# Supplementary material for: Genetic, Transcriptomic, and Epigenomic Insights into Sjögren’s Disease: An Integrative Network Investigation and Immune Diseases Comparison
Source: Int J Mol Sci. 2025 May 13;26(10):4637. doi: 10.3390/ijms26104637 (PMC12111751; doi:10.3390/ijms26104637)
Supplement: Supplementary file 1 [file ijms-26-04637-s001.zip]

Archive with 2 entries (2 files):
- Figures S1-S14.pdf
- Tables S1-S23.xlsx
