# Supplementary material for: Genetic, Transcriptomic, and Epigenomic Insights into Sjögren’s Disease: An Integrative Network Investigation and Immune Diseases Comparison
Source: Int J Mol Sci. 2025 May 13;26(10):4637. doi: 10.3390/ijms26104637 (PMC12111751; doi:10.3390/ijms26104637)
Supplement: Supplementary file 1 [file ijms-26-04637-s001.zip › Tables S1-S23.xlsx]

## Sheet: Table S1
Table S1. Summary of the multiomics data integrated for dense-module search
Dataset	Data type	Sample size
Khatri et al. [1]	GWAS summary statistics	N=20,713 ncase=3,232 ncontrols=17,481
SICCA	DNA methylation (discovery)	N=28 ncase=13 ncontrols=15
SICCA	DNA methylation (evaluation)	N=28 ncase=13 ncontrols=15
SICCA	Gene expression	N=17 ncase=9 ncontrols=8
1. Khatri, B.; Tessneer, K.L.; Rasmussen, A.; Aghakhanian, F.; Reksten, T.R.; Adler, A.; Alevizos, I.; Anaya, J.M.; Aqrawi, L.A.; Baecklund, E.; et al. Genome-wide association study identifies Sjogren’s risk loci with functional implications in immune and glandular cells. Nat. Commun. 2022, 13, 4287. https://doi.org/10.1038/s41467-022-30773-y.

## Sheet: Table S2
Table S2. MAGMA results of Sjogren's disease GWAS
chr=chromosome start=gene start position stop=gene end position nSNPs=number of SNPs in a gene z statisitc=test statistic
gene symbol	chr	start (bp)	stop (bp)	nSNPs	z statistics	p-value
A1BG	19	58848172	58899865	93	0.77017	0.2206
A2M	12	9210304	9303558	185	-0.64105	0.73926
NAT1	8	17992971	18091198	350	0.93599	0.17464
NAT2	8	18213755	18268723	279	-1.8996	0.97126
SERPINA3	14	95043639	95100395	256	0.89624	0.18506
AADAC	3	151496769	151556276	194	-0.28418	0.61186
AAMP	2	219118852	219169893	92	0.12436	0.45052
AANAT	17	74414433	74476199	127	2.8124	0.002459
AARS1	16	70276198	70358452	18	0.55843	0.28828
ABAT	16	8733444	8888432	592	2.0866	0.018463
ABCA1	9	107533283	107725527	586	-0.70473	0.75951
ABCA2	9	139891686	139958374	94	-0.15863	0.56302
ABCA3	16	2315879	2425747	73	2.7897	0.0026381
ABCB7	X	74263007	74411175	51	-0.80967	0.79094
ABCA4	1	94448393	94621705	476	1.115	0.13242
ABL1	9	133553266	133773062	462	0.20952	0.41702
AOC1	7	150489336	150568379	340	0.3238	0.37304
ABL2	1	179058462	179233819	339	0.99263	0.16044
ABO	9	136120563	136185630	427	0.448	0.32708
ABR	17	896758	1125616	403	-3.0639	0.99891
ACAA1	3	38154201	38213733	53	-0.3814	0.64855
ACACA	17	35431927	35801902	351	1.658	0.048655
ACACB	12	109519222	109716031	482	1.1626	0.1225
ACADL	2	211042632	211125215	50	1.4405	0.074867
ACADM	1	76155043	76239355	251	-0.74644	0.7723
ACADS	12	121128544	121187811	165	0.53479	0.2964
ACADSB	10	124733429	124827806	257	0.33565	0.36857
ACADVL	17	7085444	7138586	43	-1.1592	0.87681
ACAT1	11	107957258	108028895	110	1.7917	0.036589
ACAT2	6	160147989	160210087	145	1.1839	0.11823
ASIC2	17	31330105	32518825	3104	-0.0094844	0.50378
ASIC1	12	50416420	50487405	88	0.5979	0.27495
ACHE	7	100477615	100528754	122	-0.074066	0.52952
ACLY	17	40013169	40121795	135	1.9674	0.024571
ACO1	9	32349601	32460834	258	0.16759	0.43345
ACR	22	51141652	51193727	26	0.012317	0.49509
ACO2	22	41830099	41934993	85	-0.22822	0.59026
ACOX1	17	73927588	74010515	196	0.18836	0.4253
ACP1	2	229869	288283	100	1.2682	0.10236
ACP2	11	47250853	47305457	111	-0.14971	0.5595
ACP5	19	11675475	11724801	121	-0.64694	0.74116
ACP3	3	132001211	132097146	349	-0.8247	0.79523
ACRV1	11	125532229	125585809	152	0.083934	0.46655
ACTA1	1	229556992	229604858	66	0.054295	0.47835
ACTA2	10	90684831	90786147	281	-0.56939	0.71545
ACTB	7	5556779	5605232	78	0.38325	0.35077
ACTC1	15	35070297	35122927	112	-0.036195	0.51444
ACTG1	17	79466997	79514892	149	0.14442	0.44259
ACTG2	2	74085093	74156780	232	-0.62579	0.73427
ACTN4	19	39103256	39231336	294	0.013867	0.49447
ACTL6A	3	179245708	179316193	95	1.4934	0.067672
ACTN1	14	69330840	69481083	498	0.71306	0.2379
ACTN2	1	236814754	236937931	410	-1.3822	0.91654
ACTN3	11	66279312	66340799	123	0.49432	0.31054
ACVR1	2	158582958	158767374	124	0.37187	0.355
ACVR1B	12	52310451	52400863	154	1.668	0.047653
ACVR2A	2	148567086	148698396	121	-0.97851	0.83609
ACVR2B	3	38460790	38544633	129	1.3033	0.096242
ACVRL1	12	52265657	52327145	182	0.3229	0.37339
ACY1	3	51982300	52033218	16	-0.54792	0.70813
ACYP1	14	75509924	75571181	74	0.47464	0.31752
ACYP2	2	54307410	54542437	601	0.0043217	0.49828
ADA	20	43238160	43315376	142	-0.906	0.81753
ADAM8	10	135065920	135125489	95	0.19388	0.42313
ADAM10	15	58877403	59077177	302	0.2775	0.3907
ADAR	1	154544533	154635456	135	1.7212	0.042609
ADARB1	21	46459493	46656478	452	-0.014932	0.50596
ADARB2	10	1213253	1814670	1915	-0.23669	0.59355
ADCY1	7	45579125	45772715	471	-1.4714	0.9294
ADCY2	5	7361343	7840194	1012	0.38595	0.34977
ADCY3	2	25032038	25177602	416	0.17944	0.4288
ADCY5	3	122991143	123202924	304	1.8486	0.032261
ADCY6	12	49149975	49217820	105	0.22551	0.41079
ADCY7	16	50243830	50362046	149	1.046	0.14777
ADCY8	8	131782546	132088012	907	0.4053	0.34263
ADCY9	16	4002650	4201186	642	-1.2931	0.90201
ADCYAP1	18	869366	922173	196	1.8986	0.02881
ADCYAP1R1	7	31057076	31161093	167	0.5145	0.30345
ADD1	4	2810454	2941803	240	0.75485	0.22517
ADD2	2	70878334	71030375	483	1.7949	0.036338
ADD3	10	111730627	111905323	199	1.4463	0.07405
PLIN2	9	19105759	19162604	123	0.27182	0.39288
ADH1A	4	100187523	100247185	109	0.25287	0.40018
ADH1B	4	100217527	100277572	209	0.2531	0.40009
ADH1C	4	100247649	100308917	350	-0.1623	0.56447
ADH4	4	100034832	100100449	255	0.28451	0.38801
ADH5	4	99982129	100044931	239	-0.046927	0.51871
ADH6	4	100113795	100175403	104	0.43281	0.33258
ADH7	4	100323418	100391667	159	-0.4298	0.66633
ADK	10	75875943	76479061	727	-0.20885	0.58272
ADM	11	10291642	10338923	109	-0.85323	0.80323
ADORA1	1	203061833	203146533	143	0.50916	0.30532
ADORA2A	22	24784565	24848328	83	-0.23436	0.59265
ADORA2B	17	15813231	15889210	85	-0.70452	0.75945
ADORA3	1	112015970	112141602	306	-0.27364	0.60782
ADPRH	3	119263280	119318792	173	0.7406	0.22947
PARP1	1	226538392	226630801	271	-0.84399	0.80066
PARP4	13	24985069	25121948	568	0.89667	0.18495
ADRA1D	20	4191278	4264659	230	-0.78581	0.78401
ADRA1B	5	159308740	159410017	223	0.16084	0.43611
ADRA1A	8	26595667	26762003	646	-0.93903	0.82614
ADRA2A	10	112801790	112850665	57	-1.651	0.95063
ADRA2B	2	96768623	96817281	47	1.6724	0.047221
ADRA2C	4	3733296	3780253	77	-0.57744	0.71818
ADRB1	10	115768806	115816667	162	-2.4597	0.99305
ADRB2	5	148171156	148264628	186	1.1724	0.12053
ADRB3	8	37810513	37859184	27	-0.086954	0.53465
GRK2	11	66998905	67064029	39	-0.29361	0.61547
GRK3	22	25925861	26135259	242	0.71464	0.23742
ADSL	22	40707504	40772577	61	0.86519	0.19347
ADSS2	1	244561794	244650436	186	0.90872	0.18175
AP2A1	19	50235180	50320369	110	2.5036	0.0061471
AP2A2	11	890809	1022245	318	1.1129	0.13288
AP1B1	22	29713669	29819754	169	-1.5249	0.93636
AP2B1	17	33878918	34063436	257	-0.059308	0.52365
AP1G1	16	71752903	71878006	233	0.66641	0.25257
AEBP1	7	44108960	44164164	111	-0.98244	0.83706
TLE5	19	3042908	3097964	44	1.2275	0.10983
CRISP1	6	49791970	49879809	196	-2.2102	0.98646
AFM	4	74312462	74379718	133	-0.94247	0.82702
AFP	4	74266933	74331492	112	0.54466	0.29299
AGA	4	178341928	178398657	121	0.89612	0.18509
ACAN	15	89311674	89428585	241	1.7789	0.037626
AGL	1	100280633	100399579	322	0.44876	0.3268
AGRP	16	67506474	67552716	40	0.17042	0.43234
JAG1	20	10608332	10689694	155	-0.79892	0.78783
AGT	1	230828269	230885336	278	1.7434	0.040632
AGTR1	3	148380658	148470790	178	-1.1264	0.87
AGTR2	X	115266958	115316225	45	0.11793	0.45306
APLNR	11	56991051	57039927	126	-0.08902	0.53547
AGXT	2	241773162	241828536	203	0.004002	0.4984
NR0B1	X	30312539	30362495	40	-2.007	0.97763
AHCY	20	32858071	32934608	79	0.3435	0.36561
AHR	7	17303276	17395775	87	-0.53779	0.70464
AHSG	3	186295850	186349107	121	0.25971	0.39754
CRYBG1	6	106773683	107028335	1070	0.92168	0.17835
AK1	9	130618759	130675022	69	-0.24469	0.59665
AK2	1	33463541	33537512	54	-0.93779	0.82582
AK4	1	65578232	65707828	266	-1.346	0.91084
AKT1	14	105225686	105297080	99	1.1231	0.1307
AKT2	19	40726224	40826443	138	-1.3277	0.90787
ALAD	9	116138592	116198618	43	-1.1645	0.87789
ALAS1	3	52197099	52258343	57	-0.30529	0.61993
ALAS2	X	55025488	55092497	8	1.2118	0.11279
ALB	4	74234972	74297129	116	0.27843	0.39034
ALCAM	3	105050557	105305757	677	1.6139	0.053278
ABCD1	X	152955323	153020216	32	-0.17614	0.56991
ALDH1A1	9	75505578	75688633	269	-0.83817	0.79903
ALDH2	12	112169691	112257789	53	0.87396	0.19107
ALDH3A1	17	19631297	19686746	52	-0.58705	0.72142
ALDH1B1	9	38357661	38408662	202	0.99678	0.15944
ALDH1A3	15	101384897	101466831	116	1.7509	0.039979
ALDH3B1	11	67741048	67806743	139	0.27376	0.39213
ALDH3B2	11	67419633	67483685	145	0.7757	0.21896
ALDH9A1	1	165621449	165702900	311	0.56282	0.28678
ALDH3A2	17	19517064	19590908	69	-0.17447	0.56925
ABCD2	12	39935022	40048843	208	0.46476	0.32105
ALDOA	16	30029411	30091741	54	2.2306	0.012853
ALDOB	9	104172842	104233062	49	0.20775	0.41771
ALDOC	17	26890133	26939282	17	0.15191	0.43963
AKR1B1	7	134117107	134178888	111	1.6019	0.054584
ALK	2	29405640	30179477	2267	-1.0369	0.85012
ALOX12	17	6864384	6924055	100	-0.37881	0.64759
ALOX5	10	45834624	45951569	306	0.81001	0.20897
ALOX5AP	13	31252615	31348565	352	-1.9703	0.9756
ALOX12B	17	7965954	8026021	148	0.66559	0.25284
ALOX15	17	4524214	4580583	90	1.5417	0.061574
ALOX15B	17	7907343	7962452	101	1.2778	0.10067
ALPI	2	233285833	233335455	190	-0.3715	0.64487
ALPL	1	21800475	21914905	398	0.92425	0.17768
ALPP	2	233208348	233257599	124	0.20688	0.41805
ALPG	2	233236552	233285424	120	0.44228	0.32914
ALX3	1	110592997	110648322	86	0.43175	0.33296
AMBN	4	71422975	71483005	173	1.8891	0.029438
AMBP	9	116812407	116875752	93	-1.6292	0.94837
AMD1	6	111100823	111226916	301	-0.15656	0.5622
AMELX	X	11276533	11328881	62	-1.741	0.95916
AMFR	16	56385364	56494450	211	-0.39984	0.65536
AMH	19	2214113	2262072	65	0.42101	0.33687
AMHR2	12	53782594	53835439	75	-1.3844	0.91688
AMPD1	1	115205719	115273239	109	0.72241	0.23502
AMPD2	1	110127435	110184677	86	0.77845	0.21815
AMPD3	11	10436846	10539126	310	1.4538	0.072997
AMPH	7	38413297	38706167	1099	0.56241	0.28692
BIN1	2	127795599	127899903	392	-0.26155	0.60317
AMT	3	49444211	49495111	54	-0.37899	0.64765
AMY1A	1	104158695	104217174	1	2.0035	0.02256
AMY1C	1	104252833	104311312	11	1.6717	0.047289
AMY2A	1	104124999	104178400	11	1.3612	0.086719
AMY2B	1	104060894	104132156	34	0.76124	0.22326
ANG	14	21117336	21172345	120	-0.31165	0.62235
ANGPT1	8	108251710	108545254	853	-0.015796	0.5063
ANGPT2	8	6347172	6455784	447	0.23378	0.40758
ANK1	8	41500744	41789280	649	-0.88887	0.81296
ANK2	4	113704239	114314896	1275	-0.90831	0.81814
ANK3	10	61776056	62528284	2010	-0.41861	0.66225
ANPEP	15	90318126	90393119	160	0.036447	0.48546
SLC25A4	4	186029417	186081538	118	-1.5188	0.93559
SLC25A5	X	118567363	118615359	86	-0.80697	0.79016
ANXA1	9	75731721	75795309	158	1.051	0.14663
ANXA2	15	60629350	60725185	183	0.14045	0.44415
ANXA3	4	79437742	79541605	308	1.6551	0.048955
ANXA4	2	69912946	70063596	262	1.6183	0.052794
ANXA5	4	122579152	122653147	240	-1.29	0.90147
ANXA6	5	150470267	150572443	364	1.9339	0.026562
ANXA7	10	75125189	75208841	70	0.57613	0.28226
ANXA11	10	81904880	82000433	207	0.095691	0.46188
ANXA13	8	124683034	124784647	245	-0.54402	0.70679
AOAH	7	36542549	36799154	632	0.69355	0.24398
AOC2	17	40961609	41012724	7	-0.30628	0.6203
AOX1	2	201415731	201546218	318	-0.69788	0.75737
APAF1	12	99004078	99139211	244	0.52244	0.30068
NUDT2	9	34294504	34353711	112	0.60649	0.27209
APBA1	9	72032448	72322275	536	0.60702	0.27192
APBA2	15	29176570	29420518	503	-0.3631	0.64174
APBB1	11	6406355	6475644	52	-0.1835	0.5728
APBB2	4	40802044	41253731	1431	1.0558	0.14554
APC	5	112008202	112191936	334	-0.4116	0.65968
APCS	1	159522616	159568661	128	-0.076057	0.53031
AIRE	21	45670721	45728102	206	-0.031681	0.51264
APEH	3	49676427	49730936	53	0.40926	0.34117
APEX1	14	20888290	20935931	134	0.6425	0.26027
BIRC2	11	102182913	102259401	75	0.77312	0.21973
BIRC3	11	102153181	102220134	74	-0.94679	0.82813
XIAP	X	122958662	123057829	169	0.15637	0.43787
BIRC5	17	76175277	76231716	215	-0.38398	0.6495
APLP1	19	36323806	36380699	80	0.10477	0.45828
APLP2	11	129904716	130024706	285	1.283	0.099748
APOA1	11	116696467	116743338	151	1.0402	0.14913
APOA2	1	161182083	161228418	116	-0.40069	0.65568
APOA4	11	116681418	116729011	155	0.79338	0.21378
APOB	2	21214301	21301945	143	-0.63251	0.73647
APOBEC1	12	7791996	7858195	273	0.8283	0.20375
APOC1	19	45382577	45432606	99	1.0478	0.14737
AQP8	16	25193285	25250253	143	-2.1274	0.9833
APOC2	19	45414239	45462822	95	0.039216	0.48436
APOC3	11	116665624	116713787	161	0.82959	0.20339
APOC4	19	45410495	45458753	92	0.05606	0.47765
APOD	3	195285573	195346076	156	-0.10579	0.54212
APOE	19	45374039	45422650	113	1.469	0.070915
APOH	17	64198147	64260556	230	1.2867	0.099104
APP	21	27242861	27578446	758	0.75024	0.22655
APRT	16	88865877	88913342	247	0.26773	0.39445
KLK3	19	51323171	51374020	214	-0.078158	0.53115
FAS	10	90715288	90785542	212	-0.96356	0.83237
FASLG	1	172593185	172646013	109	-0.19492	0.57727
SHROOM2	X	9719496	9927585	160	1.5937	0.055503
AQP1	7	30916415	30975131	80	-0.41492	0.6609
AQP2	12	50309524	50362664	83	0.12957	0.44845
AQP3	9	33431152	33482631	127	0.30236	0.38119
AQP4	18	24422007	24480735	108	0.69416	0.24379
AQP5	12	50320279	50369465	68	0.62591	0.26569
AQP6	12	50325874	50380922	77	0.71154	0.23837
AQP7	9	33374948	33437643	187	-0.072846	0.52904
AQP9	15	58395374	58488110	249	-1.0513	0.85344
AR	X	66728874	66960461	10	-1.69	0.95448
ABCC6	16	16233422	16353083	120	0.36971	0.3558
ARAF	X	47385499	47441320	29	-0.88191	0.81109
ARCN1	11	118408078	118483748	103	-0.84464	0.80085
TRIM23	5	64875507	64955187	188	0.85975	0.19496
AREG	4	75275853	75330726	47	1.0859	0.13877
ARF1	1	228235361	228296913	58	0.29373	0.38448
ARF3	12	49319987	49386309	138	0.51616	0.30287
ARF4	3	57547090	57618215	151	-0.045816	0.51827
ARL4D	17	41441353	41488504	95	2.2988	0.010758
ARF5	7	127193406	127241759	104	0.32092	0.37413
ARF6	14	50324736	50373772	48	-0.6608	0.74563
ARG1	6	131859344	131915472	92	-0.18346	0.57278
ARG2	14	68051579	68128437	133	-0.053889	0.52149
RHOA	3	49386569	49484526	123	-0.36008	0.64061
RHOB	2	20611835	20659201	149	1.2468	0.10623
RHOC	1	113233749	113285025	96	-3.0579	0.99889
RND3	2	151314707	151379209	54	0.49584	0.31
RHOG	11	3838208	3897213	69	0.58164	0.2804
ARHGAP1	11	46688625	46757215	1	0.0959	0.4618
ARHGAP4	X	153162830	153226777	44	0.35399	0.36167
ARHGAP5	14	32510664	32638934	91	-0.60491	0.72738
ARHGAP6	X	11145663	11718821	751	-0.23655	0.5935
ARHGDIA	17	79815595	79864282	40	1.3636	0.086342
ARHGDIB	12	15084949	15149562	196	1.1725	0.12049
ARHGDIG	16	295606	343003	81	-1.6261	0.94804
RHOH	4	40157631	40256384	203	-0.94462	0.82757
ARL1	12	101776894	101837192	128	-1.1168	0.86795
PHOX2A	11	71940121	71990220	72	-1.2717	0.89826
ARL2	11	64746585	64799657	92	-0.82997	0.79672
ARL3	10	104423484	104509190	142	-0.21126	0.58366
ARNT	1	150772181	150884244	104	3.3791	0.00036359
ARNTL	11	13264325	13418813	293	0.27011	0.39354
ARR3	X	69453185	69511691	45	0.075363	0.46996
ARRB1	11	74961166	75097875	275	-0.98693	0.83816
ARRB2	17	4578789	4634795	113	1.6229	0.052304
ARSA	22	51051182	51101601	147	-1.5529	0.93978
ARSB	5	78063032	78317357	652	0.98976	0.16115
STS	X	7030298	7282682	4	0.16879	0.43298
ARSD	X	2812011	2882416	34	1.1671	0.12158
ARSF	X	2923275	3040770	20	-1.9151	0.97226
ART1	11	3628487	3695844	202	1.3045	0.096032
ART3	4	76897333	77043955	595	-0.30299	0.61905
ART4	12	14972245	15031413	141	2.5318	0.005674
ARVCF	22	19944126	20039325	287	-0.76709	0.77849
ASAH1	8	17903925	17977507	349	0.38548	0.34994
ASCL1	12	103316452	103364294	102	-0.57165	0.71622
ASCL2	11	2279728	2327182	205	1.2036	0.11438
ASGR1	17	7066750	7117883	29	-0.91379	0.81959
ASGR2	17	6994641	7053292	126	-0.80216	0.78877
ASIP	20	32794188	32867150	81	0.92066	0.17861
ASL	7	65505776	65568330	129	0.68669	0.24614
GET3	19	12813306	12869137	3	0.24509	0.40319
ASNS	7	97471429	97536854	139	-0.40375	0.6568
ASPA	17	3342404	3412700	208	-0.73431	0.76862
ASPH	8	62403115	62662199	555	-1.4902	0.93191
ASS1	9	133285094	133386661	215	2.3748	0.0087787
ASTN1	1	176816441	177169024	663	2.271	0.011575
SERPINC1	1	173862938	173921516	93	-0.024616	0.50982
ZFHX3	16	72806784	73127534	517	0.88384	0.18839
ATF1	12	51122789	51224943	150	1.0747	0.14126
ATF3	1	212703676	212804119	323	-0.21437	0.58487
ATF4	22	39881569	39928691	43	0.33717	0.36799
ATIC	2	216141679	216224496	243	0.20367	0.41931
ATM	11	108058559	108249829	175	2.1318	0.016513
RERE	1	8402464	8912699	611	1.1857	0.11786
ATOH1	4	94715078	94761142	122	-1.1626	0.8775
ATOX1	5	151112383	151173210	98	-1.7445	0.95946
ATP1A1	1	116879802	116958069	84	0.2202	0.41286
ATP1A2	1	160050520	160123381	186	-1.6746	0.953
ATP1A3	19	42460628	42533428	17	-0.10545	0.54199
ATP12A	13	25219549	25295923	350	-0.57758	0.71823
ATP1A4	1	160086352	160166767	224	-0.24627	0.59726
ATP1B1	1	169040947	169111960	176	-0.49033	0.68805
ATP1B2	17	7519254	7571089	102	0.87215	0.19156
ATP1B3	3	141560424	141655382	281	0.42888	0.33401
FXYD2	11	117680790	117734408	153	-0.94975	0.82888
ATP2A1	16	28854192	28925830	75	1.4657	0.071363
ATP2A2	12	110684032	110798898	90	0.72758	0.23344
ATP2A3	17	3817163	3902758	155	1.1441	0.12628
ATP2B1	12	89971826	90138130	227	0.79011	0.21473
ATP2B2	3	10355707	10768131	1218	-0.50557	0.69342
ATP2B3	X	152748905	152858387	170	-2.6039	0.99539
ATP2B4	1	203560915	203723209	262	0.32837	0.37132
ATP4A	19	36031095	36089560	108	-0.18948	0.57514
ATP4B	13	114293119	114347513	49	-0.77236	0.78005
ATP5F1A	18	43654110	43719199	137	-1.1749	0.87999
ALDH7A1	5	125867533	125966104	187	0.35594	0.36094
ATP5F1B	12	57021959	57074852	82	-0.33367	0.63069
ATP5F1C	10	7795093	7859764	172	0.16602	0.43407
ATP5F1D	19	1206749	1254824	1	0.31758	0.3754
ATP5F1E	20	57593733	57642422	64	0.82446	0.20484
ATP5PB	1	111956467	112014540	114	-1.3391	0.90974
ATP5MC1	17	46935148	46983233	99	-0.050415	0.5201
ATP5MC2	12	54048944	54105512	134	-0.24448	0.59657
ATP5MC3	2	176030986	176081490	103	-1.071	0.85791
ATP5ME	4	656225	703127	70	-0.38514	0.64993
ATP5PF	21	27086791	27142965	59	-0.2995	0.61772
ATP6V1A	3	113430866	113540905	92	0.96137	0.16818
ATP6V1B1	2	71127998	71202561	132	-0.97623	0.83552
ATP6V1B2	8	20019704	20089207	181	-0.14748	0.55863
ATP6V1C1	8	103998248	104095285	287	-1.3269	0.90773
ATP6V1E1	22	18064902	18146588	277	-1.1695	0.8789
ATP6V0B	1	44405118	44453972	70	-0.79465	0.78659
ATP6V0A1	17	40575862	40684597	136	0.75632	0.22473
ATP6AP1	X	153621978	153674862	5	-0.49878	0.69103
ATP7A	X	77131194	77315892	35	0.89455	0.18551
ATP5PO	21	35265757	35323158	143	0.64978	0.25792
ATP7B	13	52496805	52621181	210	-0.11872	0.54725
ATR	3	142158077	142332668	298	0.2665	0.39493
ATRX	X	76750356	77076755	60	1.0915	0.13752
KIF1A	2	241643181	241794725	266	1.383	0.083335
AUH	9	93966097	94159215	297	-1.1128	0.8671
AUP1	2	74743775	74792019	23	0.99069	0.16092
AVP	20	3053202	3100370	50	-0.47834	0.6838
AVPR1A	12	63526539	63582971	141	-0.45465	0.67532
AVPR1B	1	206189283	206241482	52	-0.57082	0.71594
AVPR2	X	153132985	153182620	41	0.80583	0.21017
AXL	19	41690104	41777672	107	-0.98185	0.83691
AZGP1	7	99554350	99608735	79	0.38839	0.34886
AZU1	19	792831	842017	65	0.77941	0.21787
B2M	15	44968685	45020357	23	-0.4746	0.68246
BAAT	9	104112699	104182287	141	-1.1691	0.87882
BACH1	21	30636151	30744257	73	-0.85082	0.80257
BAD	11	64027300	64087176	50	1.8593	0.031492
BAG1	9	33242469	33299759	57	1.0388	0.14945
ADGRB1	8	143510377	143636369	229	0.19581	0.42238
ADGRB2	1	32182718	32265494	53	-0.95285	0.82967
ADGRB3	6	69310210	70109403	2005	2.0431	0.020522
NKX3-2	4	13532454	13581114	79	-0.54142	0.70589
BARD1	2	215580370	215709428	477	-0.88429	0.81173
BAX	19	49423117	49475055	99	0.056707	0.47739
BBS1	11	66243077	66311084	119	0.85099	0.19739
BBS2	16	56494301	56589008	240	0.11397	0.45463
BBS4	15	72943520	73040817	112	-2.2321	0.9872
BCAT1	12	24952958	25137393	652	-0.12331	0.54907
BCAT2	19	49288319	49349320	136	0.26156	0.39683
BCHE	3	165480692	165590260	309	2.5447	0.0054692
BCKDHA	19	41868694	41940910	111	-0.71797	0.76361
BCKDHB	6	80781344	81065987	749	0.61803	0.26828
CCND1	11	69420873	69479242	116	1.5685	0.058384
BCL2	18	60780579	61022011	420	-0.20727	0.5821
BCL2A1	15	80243232	80298643	85	0.66508	0.253
BCL2L1	20	30242261	30346752	128	-0.37231	0.64517
BCL2L2	14	23740971	23800241	48	1.6084	0.053878
BCL3	19	45211070	45273301	103	1.1989	0.11529
BCL6	3	187429165	187498513	161	0.52796	0.29876
BCL7A	12	122424861	122509950	160	-1.7452	0.95953
BCL9	1	146978222	147108022	280	0.76611	0.22181
TNFRSF17	16	12023964	12071925	115	-0.030252	0.51207
HCN2	19	554893	627159	38	-0.93106	0.82409
OPN1SW	7	128402543	128450844	97	2.4707	0.0067416
BCR	22	23487402	23670224	376	0.039322	0.48432
BCS1L	2	219489379	219538166	74	0.28489	0.38787
BDH1	3	197226654	197335194	336	0.70016	0.24191
BDKRB1	14	96686641	96745304	85	0.70947	0.23902
BDKRB2	14	96636016	96720666	188	0.79542	0.21318
BDNF	11	27666440	27778605	130	-0.99607	0.84039
BFSP1	20	17464550	17584865	243	1.9932	0.023118
BGLAP	1	156176951	156223123	71	1.0798	0.14012
BGN	X	152725347	152785004	72	-0.50248	0.69234
CEACAM1	19	43001458	43067661	27	1.1336	0.12848
BHMT	5	78372604	78438113	131	0.91781	0.17936
BICD1	12	32224713	32546567	1232	0.43477	0.33186
BID	22	18206906	18292431	152	0.38332	0.35074
BIK	22	43471754	43535718	181	0.70649	0.23994
PRDM1	6	106499195	106567814	128	0.99123	0.16079
BLK	8	11316521	11432108	365	4.4752	3.8168e-06
BLM	15	91225579	91368686	300	1.2344	0.10853
BLMH	17	28565213	28654184	114	-0.77435	0.78064
CXCR5	11	118719475	118776980	96	4.9771	3.2272e-07
BLVRA	7	43763272	43856941	183	0.25443	0.39958
BLVRB	19	40943691	41006725	111	0.22289	0.41181
BNC1	15	83914655	83988468	88	0.067552	0.47307
BMP1	8	21987653	22079839	16	-0.85145	0.80274
BMP2	20	6713745	6770910	126	1.2562	0.10452
BMP3	4	81917119	81988685	126	1.5115	0.06533
BMP4	14	54406454	54458554	107	1.315	0.094256
BMP5	6	55608451	55775388	388	0.0080634	0.49678
BMP6	6	7692011	7891972	574	1.8897	0.029401
BMP7	20	55733809	55876707	384	-0.75746	0.77561
BMP8B	1	40213903	40289533	236	2.0113	0.022145
BMPR1A	10	88481396	88694945	372	1.6174	0.052899
BMPR1B	4	95644128	96089601	1111	0.74724	0.22746
BMPR2	2	203206033	203442474	308	1.8472	0.032361
BMX	X	15447356	15584652	110	0.26111	0.397
POLR3D	8	22067619	22118680	59	1.8918	0.029262
BNIP1	5	172536445	172601390	120	1.5398	0.061799
BNIP2	15	59941345	60016728	258	-0.0026116	0.50104
BNIP3	10	133771204	133830435	150	-0.47146	0.68134
BNIP3L	8	26204894	26280644	151	-1.1052	0.86546
BOK	2	242463146	242523553	187	-0.56055	0.71245
DST	6	56312785	56854426	798	0.56238	0.28693
FOXL2	3	138653066	138700982	88	0.59014	0.27755
BPGM	7	134296531	134374568	258	-0.32575	0.62769
BPHL	6	3083926	3163833	79	0.3108	0.37798
BPI	20	36897552	36975907	165	1.3164	0.094027
BRCA1	17	41186312	41312500	193	2.4309	0.0075303
BRAF	7	140405749	140659564	320	0.067143	0.47323
BRCA2	13	32854617	32983809	269	-0.67843	0.75125
BRDT	1	92379928	92489985	304	1.8167	0.034632
ZFP36L1	14	69244372	69298184	142	1.4709	0.070655
ZFP36L2	2	43439541	43488745	69	-0.030665	0.51223
BRS3	X	135529521	135585931	32	0.21333	0.41554
BSG	19	536277	593493	33	-1.496	0.93268
BST1	4	15669573	15751121	265	0.10453	0.45837
BST2	19	17492238	17551458	172	1.7358	0.041297
BTC	4	75661448	75754882	273	3.1297	0.00087488
BTD	3	15607864	15699147	149	-0.95129	0.82927
KLF9	9	72989513	73064573	137	-0.40964	0.65897
KLF5	13	73594114	73661676	167	-0.83636	0.79852
BTF3	5	72759250	72811448	117	0.97429	0.16496
BTG1	12	92524054	92574673	90	-0.83939	0.79937
BTK	X	100594435	100676212	104	1.8554	0.031773
BUB1	2	111385275	111470684	42	1.067	0.14299
BUB1B	15	40418210	40523337	133	-1.0013	0.84165
BYSL	6	41853965	41910784	75	0.57994	0.28098
TSPO	22	43512520	43569248	140	-1.0763	0.8591
C1QBP	17	5326099	5377471	119	-2.2575	0.98801
SERPING1	11	57330027	57392326	120	0.21942	0.41316
C1QA	1	22928118	22976175	107	0.24098	0.40479
C1QB	1	22944682	22998130	110	-0.60079	0.72601
C1QC	1	22934969	22984603	117	-0.046297	0.51846
C1S	12	7132819	7188336	81	-0.14766	0.5587
C3	19	6667846	6755662	94	0.39924	0.34486
C3AR1	12	8200919	8253955	47	-0.2341	0.59255
C4BPA	1	207242583	207328317	130	1.7446	0.040529
C4BPB	1	207227210	207283338	61	1.4709	0.070654
CAPN5	11	76742992	76847201	259	0.8491	0.19791
C5	9	123704613	123847554	285	0.16977	0.4326
C5AR1	19	47778104	47835327	98	-0.55371	0.71011
C6	5	41132248	41296588	426	0.45694	0.32386
C7	5	40874599	40993041	277	0.38307	0.35084
C8A	1	57285443	57393894	286	-0.055399	0.52209
C8B	1	57384883	57468213	283	0.51759	0.30237
C8G	9	139804333	139851426	121	0.27941	0.38996
OSGIN2	8	90879096	90950096	121	-0.69415	0.75621
C9	5	39274377	39399655	295	-1.2169	0.88818
VPS51	11	64828587	64889332	85	1.7304	0.041783
MRPL49	11	64854655	64904841	60	1.75	0.040056
ZNHIT2	11	64873875	64920170	58	1.4222	0.077487
MPPED2	11	30396040	30643260	532	-0.16104	0.56397
MYRF	11	61485121	61565990	120	3.5487	0.00019356
TMEM258	11	61546602	61595085	42	1.1468	0.12574
DAGLA	11	61412905	61524474	170	3.3543	0.00039787
FMNL1	17	43264192	43334685	130	1.7901	0.036717
LDLRAD4	18	13183729	13662753	965	0.021423	0.49145
PTTG1IP	21	46259500	46329487	208	-0.5327	0.70288
CFAP410	21	45738827	45794285	105	-0.12864	0.55118
TMEM50B	21	34794793	34887316	206	-0.69388	0.75612
MPPED1	22	43772202	43913688	430	-1.4174	0.92182
CA1	8	86230458	86325342	105	-0.075718	0.53018
CA2	8	86341131	86403721	73	-0.8103	0.79112
CA3	8	86316056	86371269	76	-0.36868	0.64382
CA4	17	58192302	58246907	20	0.13662	0.44566
CA5A	16	87911625	88005173	187	1.0782	0.14047
CA6	1	8970893	9045151	183	0.35067	0.36292
CA7	16	66843282	66898052	59	-1.546	0.93895
CA8	8	61091423	61228954	430	2.6939	0.0035306
CA9	9	35638915	35691156	152	0.77754	0.21842
CA11	19	49131272	49184451	83	1.603	0.054468
CA12	15	63605730	63709326	239	2.103	0.017732
CACNA1A	19	13307256	13652274	912	-0.48337	0.68558
CACNA1B	9	140737241	141029076	335	0.37275	0.35467
CACNA1C	12	2044952	2817115	1326	0.7458	0.22789
CACNA1D	3	53494076	53857179	688	-0.73172	0.76783
CACNA1E	1	181417447	181785920	760	0.55365	0.28991
CACNA1F	X	49051523	49124833	37	-1.926	0.97295
CACNA1S	1	200998635	201116694	319	0.9387	0.17394
CACNA2D1	7	81565760	82108031	1395	-1.1221	0.86909
CACNB1	17	37319709	37388956	85	0.66863	0.25187
CACNB2	10	18394373	18840688	1482	-0.63072	0.73589
CACNB3	12	49173215	49232726	93	0.17694	0.42978
CACNB4	2	152679285	152990593	608	0.084409	0.46637
CACNG1	17	65005652	65062913	85	-0.27578	0.60864
SLC25A20	3	48884356	48971426	56	0.74679	0.2276
CAD	2	27405258	27476660	133	-1.0032	0.84212
CALB1	8	91060836	91130107	113	-1.4104	0.92079
CALB2	16	71357616	71434341	216	1.7502	0.040042
S100G	X	16633281	16682791	41	-1.4051	0.92001
CALCA	11	14978214	15028879	55	-0.23198	0.59172
CALCB	11	15060143	15113888	93	-0.5766	0.7179
CALCR	7	93043799	93239042	408	0.55649	0.28894
CALD1	7	134429164	134665480	576	1.2226	0.11074
CALM1	14	90828327	90884619	96	1.3974	0.081142
CALM2	2	47377221	47439229	149	-1.4429	0.92548
CALM3	19	47069512	47124039	109	1.0536	0.14604
CALML3	10	5531924	5578231	126	0.30524	0.38009
CALR	19	13014414	13065304	42	0.84027	0.20038
CALU	7	128344346	128423477	213	2.6459	0.0040731
CAMK4	5	110524947	110840584	694	-0.74018	0.77041
CAMK2A	5	149589054	149704403	230	2.4946	0.0063051
CAMK2B	7	44246749	44400230	308	-0.42109	0.66315
CAMK2D	4	114362188	114718669	771	1.3179	0.093763
CAMK2G	10	75562259	75669349	115	1.6481	0.049666
CAMLG	5	134039170	134097850	38	-1.1857	0.88213
CAMP	3	48229837	48276981	31	-0.66547	0.74712
CANX	5	179090019	179168642	156	0.050439	0.47989
CAPG	2	85611871	85676197	184	0.2122	0.41598
CAPN1	11	64913686	64989477	129	0.14676	0.44166
CAPN2	1	223854295	223973720	308	1.6787	0.046609
CAPN3	15	42611545	42714515	221	0.43768	0.33081
CAPNS1	19	36595918	36651255	95	-0.14651	0.55824
CAPS	19	5878659	5926222	97	0.8606	0.19473
CAPZA1	1	113127075	113224241	133	-1.5326	0.93731
CAPZA2	7	116467533	116569315	134	0.17815	0.4293
CAST	5	95962741	96120387	424	0.60918	0.2712
CAPZB	1	19655267	19847066	610	0.21314	0.41561
CARS1	11	3012152	3113681	272	-0.53642	0.70417
CASP1	11	104886235	104940884	121	-1.0943	0.86308
CASP2	7	142950308	143014789	3	1.1358	0.12801
CASP3	4	185538850	185605629	159	-0.082068	0.5327
CASP4	11	104803594	104874325	140	0.44068	0.32972
CASP5	11	104854967	104928895	169	-0.61879	0.73197
CASP6	4	110599785	110664814	88	0.94241	0.17299
CASP7	10	115403921	115500668	291	1.1385	0.12746
CASP8	2	202063166	202162434	207	2.1737	0.014864
CASP9	1	15807896	15886407	210	-2.2534	0.98788
CASP10	2	202012621	202104129	162	2.5908	0.0047881
CASQ1	1	160125285	160181676	113	0.87289	0.19136
CASQ2	1	116232624	116346426	414	-0.045919	0.51831
CASR	3	121867530	122015350	509	0.78068	0.21749
CAT	11	34425472	34503607	349	-0.77081	0.77959
CAV1	7	116129839	116211239	206	2.317	0.010251
CAV2	7	116104655	116158595	169	2.8711	0.0020455
CAV3	3	8740486	8798451	142	1.436	0.0755
RUNX2	6	45261054	45528819	574	1.2812	0.10006
RUNX1	21	36150098	36456595	408	1.677	0.04677
RUNX1T1	8	92957195	93150454	79	1.305	0.095943
CBFA2T3	16	88931263	89078568	387	0.58267	0.28006
RUNX3	1	25216002	25326648	244	-1.9495	0.97438
CBFB	16	67028050	67144961	93	-1.2407	0.89263
SERPINA6	14	94760585	94824688	207	0.25321	0.40005
CBL	11	119041986	119188859	62	-0.22424	0.58872
CBLB	3	105364306	105624354	412	0.99905	0.15889
CBLN1	16	49301828	49350742	94	1.9852	0.023559
SERPINH1	11	75238101	75293849	182	0.39808	0.34529
CBR1	21	37407285	37455462	132	0.37494	0.35385
CBR3	21	37471614	37528860	192	0.15559	0.43818
CBS	21	44463301	44531472	200	0.047121	0.48121
CCIN	9	36130990	36181331	161	-1.6931	0.95478
KYAT1	9	131585392	131679354	131	-0.18581	0.5737
CCK	3	42289315	42342662	137	-0.83127	0.79709
CCKAR	4	26473018	26527042	143	0.96427	0.16746
CCKBR	11	6245841	6303363	101	-0.64884	0.74178
KRIT1	7	91818283	91910414	65	0.87779	0.19003
CCNA2	4	122727599	122780153	93	0.18456	0.42679
CCNB1	5	68427837	68484072	121	1.6093	0.053776
CCNC	6	99980263	100051849	202	0.27451	0.39184
CCND2	12	4347901	4424522	39	-0.85034	0.80243
CCND3	6	41892671	42051610	398	0.34993	0.3632
CCNE1	19	30267805	30325224	110	-0.39505	0.6536
CCNF	16	2444395	2518859	99	2.8012	0.0025456
CCNG1	5	162829573	162882022	94	-1.8481	0.96771
CCNG2	4	78043357	78101213	128	1.084	0.13918
CCNH	5	86677310	86743850	33	1.6823	0.046254
CCNT1	12	49072241	49145781	129	-0.31396	0.62322
CCNT2	2	135641363	135726915	82	0.1951	0.42266
CCT6A	7	56084378	56141682	119	-1.7912	0.96337
CD1A	1	158183119	158238059	180	0.088159	0.46488
CD1B	1	158287740	158336321	102	0.12682	0.44954
CD1C	1	158224563	158274564	52	-1.2644	0.89696
CD1D	1	158112828	158166217	119	-0.62834	0.73511
CD1E	1	158288486	158337343	102	0.12682	0.44954
CD2	1	117262057	117321851	83	0.57393	0.28301
CD3D	11	118199789	118248459	72	0.72381	0.23459
CD3E	11	118140295	118196890	96	0.63166	0.2638
CD3G	11	118180032	118234497	87	0.88946	0.18688
CD247	1	167389877	167522847	252	4.226	1.1893e-05
CD4	12	6863638	6939976	158	-0.29424	0.61571
CD5	11	60834930	60905324	36	1.2442	0.10671
CD5L	1	157786861	157846634	98	1.7826	0.037324
CD6	11	60704113	60797849	241	0.25012	0.40125
CD7	17	80262746	80310480	141	0.992	0.1606
CD8A	2	87001728	87070519	126	0.7609	0.22336
CD8B	2	87032460	87124047	96	0.75865	0.22403
CD9	12	6274482	6357437	154	0.28854	0.38647
CD14	5	140001313	140048286	70	-0.79602	0.78699
CD19	16	28908082	28960668	34	1.7051	0.044092
MS4A1	11	60188251	60248225	127	-0.097812	0.53896
MS4A3	11	59789101	59848588	114	-0.9594	0.83132
CD22	19	35785069	35848264	83	0.81051	0.20882
CD27	12	6519051	6570884	113	1.2318	0.109
CD28	2	204536198	204613635	151	0.43072	0.33333
CD80	3	119233140	119313481	266	0.82114	0.20578
CD86	3	121739209	121849990	202	1.5264	0.063458
TNFRSF8	1	12088434	12214264	171	1.1291	0.12944
TNFSF8	9	117645623	117727875	125	-0.85692	0.80426
CD33	19	51693335	51753274	118	-0.77283	0.78019
SIGLEC6	19	52010951	52070110	234	0.44201	0.32924
CD34	1	208049883	208119742	149	0.84107	0.20015
CD36	7	80196504	80318593	264	-0.2697	0.6063
SCARB1	12	125252174	125383519	282	2.043	0.020527
SCARB2	4	77069890	77170052	357	-0.90778	0.818
CD37	19	49803632	49853863	53	1.8626	0.031263
CD38	4	15744921	15860706	310	0.25871	0.39793
ENTPD1	10	97436536	97647023	547	0.44686	0.32749
ENTPD2	9	139932550	139983503	74	0.26	0.39743
ENTPD6	20	25141327	25217365	202	1.1599	0.12305
ENTPD3	3	40393647	40480110	107	0.45774	0.32357
ENTPD5	14	74416169	74521026	328	-0.80658	0.79005
CD40	20	44711899	44768384	152	2.3267	0.0099919
CD40LG	X	135695281	135752549	34	1.6933	0.045195
CD44	11	35125417	35263949	414	1.9548	0.025303
CD47	3	107751941	107844935	187	0.77263	0.21987
CD48	1	160638536	160716641	105	-0.19868	0.57874
CD53	1	111378821	111452558	246	0.19489	0.42274
CD58	1	117047156	117148715	49	0.4876	0.31292
CD59	11	33714556	33793025	199	-0.64774	0.74142
CD63	12	56109227	56158457	23	2.7722	0.0027836
CD68	17	7447805	7495429	99	1.5677	0.05848
CD69	12	9895082	9948497	206	0.22741	0.41005
CD70	19	6572969	6626163	142	0.63001	0.26434
CD72	9	35599976	35653862	120	1.1114	0.1332
CD74	5	149771200	149827543	119	-1.4809	0.93069
CD79A	19	42346190	42395439	44	0.90401	0.183
CD79B	17	61996098	62044710	69	0.19253	0.42366
CD81	11	2362391	2428649	140	0.10094	0.4598
ADGRE5	19	14456403	14529537	51	-0.72207	0.76487
CD151	11	797952	848840	132	-0.71165	0.76166
CDA	1	20880444	20955401	344	-0.42153	0.66332
CDK1	10	62503089	62564610	172	-0.87886	0.81026
CDK11B	1	1561100	1625473	1	-0.94394	0.8274
LRBA	4	151175811	151971879	1138	0.52795	0.29877
CDC5L	6	44320251	44428161	165	-0.66615	0.74734
SEPTIN7	7	35805596	35956715	206	1.1556	0.12392
CDC6	17	38409146	38469413	37	0.50215	0.30778
CDC20	1	43789626	43838874	33	2.1422	0.016089
CDC25A	3	48188668	48265153	53	-0.9586	0.83112
CDC25B	20	3732419	3796765	167	-2.537	0.99441
CDC25C	5	137610959	137709064	176	-0.60817	0.72846
CDC27	17	45185310	45301665	209	1.764	0.038869
CDC34	19	496720	552087	12	0.0066312	0.49735
CDC42	1	22344120	22429439	232	-0.27128	0.60691
CDH1	16	68736128	68879445	369	0.36428	0.35782
CDH2	18	25520930	25792445	483	0.7132	0.23786
CDH3	16	68643151	68742959	201	1.1461	0.12588
CDH4	20	59792482	60525673	2172	0.77609	0.21885
CDH5	16	66365525	66448689	199	1.5915	0.055747
CDH6	5	31158762	31339253	332	-1.4456	0.92585
CDH7	18	63382488	63558175	458	0.27349	0.39224
CDH8	16	61671169	62105939	739	0.58078	0.2807
CDH9	5	26870709	27073689	440	0.080447	0.46794
CDH10	5	24477209	24680085	441	3.5084	0.00022541
CDH11	16	64906794	65195015	933	-0.85812	0.80459
CDH12	5	21740870	22888731	2076	1.3237	0.092806
CDH13	16	82625399	83840215	5972	0.88185	0.18893
CDH15	16	89203163	89271900	239	0.8666	0.19308
CDH16	16	66932025	66987887	58	0.4566	0.32398
CDH17	8	95129394	95264531	388	-1.1106	0.86662
CDH18	5	19463140	20610972	2199	1.4115	0.079051
CDK2	12	56325556	56376573	29	0.69786	0.24263
CDK3	17	73961235	74012080	130	0.027536	0.48902
CDK4	12	58131510	58181304	44	0.44872	0.32682
CDK5	7	150740899	150790052	105	0.57666	0.28209
CDK6	7	92224235	92500941	211	1.9939	0.023079
CDK7	5	68495622	68583257	150	1.7288	0.04192
CDK8	13	26793262	26989375	361	0.51462	0.30341
CDK9	9	130513305	130563052	77	0.34069	0.36667
CDKN1A	6	36609237	36665116	175	0.42105	0.33686
CDKN1B	12	12835302	12885305	69	0.51511	0.30324
CDKN1C	11	2894448	2942063	144	2.5012	0.0061887
CDKN2A	9	21957751	22029490	74	0.22483	0.41106
CDKN2B	9	21992902	22044312	88	0.53569	0.29609
CDKN2C	1	51399367	51450309	39	0.80008	0.21183
CDKN2D	19	10667138	10714655	153	0.20636	0.41826
CDKN3	14	54828657	54896936	148	1.8619	0.031306
CDO1	5	115130430	115187405	4	0.5976	0.27505
CDR1	X	139855425	139901723	92	-1.3989	0.91908
CDR2	16	22347257	22420938	20	-0.89089	0.81351
CDS1	4	85469057	85582493	191	-0.47444	0.68241
CD52	1	26609411	26657014	144	1.0364	0.15
CDX1	5	149511344	149574121	133	-0.51139	0.69546
CDX2	13	28526205	28578505	117	0.33248	0.36977
CDX4	X	72632090	72684421	62	0.81272	0.20819
CLGN	4	141299607	141383815	179	-0.36281	0.64163
CEACAM5	19	42177530	42244437	102	-0.29918	0.6176
CEBPA	19	33780840	33828430	113	0.67929	0.24848
CEBPB	20	48772120	48819227	114	-1.2335	0.8913
CEBPD	8	48639476	48685726	18	-0.357	0.63945
CEBPE	14	23576515	23623820	64	0.37389	0.35424
CEBPG	19	33829575	33883592	191	0.64169	0.26054
CEL	9	135901741	135957250	93	-0.28167	0.6109
CENPA	2	26973857	27033935	86	0.064503	0.47428
CENPB	20	3754498	3802337	114	-2.4541	0.99294
CENPC	4	68327989	68446256	337	1.5401	0.061769
CENPE	4	104016963	104154566	209	0.77974	0.21777
CENPF	1	214741522	214847914	342	1.7067	0.043937
CES1	16	55826763	55902098	126	1.585	0.056483
CETN1	18	545369	591524	68	-0.47889	0.68399
CETN2	X	151985871	152034301	45	0.44424	0.32844
CETN3	5	89679528	89740611	43	0.70456	0.24054
CETP	16	56960835	57027757	210	1.7785	0.037657
CFL1	11	65612282	65660804	65	1.0861	0.13873
CFL2	14	35169588	35219029	196	1.2053	0.11404
CTSC	11	88016760	88105941	281	-0.56896	0.71531
CFTR	7	117085017	117318719	261	1.0216	0.15348
CGA	6	87785216	87839865	157	0.71547	0.23716
CGB3	19	49516126	49562632	95	1.1487	0.12535
CEACAM3	19	42265522	42325591	77	0.14967	0.44051
CEACAM7	19	42167235	42227196	91	-0.70902	0.76084
CEACAM8	19	43074393	43134082	39	1.2934	0.097933
CEACAM4	19	42115344	42168442	130	-0.97357	0.83486
CHAD	17	48531853	48582242	84	-0.78553	0.78393
RCBTB2	13	49053099	49142341	44	1.4667	0.071234
CHAT	10	50782141	50883150	163	1.7087	0.043751
RCC1	1	28797455	28875708	156	-0.0045049	0.5018
CHD1	5	98179689	98299522	160	-0.52893	0.70157
CHD2	15	93407286	93581237	360	-0.66046	0.74552
CHD3	17	7753096	7826075	59	1.1348	0.12823
CHD4	12	6669248	6751551	89	0.15148	0.4398
AKR1C4	10	5203798	5270910	280	0.65768	0.25537
CHEK1	11	125460031	125556150	264	0.5028	0.30755
FOXN3	14	89612516	90120506	1090	-0.74946	0.77321
CHGA	14	93354445	93411638	193	2.2031	0.013794
CHGB	20	5856974	5916007	224	1.379	0.08394
CHI3L1	1	203138059	203190978	143	0.71093	0.23856
CHI3L2	1	111735281	111796062	191	0.13302	0.44709
CHIT1	1	203175207	203233860	132	0.70079	0.24172
CHKA	11	67810326	67923858	135	-0.13206	0.55253
CHKB	22	51007387	51056428	203	-1.1943	0.88383
CHM	X	85106185	85337566	280	-1.5374	0.9379
CHML	1	241782166	241834232	84	0.80205	0.21126
CHN1	2	175654042	175905671	244	-0.41133	0.65958
CHN2	7	29198991	29563944	1105	0.546	0.29253
CHRM1	11	62666151	62724012	87	-0.57712	0.71807
CHRM2	7	136518399	136713720	487	0.76337	0.22262
LYST	1	235814331	236082008	332	2.3871	0.0084906
CHRM3	1	239514876	240088750	1104	1.9436	0.025971
CHRM4	11	46395335	46448122	20	0.26511	0.39546
CHRM5	15	34225446	34367295	311	0.01468	0.49414
CHRNA1	2	175602320	175664200	121	0.035844	0.4857
CHRNA2	8	27307278	27371813	188	0.030278	0.48792
CHRNA3	15	78875394	78948637	133	-0.45649	0.67598
CHRNA4	20	61964662	62044487	343	7.2802e-05	0.49997
CHRNA5	15	78822862	78897611	150	-0.060226	0.52401
CHRNA7	15	32287686	32472384	279	2.8601	0.0021173
CHRNB1	17	7313406	7370932	29	1.8401	0.032875
CHRNB2	1	154505257	154562354	91	0.83844	0.20089
CHRNB3	8	42517562	42602209	278	0.65181	0.25726
CHRNB4	15	78906636	78968587	129	-0.69068	0.75512
CHRND	2	233355870	233411375	137	-0.16001	0.56356
CHRNE	17	4791064	4841369	137	0.54447	0.29306
CHRNG	2	233369424	233421038	151	-0.17661	0.57009
CHUK	10	101938123	102024367	129	-0.063649	0.52538
CIDEA	18	12219318	12287594	172	4.0135	2.9912e-05
CKB	14	103975995	104024196	98	1.3169	0.093935
CIRBP	19	1234267	1284809	11	0.74009	0.22962
CISH	3	50633885	50684262	38	0.0021569	0.49914
TBCB	19	36570888	36626849	131	-0.30069	0.61818
CKM	19	45799671	45861302	164	1.1158	0.13226
CKMT1B	15	43850055	43901604	18	0.78179	0.21717
CKMT2	5	80493605	80572217	148	1.6013	0.054656
ERCC8	5	60159659	60275905	218	0.54729	0.29209
CKS1B	1	154912118	154961725	39	0.60512	0.27255
CKS2	9	91891113	91941618	90	-0.46372	0.67858
AP2M1	3	183857634	183911879	94	-0.17598	0.56984
AP1S1	7	100762685	100814557	125	-0.35503	0.63872
AP2S1	19	47331423	47389203	30	-1.7274	0.95795
AP3S1	5	115142303	115259778	75	0.32581	0.37228
CLC	19	40211893	40263669	193	-0.99141	0.83926
CLCA1	1	86899526	86975977	250	-1.4451	0.92579
CLCN1	7	142978219	143059097	8	0.3817	0.35134
CLCN2	3	184053973	184114439	37	-0.11136	0.54434
CLCN3	4	170506672	170654338	289	-1.0386	0.85051
CLCN4	X	10089985	10215700	217	-0.87939	0.8104
CLCN5	X	49652225	49873892	1	0.96329	0.1677
CLCN6	1	11831153	11913201	367	0.6496	0.25798
CLCN7	16	1484934	1560085	384	1.4064	0.07981
CLCNKA	1	16313486	16370548	298	-0.73792	0.76972
CLCNKB	1	16335231	16393821	311	-1.1514	0.87521
CLU	8	27444434	27507328	179	-0.31524	0.62371
CLIC2	X	154495500	154598997	63	0.68222	0.24755
CLK1	2	201707732	201764467	69	0.7933	0.2138
CLK2	1	155222659	155278305	49	0.7821	0.21708
CLK3	15	74863327	74932542	74	0.85198	0.19711
TPP1	11	6623997	6675692	113	-0.009509	0.50379
CLN3	16	28478600	28540897	76	0.88808	0.18725
CLN5	13	77531059	77586652	148	0.12037	0.4521
CLNS1A	11	77317196	77383851	100	1.2372	0.108
CLPS	6	35752759	35800121	96	1.4356	0.07556
CLPTM1	19	45422842	45506604	183	-0.49799	0.69076
CLTA	9	36155853	36222059	168	-2.4362	0.99258
CLTB	5	175809456	175878570	112	0.064202	0.4744
CLTC	17	57662050	57784317	115	-1.2495	0.89426
CMA1	14	24964712	25012471	101	0.08794	0.46496
CCR1	3	46233200	46284832	135	0.79262	0.214
CCR3	3	46248872	46318197	193	0.6966	0.24303
CCR4	3	32958066	33006403	82	0.18013	0.42853
CCR5	3	46376633	46427697	133	0.010252	0.49591
CCR6	6	167490295	167564168	218	1.4849	0.068781
CCR7	17	38700021	38756736	23	1.1658	0.12184
CCR8	3	39336197	39385171	105	0.52711	0.29906
ACKR2	3	42815964	42918775	180	-0.16918	0.56717
CMKLR1	12	108671821	108768094	260	0.30655	0.37959
LTB4R	14	24745705	24797242	112	-0.7404	0.77047
ABCC2	10	101507457	101621662	132	-0.74766	0.77267
CNGB1	16	57906244	58040020	265	-0.5151	0.69676
CNGA1	4	47927994	48053646	355	-0.28009	0.6103
CNGA2	X	150868218	150924036	28	0.24422	0.40353
CNGA3	2	98927618	99025064	226	0.29364	0.38452
CNGA4	11	6221724	6277066	76	-1.193	0.88357
PLK3	1	45230638	45281667	64	-1.1986	0.88466
CNN1	19	11614579	11671139	106	1.3056	0.09585
CNN2	19	991274	1049064	342	0.98551	0.16219
CNN3	1	95352507	95427735	243	-1.7287	0.95807
CNP	17	40083737	40139754	68	1.3819	0.083496
CNR1	6	88839583	88911063	223	1.012	0.15576
CNR2	1	24187005	24320549	184	0.35243	0.36226
CNTF	11	58355146	58403206	75	0.15616	0.43795
CNTFR	9	34541425	34625713	181	1.5439	0.061302
CNTN1	12	41051244	41476214	1162	-1.6893	0.95442
COL1A1	17	48251457	48314003	116	-0.2085	0.58258
COL1A2	7	93988873	94070544	176	-1.0883	0.86177
COL2A1	12	48356748	48433285	256	-1.9071	0.97175
COL3A1	2	189804099	189887472	125	-1.3582	0.9128
COL4A1	13	110791310	110994496	478	-1.3519	0.9118
COL4A2	13	110924631	111175374	791	1.2335	0.1087
COL4A3	2	227994281	228189508	786	-0.78923	0.78501
COL4A4	2	227857427	228064275	557	-0.11795	0.54695
COL4A5	X	107648019	107950775	68	1.8591	0.031504
COL4A6	X	107388837	107717704	170	2.3442	0.0095328
COL5A1	9	137498651	137746689	716	-0.62175	0.73295
COL5A2	2	189886641	190079668	435	0.34953	0.36335
COL6A1	21	47366663	47434963	226	-0.82319	0.7948
COL6A2	21	47483033	47562763	235	-1.5548	0.94
COL6A3	2	238222655	238357850	289	-0.15522	0.56168
COL7A1	3	48591506	48667593	38	-0.63224	0.73639
COL8A1	3	99322440	99528061	440	0.80126	0.21149
COL8A2	1	36550840	36626305	80	0.76257	0.22286
COL9A1	6	70915743	71047786	460	-0.044576	0.51778
COL9A2	1	40756162	40817939	165	-1.1899	0.88296
COL9A3	20	61413414	61482511	139	0.41286	0.33985
COL10A1	6	116430085	116482296	105	1.0168	0.15463
COL11A1	1	103332023	103609052	1056	-1.7419	0.95923
COL12A1	6	75784042	75950623	169	-0.068435	0.52728
COL13A1	10	71526644	71728904	775	0.33045	0.37053
COL15A1	9	101670995	101843074	341	-0.87428	0.80902
COL16A1	1	32107848	32204768	120	0.54638	0.2924
COL17A1	10	105781046	105880638	121	0.21401	0.41527
COL19A1	6	70541448	70932157	867	-0.24802	0.59794
COMP	19	18883583	18937114	107	-1.8902	0.97063
COMT	22	19894263	19967498	266	-1.0807	0.86009
COPA	1	160248377	160348354	129	0.91837	0.17921
COPB1	11	14469049	14556441	112	0.79493	0.21333
KLF6	10	3808188	3862473	168	-0.30119	0.61836
SLC31A1	9	115948808	116036772	277	0.3809	0.35164
SLC31A2	9	115878238	115936422	197	2.1742	0.014847
CORT	1	10474776	10522060	85	-1.059	0.85519
MAP3K8	10	30687950	30760762	107	1.8479	0.032308
COX4I1	16	85798173	85850608	103	-0.52659	0.70076
COX5B	2	98227521	98274657	31	1.1455	0.12601
COX6A1	12	120840893	120888545	124	-1.745	0.95951
COX6A2	16	31429052	31474749	33	-0.93971	0.82632
COX6B1	19	36104125	36159686	110	-0.17482	0.56939
COX6C	8	100880223	100941242	57	0.40744	0.34184
COX7A1	19	36631824	36678771	84	0.41526	0.33898
COX7A2	6	75937391	75988644	70	0.28418	0.38814
COX7C	5	85878784	85926583	30	-1.0057	0.84271
COX8A	11	63707079	63754015	76	1.2332	0.10875
COX10	17	13937719	14121996	409	0.16193	0.43568
COX11	17	53019259	53081064	155	0.64154	0.26059
COX15	10	101445886	101527423	98	-1.3743	0.91532
CP	3	148870197	148974832	216	0.64379	0.25986
CPA1	7	129985290	130037949	153	0.50764	0.30585
CPA2	7	129871703	129939638	157	1.1593	0.12318
CPA3	3	148548043	148624874	229	-0.18169	0.57209
CPB1	3	148473917	148587979	340	0.079371	0.46837
CPB2	13	46617201	46730318	288	2.6483	0.0040446
CPD	17	28670942	28806675	153	-1.5613	0.94077
CPE	4	166265097	166429482	623	-1.3828	0.91663
CLDN4	7	73210193	73257015	82	0.50681	0.30614
CLDN3	7	73173327	73219600	62	1.1906	0.11691
CLDN7	17	7153222	7201863	53	-0.81322	0.79195
CPM	12	69234955	69392020	374	1.6817	0.046317
CPN1	10	101792065	101876642	176	-1.8517	0.96796
CPN2	3	194050494	194107063	230	-1.1749	0.87999
CPOX	3	98286677	98347470	162	0.57237	0.28354
CPS1	2	211307406	211553831	450	-0.3914	0.65225
CPT1A	11	68512088	68646878	223	-0.17337	0.56882
CPT1B	22	50997290	51052096	235	-0.83556	0.7983
CPT2	1	53627101	53689869	120	0.57411	0.28295
CR1	1	207634473	207825110	332	1.5173	0.0646
CR1L	1	207783458	207907036	394	1.0257	0.15251
CR2	1	207592645	207673240	167	3.2339	0.00061056
CRABP1	15	78597666	78650572	100	0.58459	0.27941
CRABP2	1	156659398	156710608	61	-1.3977	0.91889
CRAT	9	131847073	131908070	99	-0.075569	0.53012
CREB1	2	208359616	208480284	158	-0.56531	0.71407
ATF2	2	175926978	176067934	256	-0.80446	0.78944
CREBBP	16	3765055	3965121	62	-0.061423	0.52449
CREBL2	12	12729831	12808041	89	-0.76921	0.77912
CREM	10	35380769	35511886	247	2.2554	0.012053
CRH	8	67078612	67125846	99	-0.15341	0.56096
CRHBP	5	76213680	76275299	175	2.1678	0.015086
CRHR1	17	43662710	43923194	968	5.9132	1.678e-09
CRHR2	7	30681559	30774719	174	0.014499	0.49422
CRIP2	14	105904275	105956507	2	-0.46187	0.67791
CRK	17	1314647	1394561	146	-0.77847	0.78185
CRKL	22	21236714	21318037	158	-0.34542	0.63511
CRMP1	4	5812491	5929785	419	-0.3978	0.65461
CRP	1	159672079	159719396	94	0.019011	0.49242
HAPLN1	5	82924017	83051896	217	1.4292	0.076476
CRX	19	48288807	48356587	289	-0.91401	0.81964
CRY1	12	107375142	107522635	305	-0.36735	0.64332
CRY2	11	45833669	45914799	163	1.4505	0.073454
CRYAA	21	44554141	44602915	27	-1.2194	0.88865
CRYAB	11	111769350	111817473	37	-0.66148	0.74585
CRYBA1	17	27538875	27591512	108	1.258	0.1042
CRYBA2	2	219844912	219893127	8	-0.95267	0.82962
CRYBA4	22	26982928	27036636	141	0.7294	0.23288
CRYBB1	22	26985362	27048991	182	0.84174	0.19997
CRYBB2	22	25580612	25637836	191	0.32808	0.37143
CRYBB3	22	25560817	25613326	179	0.30279	0.38103
CRYGA	2	209015464	209063366	163	2.1232	0.016867
CRYGB	2	208997297	209045877	190	2.3182	0.01022
CRYGC	2	208982861	209029554	188	2.1574	0.015486
CRYGD	2	208976331	209024313	202	1.8749	0.030403
CRYGS	3	186246232	186298049	90	-0.057234	0.52282
CRYM	16	21259839	21349404	83	-1.1801	0.88102
CRYZ	1	75161170	75234092	139	0.84914	0.1979
CS	12	56655483	56729175	4	-0.17342	0.56884
MAPK14	6	35960412	36089013	318	2.0784	0.018835
CSE1L	20	47627783	47723497	210	0.38468	0.35024
CSF1	1	110418233	110483616	110	-0.21716	0.58596
CSF1R	5	149422854	149527935	206	0.15501	0.43841
CSF2	5	131374485	131421863	75	1.0985	0.136
CSF2RB	22	37274639	37346491	142	1.7126	0.043396
CSF3	17	38136614	38184066	149	-0.026346	0.51051
CSF3R	1	36921644	36983915	140	1.2152	0.11214
CSH1	17	61962268	62009027	76	0.25466	0.39949
CSH2	17	61939372	61986089	90	-0.15693	0.56235
CSHL1	17	61976965	62023688	71	0.30397	0.38057
CSK	15	75039425	75105539	117	2.7814	0.0027065
CSN1S1	4	70761799	70822288	98	-0.99226	0.83946
CSN2	4	70810974	70861726	95	-0.6986	0.7576
CSN3	4	71073333	71127149	237	-1.2855	0.9007
CSNK1A1	5	148863896	148966115	147	-1.2555	0.89535
CSNK1D	17	80187523	80266594	56	0.96612	0.16699
CSNK1E	22	38676697	38749089	55	1.1121	0.13304
CSNK1G2	19	1906148	1991337	212	0.19492	0.42273
CSNK1G3	5	122812793	122962739	208	0.78346	0.21668
CSNK2A1	20	453338	559482	90	-0.099526	0.53964
CSNK2A2	16	58181811	58266782	274	-2.3899	0.99157
VCAN	5	82732493	82888122	310	0.37565	0.35359
NCAN	19	19287773	19373061	131	0.68769	0.24583
CSPG4	15	75956663	76040189	120	1.6671	0.047744
CSRP1	1	201442658	201511387	223	1.3974	0.081153
CSRP2	12	77242495	77307814	76	0.032291	0.48712
SLC25A10	17	79644266	79698046	193	-0.53045	0.7021
CST1	20	23718190	23766574	260	0.58121	0.28055
CST2	20	23794404	23842312	250	0.44613	0.32775
CST3	20	23598534	23653685	143	1.2334	0.10872
CST4	20	23656277	23704662	173	0.20313	0.41952
CST5	20	23846572	23895380	108	0.55653	0.28892
CST6	11	65744462	65790976	133	1.2409	0.10732
CSTA	3	122009011	122070816	194	1.1168	0.13204
CSTB	21	45183546	45231256	160	0.82655	0.20425
CSTF1	20	54932427	54989582	89	-0.017539	0.507
CSTF2	X	100040348	100105924	44	0.55648	0.28894
CSTF3	11	33096130	33218037	212	1.1964	0.11577
NKX2-5	5	172649107	172697315	60	0.44998	0.32636
CTAG1B	X	153835865	153882522	6	-0.41418	0.66063
CTBS	1	85008804	85083039	165	-1.2252	0.88974
CTBP1	4	1195228	1277908	200	1.1024	0.13514
CTBP2	10	126666418	126884624	586	-0.22749	0.58998
CTF1	16	30872928	30924881	28	1.9927	0.023148
CCN2	6	132259316	132307518	94	1.4816	0.069221
CTH	1	70841901	70915534	155	1.7398	0.040948
CTLA4	2	204697511	204748683	98	2.3096	0.010454
CTNNA1	5	138054075	138280723	254	0.21492	0.41492
CTNNA2	2	79705060	80885993	2856	0.92412	0.17771
CTNS	17	3504762	3576397	226	-1.2486	0.8941
CTNNB1	3	41201401	41291939	91	1.5303	0.062974
CTNND1	11	57485756	57596652	103	0.063171	0.47482
CTNND2	5	10961952	11939155	1900	0.31564	0.37614
CTPS1	1	41410007	41488237	213	-0.13609	0.55412
CTRB1	16	75217884	75268822	220	0.44026	0.32988
CTRL	16	67953473	68000778	29	-0.36727	0.64329
CTSB	8	11690033	11760646	277	3.2635	0.00055016
CTSD	11	1763982	1820222	111	2.2086	0.013601
CTSE	1	206282459	206342104	38	1.067	0.14298
CTSG	14	25032724	25080466	136	0.6755	0.24968
CTSH	15	79204092	79272436	157	0.04922	0.48037
CTSK	1	150758684	150815917	51	3.4619	0.00026817
CTSL	9	90305974	90356384	144	0.32208	0.37369
CTSV	9	99781959	99836925	64	0.44271	0.32899
CTSO	4	156835270	156910048	290	-0.56525	0.71405
CTSS	1	150692672	150773433	87	3.3315	0.00043183
CTSW	11	65612284	65661212	65	1.0861	0.13873
CTSZ	20	57560242	57617309	109	0.32128	0.374
CUX1	7	101424184	101937250	1143	-0.09147	0.53644
CX3CR1	3	39294985	39358226	166	-0.045576	0.51818
CXADR	21	18850224	18975897	243	-0.21306	0.58436
TEX28	X	153488930	153558564	11	0.40867	0.34139
CYB5A	18	71910527	71994251	305	-0.54954	0.70868
CYB561	17	61499665	61558724	37	0.40581	0.34244
CYBA	16	88699697	88752492	138	0.016866	0.49327
CYBB	X	37604266	37682718	39	-1.576	0.94248
CYC1	8	145114960	145162428	54	0.34641	0.36452
CYLC1	X	83081134	83151708	32	0.039442	0.48427
CYLC2	9	105722593	105790770	228	-0.66269	0.74624
CYLD	16	50740961	50845847	144	-0.21388	0.58468
CYP1A1	15	75001883	75052951	72	2.142	0.016097
CYP1A2	15	75006184	75058941	79	2.2041	0.013757
CYP1B1	2	38284746	38338323	153	0.36886	0.35612
CYP2A6	19	41339441	41391360	37	0.47796	0.31634
CYP2A7	19	41371344	41423657	122	0.30658	0.37958
CYP3A7	7	99292660	99367853	95	1.3728	0.084906
CYP2A13	19	41559356	41612100	124	0.014768	0.49411
CYP2B6	19	41462138	41534308	156	0.50371	0.30723
CYP2C19	10	96487463	96622671	47	-0.096416	0.5384
CYP2C8	10	96786529	96864255	238	-0.29191	0.61482
CYP2C9	10	96663350	96759486	283	-0.67154	0.74906
CYP2C18	10	96408251	96505947	39	-0.8738	0.80889
CYP2D6	22	42512501	42561883	111	-1.3902	0.91776
CYP2E1	10	135305300	135362627	114	1.8975	0.02888
CYP2F1	19	41585312	41644286	115	-0.71405	0.7624
CYP2J2	1	60348980	60427445	123	-0.28053	0.61046
CYP3A4	7	99344583	99416811	35	0.79465	0.21341
CYP3A5	7	99235813	99312636	82	1.0871	0.1385
CYP4A11	1	47384846	47442156	102	0.1713	0.43199
CYP4B1	1	47229670	47295021	94	0.085624	0.46588
CYP7A1	8	59392737	59447720	101	0.00016967	0.49993
CYP8B1	3	42903684	42952633	96	-0.22373	0.58852
CYP11A1	15	74620103	74695081	163	0.98348	0.16269
CYP11B1	8	143943773	143996236	187	-0.47917	0.68409
CYP11B2	8	143981975	144034259	149	-0.30878	0.62126
CYP17A1	10	104580288	104632290	119	0.79844	0.21231
CYP19A1	15	51490254	51665795	478	0.70751	0.23963
CYP24A1	20	52759985	52825516	321	0.12826	0.44897
CYP26A1	10	94798232	94847641	98	0.96445	0.16741
CYP27A1	2	219611472	219690016	127	0.96749	0.16665
CYP27B1	12	58146117	58195976	47	0.31776	0.37533
CYP51A1	7	91731463	91799059	97	0.61563	0.26907
DAB1	1	57450453	58751211	2991	-0.15428	0.56131
DAB2	5	39361776	39460335	270	-0.08461	0.53371
DACH1	13	72002098	72476330	349	0.7555	0.22498
DAD1	14	23023807	23093143	289	-0.27828	0.6096
CD55	1	207459817	207544311	168	0.14073	0.44404
DAG1	3	49471136	49583051	121	-0.4786	0.68389
DGKA	12	56289946	56357811	29	1.3995	0.080832
DGKB	7	14174674	14978281	2072	-0.55488	0.71051
DGKG	3	185842896	186115023	369	-0.16557	0.56575
DGKQ	4	942672	1002348	148	2.2869	0.011101
DAO	12	109238806	109304710	119	-0.0044827	0.50179
DAP	5	10669342	10796387	340	2.6243	0.0043413
DAPK1	9	90077601	90333566	746	0.94624	0.17201
DAPK3	19	3948451	4006097	60	-0.64988	0.74212
DARS1	2	136654252	136778254	12	0.88752	0.1874
DAZL	3	16618299	16682006	254	-0.021952	0.50876
BRINP1	9	121918907	122166739	463	-1.8465	0.96759
DBH	9	136466485	136534466	209	0.77384	0.21951
DBI	2	120089504	120140122	161	0.38971	0.34838
DBN1	5	176873613	176935694	59	0.69253	0.2443
DBP	19	49123817	49175639	76	1.1332	0.12857
DBT	1	100642478	100750409	182	-1.9123	0.97208
DCC	18	49831542	51072273	4021	-0.79189	0.78579
ECI1	16	2279873	2337296	67	1.9486	0.025671
DCK	4	71824265	71906631	68	0.97118	0.16573
DCN	12	91529035	91611806	101	-1.8497	0.96782
DCTD	4	183801244	183873630	235	-0.39813	0.65473
ACE	17	61519422	61585741	75	-0.10382	0.54134
DCT	13	95081835	95166936	293	-2.1755	0.9852
DCTN1	2	74578281	74654214	63	1.1989	0.11529
DDB1	11	61056919	61135691	8	-1.6566	0.9512
DDB2	11	47201493	47270769	120	-0.28771	0.61321
DDC	7	50516134	50668154	564	0.3239	0.37301
AKR1C1	10	4970454	5030158	192	-0.66002	0.74538
AKR1C2	10	5019967	5095225	292	-2.6843	0.99637
GADD45A	1	68115860	68164021	105	-0.48086	0.68469
DDIT3	12	57900371	57949300	45	0.84578	0.19884
DDOST	1	20968260	21023037	152	0.52967	0.29817
DDT	22	24303554	24357019	33	0.40961	0.34105
DDX1	2	15696745	15781235	199	0.64454	0.25961
DDX3X	X	41157561	41219527	83	-0.78136	0.7827
DDX5	17	62484374	62538042	20	1.1343	0.12834
DDX6	11	118608472	118696972	151	4.087	2.1853e-05
DMXL1	5	118371839	118594822	258	-0.30891	0.6213
DHX8	17	41526330	41614185	114	1.3269	0.092264
DHX9	1	182773439	182867117	87	-0.67029	0.74866
DDX10	11	108500816	108821650	498	-0.32415	0.62709
DDX11	12	31191779	31267733	158	-1.1237	0.86944
DHX15	4	24519087	24621184	224	1.0084	0.15664
DECR1	8	90978580	91074232	184	-1.1639	0.87777
DEFA1	8	6825171	6872614	16	-0.048604	0.51938
DEFA3	8	6863391	6910816	178	0.023876	0.49048
DEFA4	8	6783345	6830786	158	-0.074261	0.5296
DEFA5	8	6902829	6949259	119	0.36953	0.35587
DEFA6	8	6772216	6818598	160	0.039858	0.4841
DEFB1	8	6718097	6770529	398	-0.36797	0.64355
DES	2	220248099	220301461	33	0.36421	0.35785
CFD	19	824665	873624	48	0.14584	0.44202
DFFA	1	10510588	10567613	92	-0.97614	0.8355
DFFB	1	3738845	3811993	358	0.35035	0.36304
TIMM8A	X	100565548	100638957	89	1.5595	0.059438
GSDME	7	24727974	24832639	314	-0.85467	0.80363
COCH	14	31308741	31374285	130	0.41365	0.33956
DGUOK	2	74118953	74196088	206	-0.89375	0.81427
DHCR7	11	71135457	71194477	177	0.23323	0.40779
DHCR24	1	55305300	55387921	241	1.7394	0.040982
DHFR	5	79912045	79985800	329	-0.95273	0.82964
DHODH	16	72007643	72069316	216	1.2715	0.10178
DHPS	19	12776531	12827701	12	0.33068	0.37044
CYB5R3	22	43003846	43080405	228	-1.1074	0.86593
NQO1	16	69733304	69795849	46	-0.71714	0.76336
DIAPH1	5	140884588	141033622	240	-0.65762	0.74461
DIAPH2	X	95904650	96865597	877	-0.60265	0.72663
SEPTIN1	16	30379454	30429171	27	-1.5677	0.94152
DIO1	1	54324860	54386763	177	0.78585	0.21598
DIO2	14	80653868	80732397	93	0.35075	0.36289
DIO3	14	101992688	102039789	59	-0.51747	0.69759
DKC1	X	153956031	154015964	9	-0.070606	0.52814
DLAT	11	111860538	111945002	40	-0.26499	0.60449
DLD	7	107496586	107571643	152	1.0401	0.14914
DLG1	3	196759431	197061171	668	-0.35827	0.63993
DLG2	11	83156055	85373314	5011	0.6951	0.2435
DLG3	X	69629705	69735343	77	1.1783	0.11933
DLG4	17	7083209	7158369	60	-1.4071	0.92031
DLST	14	75313594	75380450	132	-1.0281	0.84805
DLX1	2	172915208	172964402	79	-0.28785	0.61327
DLX2	2	172954166	173002478	140	2.1495	0.015797
DLX3	17	48057369	48107588	113	1.408	0.07957
DLX4	17	48011562	48062323	47	0.59412	0.27622
DLX5	7	96639702	96689143	62	1.4091	0.07941
DLX6	7	96600290	96650352	41	0.57651	0.28214
DMBT1	10	124285181	124413252	395	0.40155	0.34401
DMD	X	31127345	33392726	1768	-1.9243	0.97284
SARDH	9	136518682	136640077	295	-0.17059	0.56773
DMP1	4	88536454	88595513	158	0.54787	0.29189
DNM1	9	130930634	131027528	172	2.6461	0.0040712
DMPK	19	46262975	46320815	107	0.75934	0.22382
DMRT1	9	806690	979090	638	-0.95938	0.83132
DMWD	19	46276205	46331060	132	0.71053	0.23869
DNA2	10	70163821	70266878	306	1.0366	0.14996
DNAH5	5	13680437	14046841	1080	-0.02036	0.50812
DNAH6	2	84708579	85056713	615	-0.74352	0.77142
DNAH8	6	38648117	39008574	1130	0.049935	0.48009
DNAH9	17	11466748	11883065	699	-2.0758	0.98104
DNASE1	16	3626772	3722689	186	-2.05	0.97982
DNASE1L1	X	153619579	153675428	5	-0.49878	0.69103
DNASE1L2	16	2251253	2298712	71	-0.77653	0.78128
DNASE1L3	3	58168353	58231730	179	1.721	0.042623
DNASE2	19	12976025	13027409	44	1.1588	0.12327
DYNC1H1	14	102395865	102527135	241	-0.45115	0.67406
DYNC1I1	7	95366818	95749634	864	-1.446	0.92591
DYNC1I2	2	172508919	172616668	47	1.0818	0.13967
DYNC1LI2	16	66744796	66820526	113	-0.34692	0.63567
DNM2	19	10793729	10954169	281	0.27697	0.3909
DNMT1	19	10234021	10340783	160	-0.36608	0.64285
TRDMT1	10	17169828	17279093	268	0.2873	0.38694
DNMT3A	2	25441421	25600459	281	0.11501	0.45422
DNMT3B	20	31315191	31407162	243	0.53846	0.29513
DNTT	10	98029085	98108321	166	-1.3856	0.91707
DOCK1	10	128733965	129260780	1590	1.6094	0.053763
DOCK2	5	169029251	169520386	1317	-0.50275	0.69243
DOCK3	3	50677672	51431629	970	0.12989	0.44833
DOK1	2	74741147	74794678	23	0.99069	0.16092
DPAGT1	11	118957213	119008124	91	0.029803	0.48811
DPEP1	16	89644716	89717216	218	0.014647	0.49416
DPH1	17	1898431	1957183	115	0.1587	0.43695
DPH2	1	44400653	44449043	73	-0.79971	0.78806
DPP4	2	162838751	162966052	148	-0.87311	0.8087
DPT	1	168654695	168733442	304	0.18353	0.42719
DPYD	1	97533299	98421615	1562	-1.4071	0.9203
DPYS	8	105381652	105514281	299	0.86811	0.19267
DPYSL2	8	26336709	26525693	653	-0.69747	0.75725
DPYSL3	5	146760371	146924619	159	-0.46567	0.67928
DR1	1	93776478	93838149	31	1.5891	0.056018
SLC26A3	7	107395912	107478678	182	0.72157	0.23528
DRD1	5	174857675	174906163	137	0.41339	0.33966
DRD2	11	113270317	113381413	261	1.8399	0.032892
DRD3	3	113837499	113953254	266	-1.834	0.96667
DRD4	11	602305	650706	137	3.7917	7.4795e-05
DRD5	4	9748258	9795633	126	-0.55012	0.70888
DRG2	17	17956181	18021299	100	0.72481	0.23428
ARID3A	19	890733	982816	162	1.5392	0.061874
DRP2	X	100439933	100529485	159	0.037619	0.485
ATN1	12	6998626	7061484	77	-0.66318	0.74639
DSC1	18	28699199	28777819	205	0.15346	0.43902
DSC2	18	28635938	28717388	139	1.3788	0.083972
DSC3	18	28560052	28657781	180	0.90128	0.18372
DSCAM	21	41374343	42254039	2477	0.47634	0.31691
RCAN1	21	35878782	36022382	559	-0.63983	0.73886
DSG1	18	28863052	28947394	308	0.33003	0.37069
DSG2	18	29043027	29138814	237	1.9967	0.022932
DSG3	18	28992732	29068665	189	-0.18873	0.57485
TSC22D3	X	106946451	107055559	57	0.0081109	0.49676
DSP	6	7506808	7596946	286	1.3686	0.085565
EPYC	12	91347456	91433803	283	-0.47659	0.68317
DSPP	4	88494681	88548025	111	0.80903	0.20925
SLC26A2	5	149305300	149376963	113	0.1344	0.44654
DTNA	18	32038254	32481808	721	0.90147	0.18367
DTNB	2	25590067	25931516	423	-1.0595	0.85531
HBEGF	5	139702428	139761188	61	-0.066966	0.5267
DTX1	12	113459514	113545833	257	-0.69832	0.75751
DTYMK	2	242605157	242661383	97	0.3416	0.36633
ECM2	9	95245829	95333374	184	1.1006	0.13553
DUSP1	5	172185093	172233203	169	1.591	0.055808
DUSP2	2	96798908	96846206	36	1.3263	0.092372
DUSP3	17	41833489	41891368	97	-0.13556	0.55391
DUSP4	8	29180579	29243267	138	-1.1557	0.8761
DUSP5	10	112222625	112281302	108	0.40811	0.3416
DUSP6	12	89731837	89781296	124	0.42102	0.33687
DUSP7	3	52072935	52125461	45	0.23498	0.40711
DUSP8	11	1565281	1628150	160	0.89014	0.18669
DUSP9	X	152872897	152926781	79	-2.1544	0.98439
DUT	15	48588215	48645570	64	0.10545	0.45801
DVL1	1	1260658	1319509	162	-0.10034	0.53996
DVL2	17	7118661	7172867	49	-1.4142	0.92135
DVL3	3	183838099	183901314	107	-0.26677	0.60518
DYRK1A	21	38704859	38897679	422	-0.74038	0.77046
TOR1A	9	132565221	132621441	251	-1.0386	0.85051
E2F1	20	32253292	32309210	60	2.7209	0.0032557
E2F2	1	23822920	23892712	120	-0.26533	0.60462
E2F3	6	20367137	20503945	217	-2.5101	0.99396
E2F4	16	67191068	67242821	41	-0.82214	0.7945
E2F5	8	86054619	86136753	81	0.49048	0.3119
E2F6	2	11574501	11641303	173	1.7188	0.042829
E4F1	16	2238490	2295743	86	-1.2932	0.90204
EBF1	5	158112916	158561788	765	0.81477	0.2076
GPR183	13	99936789	99994749	118	-0.34247	0.634
ECE1	1	21533740	21707034	452	1.0857	0.1388
TYMP	22	50954181	51003514	203	-0.17256	0.5685
ECH1	19	39296062	39357497	116	2.7	0.003467
ECHS1	10	135165987	135221908	133	0.64011	0.26105
ECM1	1	150445487	150496265	110	2.9666	0.0015053
ECT2	3	172433425	172549264	217	1.1326	0.12869
EDA	X	68800911	69269322	508	0.03385	0.4865
S1PR1	1	101667305	101717076	113	-1.1904	0.88306
LPAR1	9	113625542	113836523	571	0.085988	0.46574
S1PR3	9	91571324	91630070	151	1.8839	0.029787
EDN1	6	12255529	12307427	87	0.89696	0.18487
EDN2	1	41934446	41985348	142	-0.41751	0.66185
EDN3	20	57840499	57911047	64	1.0586	0.14489
EDNRA	4	148367069	148476106	187	1.1058	0.13441
EDNRB	13	78459616	78584664	434	-0.61433	0.7305
PHC1	12	9032292	9104063	179	1.039	0.1494
PHC2	1	33779224	33876194	193	2.3725	0.0088344
EEF1A1	6	74215473	74265755	60	0.12671	0.44959
EEF1A2	20	62109365	62165668	213	-1.1587	0.87672
EEF1B2	2	206989318	207037653	103	-0.32029	0.62563
EEF1D	8	144651867	144714845	182	-0.026889	0.51073
EEF1G	11	62317073	62376460	37	-0.90151	0.81634
EEF2	19	3966054	4020477	71	-0.070141	0.52796
EIF2D	1	206754974	206820904	150	-0.17377	0.56898
EFNA1	1	155065349	155117386	86	0.49684	0.30965
EFNA2	19	1251153	1311430	12	0.68594	0.24638
EFNA3	1	155016348	155070014	64	1.8118	0.035007
EFNA4	1	155001213	155052029	55	2.7341	0.003128
EFNA5	5	106702590	107041596	707	0.45708	0.32381
EFNB1	X	68013840	68072007	6	0.54386	0.29327
EFNB2	13	107132079	107222388	98	1.2275	0.10981
EFNB3	17	7573520	7624693	99	-0.51643	0.69722
EGF	4	110799040	110944118	267	-0.10806	0.54303
CELSR3	3	48663896	48735348	61	0.045541	0.48184
CELSR2	1	109757641	109828378	140	1.0218	0.15344
MEGF6	1	3394506	3563059	290	0.63687	0.2621
MEGF8	19	42794730	42892921	75	0.70009	0.24193
MEGF9	9	123353196	123511765	160	0.1023	0.45926
EGFR	7	55051678	55289262	501	-0.27862	0.60973
EGR1	5	137766181	137815004	105	0.24143	0.40461
EGR2	10	64561756	64613927	154	0.47822	0.31625
EGR3	8	22535172	22585815	114	-0.67995	0.75173
EGR4	2	73508057	73555829	37	0.45656	0.32399
EHHADH	3	184898412	185006886	170	-1.4971	0.93282
EIF1AX	X	20132636	20194966	27	1.1063	0.13431
EIF2S1	14	67792034	67863233	180	-0.8528	0.80311
EIF2B1	12	124095570	124153323	142	0.97612	0.1645
EIF2S3	X	24038065	24106927	48	-0.96201	0.83198
EPHA2	1	16440832	16517582	146	-0.52898	0.70159
EIF4A1	17	7441024	7492324	118	1.6488	0.049594
EIF4A2	3	186466361	186517686	122	-0.88059	0.81073
EIF4B	12	53364942	53445993	183	1.6822	0.046265
EIF4E	4	99789607	99886786	228	0.40829	0.34153
EIF4EBP1	8	37853020	37927883	69	0.15417	0.43874
EIF4EBP2	10	72128861	72198374	151	-1.237	0.89196
EIF4G1	3	183997283	184063146	91	0.90269	0.18335
EIF4G2	11	10808593	10865582	98	-1.132	0.87119
EIF5	14	103765339	103821362	165	0.945	0.17233
EIF5A	17	7175318	7225782	81	-1.2954	0.90241
CELA1	12	51712227	51775463	103	0.51646	0.30277
ELANE	19	815989	866246	43	1.004	0.15768
SERPINB1	6	2822566	2877283	222	0.32684	0.37189
ELAVL2	9	23680097	23861342	334	-0.89074	0.81346
ELAVL1	19	8013457	8105529	188	-0.36458	0.64229
ELAVL3	19	11552143	11626806	132	1.6725	0.047214
ELAVL4	1	50478686	50679442	177	1.4145	0.078601
ELF1	13	41496055	41670544	223	-1.9487	0.97434
ELF2	4	139968871	140133372	165	0.95259	0.1704
ELF3	1	201944647	201996316	198	1.6252	0.052065
ELF4	X	129188895	129279688	25	1.6272	0.051843
ELF5	11	34490342	34570347	223	0.074361	0.47036
ELK1	X	47483744	47545003	35	-1.3301	0.90826
ELK3	12	96553207	96671606	137	-0.45657	0.67601
ELK4	1	205567071	205637971	193	0.85192	0.19713
ELN	7	73407119	73494237	127	1.0626	0.14399
EML1	14	100169056	100418397	621	0.28989	0.38595
EMD	X	153572597	153619883	32	-0.1924	0.57629
MARK2	11	63571400	63688492	120	-0.842	0.80011
EMP1	12	13314602	13379708	149	1.1479	0.12551
EMP2	16	10612279	10709539	266	-0.90415	0.81704
EMP3	19	48793629	48843810	136	-0.081361	0.53242
ADGRE1	19	6852560	6950464	280	1.135	0.12819
EMX1	2	73109604	73172020	31	0.89625	0.18506
CTTN	11	70209612	70292690	122	1.1219	0.13095
EMX2	10	119266956	119319057	150	-0.4183	0.66214
EN1	2	119589747	119640759	130	0.34895	0.36356
EN2	7	155215824	155267526	102	-2.3255	0.98998
ENDOG	9	131545779	131594955	114	0.12543	0.45009
ENG	9	130567291	130652052	100	1.1418	0.12677
ENO1	1	8911059	8974151	98	-1.2612	0.89638
ENO2	12	6988614	7042860	80	-0.66373	0.74657
ENO3	17	4818404	4870426	100	0.58174	0.28037
ENPEP	4	111362229	111494493	209	0.87591	0.19054
ENSA	1	150584599	150637098	67	3.3233	0.00044472
SLC29A1	6	44152242	44211888	116	0.97799	0.16404
EP300	22	41453614	41586081	158	-0.22805	0.59019
EPAS1	2	46489541	46623842	342	0.10017	0.46011
EPB41	1	29178603	29456558	426	-0.66279	0.74627
EPB41L1	20	34644426	34830721	142	-0.69611	0.75682
EPB41L2	6	131150487	131419462	615	0.77254	0.2199
EPB42	15	43479425	43548323	45	1.0642	0.14361
DMTN	8	21871660	21950036	97	0.70587	0.24014
STOM	9	124091266	124167582	121	0.62098	0.26731
EPHA1	7	143078205	143140985	135	1.3356	0.090841
EPHA3	3	89121674	89541284	642	0.20212	0.41991
EPHA4	2	222272747	222472010	421	0.87088	0.19191
EPHA5	4	66175281	66571529	1252	0.11776	0.45313
EPHA7	6	93939738	94164302	489	-0.84464	0.80084
EPHA8	1	22855004	22940087	159	0.80368	0.21079
EPHB1	3	134479099	134989309	1391	-0.83437	0.79796
EPHB2	1	23002263	23251823	398	-0.61624	0.73113
EPHB3	3	184244587	184310196	210	1.6451	0.049977
EPHB4	7	100390187	100460143	130	0.7437	0.22853
EPHB6	7	142517776	142578847	162	0.53323	0.29694
EPHX1	1	225962797	226043264	260	-0.88592	0.81217
EPHX2	8	27313519	27412439	251	-0.025937	0.51035
STX2	12	131264145	131358819	303	-0.66201	0.74602
CLN8	8	1668944	1744736	207	-0.8324	0.79741
EPO	7	100283423	100331323	82	-1.1626	0.8775
EPOR	19	11477881	11530018	59	0.18714	0.42577
EPRS1	1	220131940	220255000	235	-1.7457	0.95957
EPS8	12	15763075	15977510	92	0.32992	0.37073
EPS15	1	51809935	52020026	531	1.6379	0.050722
NR2F6	19	17332692	17391744	201	0.4532	0.3252
ERBB2	17	37809167	37894915	139	2.0476	0.020301
ERBB3	12	56438809	56507291	67	-0.77373	0.78046
ERBB4	2	212230442	213438879	3587	-1.1264	0.87001
ERCC1	19	45900591	46017241	262	1.675	0.046965
ERCC2	19	45844649	45908845	127	0.46997	0.31919
EREG	4	75195860	75264477	275	1.2599	0.10386
EYA4	6	133526512	133863258	772	3.066	0.0010846
ERCC3	2	128004866	128086752	150	0.78006	0.21768
ERCC4	16	13979014	14056205	147	-0.9543	0.83003
ERCC5	13	103463191	103538351	174	0.50605	0.30641
ERCC6	10	50652526	50782169	280	0.20614	0.41834
ERF	19	42741717	42794309	45	1.4709	0.07066
ERG	21	39729183	40068704	835	1.4796	0.069496
ERH	14	69836840	69900021	125	-0.90064	0.81611
ERN1	17	62106502	62242502	125	0.82737	0.20401
ERV3-1	7	64440733	64502124	153	0.16873	0.433
FBL	19	40315093	40372054	163	-0.57341	0.71682
ESD	13	47335391	47406423	118	-1.7114	0.9565
ESR1	6	151976631	152434409	1163	-0.63179	0.73624
ESR2	14	64683751	64840268	298	0.77945	0.21786
ESRRA	11	64037990	64094215	48	2.1374	0.016283
ESRRB	14	76802690	76978182	484	-1.1959	0.88413
ESRRG	1	216666588	217346097	1933	1.0081	0.15671
ETF1	5	137831782	137913989	112	0.5952	0.27586
ETFA	15	76498628	76638810	242	-0.0035665	0.50142
ETFB	19	51838409	51904672	193	0.67066	0.25122
ETFDH	4	159558277	159639842	48	1.1066	0.13424
ETS1	11	128318656	128492453	346	0.045838	0.48172
ETS2	21	40142231	40206879	136	-1.7767	0.96219
ETV1	7	13920854	14066050	269	-0.0052882	0.50211
ETV2	19	36097647	36146007	74	-0.096687	0.53851
ETV3	1	157084459	157143383	93	-1.6106	0.94637
ETV4	17	41595211	41658800	105	1.7188	0.042823
ETV5	3	185754106	185861901	188	-0.71676	0.76324
ETV6	12	11767788	12058336	535	1.0198	0.15391
EVC	4	5677924	5826031	499	-0.96913	0.83376
MECOM	3	168791287	169416563	1443	0.32796	0.37147
EVI2A	17	29633428	29683767	41	-0.87224	0.80846
EVI2B	17	29619888	29676130	45	-0.4808	0.68467
EVPL	17	73992926	74058533	94	0.61024	0.27085
EVX1	7	27247164	27297438	83	-0.44201	0.67076
EWSR1	22	29628998	29706515	125	0.25347	0.39995
EXT1	8	118801602	119159058	669	1.8849	0.029719
EXT2	11	44082099	44276980	292	0.18132	0.42806
EXTL1	1	26313266	26372955	75	1.2528	0.10514
EXTL2	1	101327928	101396548	59	0.41132	0.34042
EXTL3	8	28523990	28621207	81	-0.68944	0.75473
EYA1	8	72099668	72494888	737	-0.36942	0.64409
EYA2	20	45488263	45827492	860	0.0757	0.46983
EYA3	1	28286855	28450173	184	0.61188	0.27031
EZH1	17	40842293	40932095	44	0.11559	0.45399
EZH2	7	148494464	148616441	127	0.21073	0.41655
F2	11	46705743	46771056	3	0.12162	0.4516
F2R	5	75976868	76041595	157	1.2963	0.097433
F2RL1	5	76079833	76141140	112	0.026912	0.48926
F2RL2	5	75901307	75954259	269	0.80189	0.21131
F3	1	94984732	95042413	127	-0.061849	0.52466
F5	1	169471192	169590769	317	-0.14764	0.55869
F7	13	113725102	113784995	127	0.52667	0.29921
F8	X	154054063	154290351	84	1.6257	0.052009
F9	X	138577889	138655617	72	0.22139	0.41239
F10	13	113742113	113813843	84	1.1603	0.12297
F11	4	187152099	187220835	208	-0.94514	0.82771
F12	5	176819139	176871577	48	1.4837	0.068941
F13A1	6	6134311	6355924	545	-1.9332	0.9734
F13B	1	196997877	197071568	123	-0.24562	0.59701
FAAH	1	46824939	46889520	154	0.4318	0.33294
FABP4	8	82380732	82430473	101	-0.62338	0.73348
FABP1	2	88412501	88462650	122	1.6455	0.049938
FABP2	4	120228405	120278316	235	0.76436	0.22233
FABP3	1	31828100	31880923	142	-1.4469	0.92604
FABP5	8	82157718	82207012	55	-1.2521	0.89474
FABP6	5	159579374	159675729	329	1.1298	0.12928
FABP7	6	123065646	123115219	140	-1.3948	0.91846
FANCA	16	89793959	89918066	558	0.24682	0.40253
FANCC	9	97851336	98114991	208	0.33576	0.36853
FANCD2	3	10033113	10153614	271	0.029009	0.48843
FANCE	6	35385116	35444918	135	3.8765	5.2991e-05
ACSL1	4	185666749	185782215	353	0.91048	0.18128
ACSL3	2	223690732	223818119	320	-0.36837	0.6437
ACSL4	X	108874564	109011621	41	1.403	0.080316
FAH	15	80410233	80488924	219	-0.22121	0.58753
PTK2B	8	27133999	27326908	452	0.030437	0.48786
BPTF	17	65786644	65990494	262	0.1327	0.44722
FANCB	X	14851529	14926184	44	0.83376	0.20221
FANCF	11	22634079	22682387	43	-0.9201	0.82124
FANCG	9	35063833	35115043	69	2.162	0.015308
FAP	2	163017194	163135045	3	0.92498	0.17749
FBLN1	22	45863719	46007014	420	0.082273	0.46721
FARSA	19	13023284	13079558	38	0.86192	0.19437
FASN	17	80026214	80091106	170	-0.95935	0.83131
FAT1	4	187498937	187682876	414	0.33495	0.36883
FAT2	5	150873653	150983505	195	0.47269	0.31822
FAU	11	64878099	64924672	57	1.3542	0.087841
FBLN2	3	13538824	13689922	475	-2.2745	0.98853
FBN1	15	48690503	48972985	315	0.95838	0.16894
FBN2	5	127583601	127908735	743	0.050255	0.47996
EFEMP1	2	56083097	56186298	283	1.2305	0.10926
FBP1	9	97355415	97437531	246	-0.61143	0.72954
FCAR	19	55350549	55411839	56	-0.77392	0.78051
FCER1A	1	159218678	159288014	179	0.75084	0.22637
MS4A2	11	59820734	59875940	137	-0.13746	0.55467
FCER1G	1	161150087	161199038	78	0.35033	0.36304
FCER2	19	7743643	7802036	128	1.229	0.10954
FCGR2A	1	161440205	161499360	123	3.354	0.00039827
FCGR2B	1	161597905	161658444	53	1.3899	0.082285
FCGR3A	1	161501549	161555413	27	1.6123	0.053446
FCGR3B	1	161582986	161636753	48	1.5313	0.062852
FCGRT	19	49980536	50039685	106	0.75931	0.22383
FKTN	9	108285411	108413399	136	0.75349	0.22558
FCN1	9	137787711	137844849	162	0.59708	0.27523
FCN2	9	137737658	137789366	184	0.94365	0.17267
FDFT1	8	11618467	11706818	443	3.9427	4.0286e-05
FDPS	1	155243539	155300457	41	0.61824	0.26821
FDX1	11	110265661	110345608	208	0.95867	0.16886
FDXR	17	72848619	72904156	105	-0.094843	0.53778
FECH	18	55202073	55288969	222	2.2137	0.013423
FEN1	11	61525109	61574716	56	2.3612	0.0091082
GPC4	X	132423815	132584205	92	0.64282	0.26017
FER	5	108048523	108533373	1450	0.68699	0.24605
FES	15	91392665	91449006	28	-0.17407	0.56909
FGA	4	155494280	155546897	49	-1.4023	0.91958
FGB	4	155449132	155503915	137	-0.72953	0.76716
FGD1	X	54461887	54557599	118	1.2654	0.10286
FGF1	5	141961743	142112635	220	2.5573	0.005275
FGF2	4	123712568	123829390	356	-0.60869	0.72864
FGF3	11	69614736	69669192	206	1.2401	0.10746
FGF4	11	69577797	69625171	171	1.7702	0.038348
FGF5	4	81152742	81222171	130	-1.0749	0.8588
FGF6	12	4533308	4589780	133	-0.034192	0.51364
FGF7	15	49680375	49789523	275	-0.34133	0.63357
FGF8	10	103519887	103575126	55	0.15607	0.43799
FGF9	13	22210215	22288640	114	1.9135	0.02784
FGF10	5	44295004	44424808	214	1.3388	0.090323
FGF11	17	7306784	7358256	17	2.8839	0.0019641
FGF12	3	191847033	192480388	1334	-0.90117	0.81625
FGF13	X	137703734	138340051	452	-0.985	0.83769
FGF14	13	102363205	103089124	1579	0.75447	0.22528
FGFR1	8	38258656	38361352	140	0.52314	0.30044
FGFR3	4	1760039	1820599	54	1.1745	0.1201
GPC5	13	92015935	93529490	3447	1.2108	0.11299
FGFR2	10	123227844	123392972	284	0.27849	0.39032
FGFR4	5	176478906	176535143	158	-0.50757	0.69412
FGG	4	155515286	155568902	58	-0.55177	0.70945
FGL1	8	17711894	17802874	523	-0.63056	0.73584
FGR	1	27928800	27996727	29	-0.33774	0.63222
FH	1	241650857	241718085	161	-0.76337	0.77738
FHIT	3	59725036	61272133	5456	-0.096948	0.53862
FHL1	X	135193861	135303518	66	-0.33705	0.63196
FHL2	2	105967272	106090230	301	0.81002	0.20896
FHL3	1	38452439	38506199	55	0.44144	0.32945
VEGFD	X	15353713	15437535	142	1.5364	0.062222
FKBP1A	20	1339621	1408816	240	1.484	0.068906
FKBP1B	2	24237584	24296551	137	-1.4245	0.92285
FKBP2	11	63973413	64021607	68	1.018	0.15434
FKBP3	14	45574802	45638732	57	-0.75026	0.77345
FKBP4	12	2869108	2924589	62	-0.091288	0.53637
FKBP5	6	35531362	35731360	353	3.1624	0.00078228
FOXG1	14	29201278	29249483	100	-0.35323	0.63804
FOXF1	16	86509133	86558070	221	-0.14381	0.55717
FOXF2	6	1355069	1405832	104	0.35699	0.36055
FOXC1	6	1575681	1624132	34	0.098557	0.46075
FOXD1	5	72732083	72779352	70	1.259	0.10401
FOXD4	9	106231	153417	1	0.71826	0.2363
FOXI1	5	169497917	169546729	191	-0.37422	0.64588
FOXL1	16	86577115	86625304	153	0.49974	0.30863
FOXE3	1	47846744	47893724	81	0.47517	0.31733
FOXJ1	17	74122414	74172380	68	-0.032328	0.51289
FOXC2	16	86565857	86612539	156	0.38799	0.34901
FOXE1	9	100580537	100628997	156	1.6076	0.053961
FOXM1	12	2956846	3021321	141	-0.088767	0.53537
FOXD2	1	47866689	47916363	88	0.53625	0.29589
FOXS1	20	30422103	30468420	89	-0.014841	0.50592
FOXO1	13	41119801	41275734	245	-1.6384	0.94933
FOXO3	6	108846026	109015972	223	1.6027	0.054503
FLG	1	152264651	152332679	118	-0.30524	0.61991
FLI1	11	128521430	128693162	454	2.559	0.0052492
FLII	17	18138129	18197230	72	-2.8464	0.99779
MLANA	9	5855895	5919822	150	0.69329	0.24406
FLNA	X	153566900	153638006	36	-0.2641	0.60415
FLNB	3	57959127	58167982	459	-0.58377	0.72031
FLNC	7	128435436	128509328	152	0.30717	0.37936
FLOT2	17	27196356	27259715	55	0.12899	0.44868
FLT1	13	28864483	29104265	399	1.0307	0.15134
FLT3	13	28567411	28717904	398	1.8731	0.030528
FLT3LG	19	49942455	49999491	112	-0.079963	0.53187
FLT4	5	180018506	180111624	258	2.285	0.011156
FMO1	1	171182610	171265113	221	-0.92449	0.82238
FMO2	1	171119388	171191822	306	-2.1209	0.98303
FMO3	1	171025018	171096961	205	-1.1534	0.87563
FMO4	1	171248318	171321223	112	-0.399	0.65505
FMO5	1	146645884	146732390	332	0.86021	0.19484
FMOD	1	203299749	203355557	90	-0.42889	0.666
FMR1	X	146958469	147042647	29	0.53226	0.29727
AFF2	X	147547139	148092193	246	-0.18613	0.57383
FN1	2	216215177	216335890	320	0.13288	0.44714
FNTA	8	42876442	42950931	80	-0.52776	0.70117
FNTB	14	65418507	65539370	218	-0.80338	0.78912
FOLH1	11	49158187	49265222	321	0.11481	0.4543
FOLR1	11	71865602	71917367	79	-0.86442	0.80632
FOLR2	11	71892819	71942994	90	-0.47657	0.68317
FOLR3	11	71811771	71860934	137	1.0066	0.15707
FOS	14	75710477	75758937	88	2.4593	0.0069603
FOSB	19	45936253	45988437	123	1.3271	0.092243
FOSL2	2	28580704	28647516	133	0.70639	0.23997
FPGS	9	130530137	130586799	70	0.82296	0.20526
FPR1	19	52239023	52290150	186	0.85005	0.19765
FPR2	19	52229453	52283779	205	0.63335	0.26325
FPR3	19	52263411	52339334	259	0.0047162	0.49812
FXN	9	71615479	71725094	357	-0.1138	0.5453
FRK	6	116252691	116432360	363	2.4378	0.0073876
MTOR	1	11156588	11357614	314	0.48299	0.31455
FRG1	4	190826974	190894360	57	-0.67035	0.74868
FRZB	2	183688002	183766498	143	0.31041	0.37813
FSHB	11	30217563	30266824	98	0.47101	0.31882
CENPI	X	100318178	100428667	164	0.13485	0.44637
FSHR	2	49179296	49416666	816	0.3749	0.35387
NR5A2	1	199961730	200156552	571	-0.33908	0.63273
FTH1	11	61721757	61770132	132	3.1798	0.00073697
FTL	19	49432659	49480136	91	-0.097996	0.53903
ADAM2	8	39591254	39730808	309	-0.84502	0.80095
NR5A1	9	127233515	127304769	39	0.20411	0.41913
FUCA1	1	24161567	24229859	201	0.49558	0.3101
FUCA2	6	143805949	143868020	137	0.56065	0.28752
GAST	17	39833578	39882221	67	-1.4952	0.93257
FUS	16	31156431	31216192	17	-0.92562	0.82268
FUT1	19	49241268	49293647	85	0.31144	0.37773
FUT2	19	49164228	49219191	131	1.4773	0.069796
FUT3	19	5832899	5886485	37	-0.18221	0.57229
FUT4	11	94242017	94293064	117	0.0035573	0.49858
FUT5	19	5855837	5905551	77	0.83648	0.20144
FUT6	19	5820637	5874764	31	-1.2883	0.90117
FUT7	9	139914626	139962292	72	-0.048187	0.51922
FUT8	14	65842310	66220839	771	0.42488	0.33546
KDSR	18	60984971	61069506	125	0.92692	0.17698
ACKR1	1	159138803	159186290	88	-0.39388	0.65317
FYB1	5	39095354	39305759	413	-0.66938	0.74837
FYN	6	111971535	112229655	553	1.0358	0.15015
FZD2	17	42599812	42648630	69	1.5806	0.056986
IFI6	1	27982572	28033724	70	-0.57392	0.71699
G6PC1	17	41017814	41076450	41	-1.3147	0.9057
G6PD	X	153749606	153810796	17	-0.27388	0.60791
SLC37A4	11	118885061	118936616	78	0.46975	0.31927
GAGE1	X	49328616	49383139	12	-0.21011	0.58321
XRCC6	22	41982250	42070052	65	0.030023	0.48802
GAA	17	78040339	78103680	264	0.40668	0.34212
GAB1	4	144222680	144405718	254	-0.9926	0.83955
GABPA	21	27072258	27154771	102	-0.43022	0.66648
GABPB1	15	50559389	50682605	249	1.3257	0.092469
GABRA1	5	161239197	161336965	218	-1.3881	0.91744
GABRA2	4	46236470	46427056	289	0.53463	0.29645
GABRA3	X	151324706	151654831	384	0.17957	0.42874
GABRA4	4	46910917	47031424	317	0.92461	0.17758
GABRA5	15	27076866	27204357	153	0.20785	0.41767
GABRA6	5	161077658	161139598	130	0.44131	0.32949
GABRB1	4	46998295	47442801	868	0.1261	0.44982
GABRB2	5	160705426	161010130	617	0.044072	0.48242
GABRB3	15	26778693	27053935	728	1.2448	0.10661
GABRD	1	1915768	1972192	84	-0.9138	0.81959
GABRE	X	151111596	151178156	51	-0.7821	0.78292
GABRG1	4	46027786	46161082	210	0.25662	0.39874
GABRG2	5	161459648	161592545	122	0.78452	0.21637
GABRG3	15	27181429	27788373	1204	-0.16834	0.56684
GABRP	5	170175723	170251051	166	1.0597	0.14464
GABRR1	6	89877223	89976007	393	-1.9669	0.9754
GABRR2	6	89956840	90060018	295	-0.31281	0.62279
GAD1	2	171638200	171727661	184	0.52415	0.30009
GAD2	10	26470236	26603491	306	2.2085	0.013603
GAK	4	833065	961174	410	1.4871	0.068492
GALC	14	88294164	88495009	739	0.097817	0.46104
GALE	1	24112089	24162294	38	1.3646	0.086196
B4GALNT1	12	58009678	58062022	108	0.3377	0.36779
GALK1	17	73744018	73796280	69	-0.29379	0.61554
GALK2	15	49412974	49669955	590	0.93423	0.17509
GALR1	18	74927008	74992098	301	0.38539	0.34998
GALNS	16	88870142	88958374	364	-0.023547	0.50939
GALNT1	18	33172400	33301798	290	0.19628	0.42219
GALNT2	1	230167956	230427875	774	-1.7562	0.96047
GALNT3	2	166594313	166685803	133	-1.2178	0.88835
GALT	9	34611586	34660595	76	1.6165	0.052996
GAMT	19	1387025	1436569	59	-1.4053	0.92004
GANC	15	42531366	42656599	234	0.28905	0.38627
GAP43	3	115307151	115450334	202	-2.3713	0.99114
GAPDH	12	6608585	6657537	112	1.1607	0.12288
LRRC32	11	76358568	76416990	168	0.65838	0.25515
GARS1	7	30599181	30683649	153	0.30267	0.38107
GART	21	34866238	34950223	91	-0.33699	0.63194
GAS1	9	89549277	89597104	155	-0.27097	0.60679
GAS2	11	22653160	22844547	348	-2.0047	0.9775
GAS6	13	114513522	114602046	230	0.15306	0.43918
GAS8	16	90051056	90121379	238	0.89772	0.18467
GATA1	X	48609982	48662718	20	-1.6614	0.95168
GATA2	3	128188265	128247030	150	-0.20107	0.57968
GATA3	10	8052294	8127164	181	0.036091	0.48561
GATA4	8	11499433	11627510	420	3.1562	0.00079917
GATA6	18	19714404	19792491	52	0.80032	0.21176
GATM	15	45643322	45705980	107	-0.38585	0.65019
GBA	1	155194239	155249653	64	1.1968	0.11569
NIPSNAP2	7	55997270	56077875	203	-2.0261	0.97862
GBE1	3	81528850	81845950	449	0.06311	0.47484
GBP1	1	89507987	89566043	139	-0.41726	0.66175
GBP2	1	89561815	89626842	140	0.064755	0.47418
GBP3	1	89462360	89523556	123	0.91605	0.17982
GBX1	7	150835676	150899867	111	-0.69779	0.75735
GBX2	2	237064307	237111652	133	0.63421	0.26297
GC	4	72597410	72706237	212	0.17575	0.43025
GCDH	19	12966943	13020813	50	1.3788	0.083981
GCG	2	162989379	163043914	32	-0.37952	0.64785
GCH1	14	55298723	55404603	250	-0.87588	0.80945
GCHFR	15	41021285	41069911	51	0.73692	0.23058
GCK	7	44173870	44264022	212	-1.6896	0.95444
GCKR	2	27684470	27756556	89	-0.63181	0.73624
BLOC1S1	12	56074818	56123491	50	1.4761	0.069962
KAT2A	17	40255129	40308382	91	-0.035798	0.51428
NR6A1	9	127269554	127568589	95	0.50814	0.30568
GCNT1	9	78999752	79132332	447	-0.38558	0.6501
GCNT2	6	10486542	10639601	395	0.73543	0.23104
GCSH	16	81105552	81164980	260	0.6811	0.2479
GDF1	19	18969361	19041953	132	-1.101	0.86456
GDF2	10	48403092	48451853	96	1.2667	0.10264
MSTN	2	190910426	190962455	54	1.17	0.121
GDF9	5	132186877	132237238	85	-0.92895	0.82354
GDF10	10	48415785	48474138	131	0.78596	0.21595
GDI1	X	153630259	153681814	1	0.5882	0.2782
GDI2	10	5797186	5890512	173	1.387	0.082723
GDNF	5	37802779	37874782	215	-0.47748	0.68349
GEM	8	95251481	95309547	150	-1.101	0.86454
GFAP	17	42972994	43027920	156	0.97848	0.16392
GFER	16	1999150	2047750	141	-0.7217	0.76476
GFI1	1	92930318	92987433	74	0.86244	0.19422
GFPT1	2	69536901	69649386	194	0.37507	0.3538
GFRA1	10	117806436	118068126	615	0.10371	0.4587
GFRA2	8	21539530	21707392	219	1.9373	0.026357
GFRA3	5	137578069	137645544	102	-0.41718	0.66173
GGCX	2	85761978	85823657	166	1.5546	0.060018
GGT1	22	24944629	25034972	83	-1.2777	0.89932
B4GALT1	9	33100636	33202356	264	1.2845	0.099478
GGT7	20	33422523	33495661	98	-0.83517	0.79819
GGT5	22	24605622	24676317	108	0.35574	0.36102
GH1	17	61984560	62031206	68	0.36404	0.35791
GH2	17	61947572	61995039	84	0.049098	0.48042
GHR	5	42388577	42731980	511	0.32544	0.37242
GHRH	20	35869489	35922534	89	-0.53016	0.702
GHRHR	7	30968636	31029146	121	0.53819	0.29522
GHSR	3	172151081	172201246	131	2.1076	0.017532
CBLIF	11	59586746	59647974	29	-0.086957	0.53465
GIP	17	47025918	47080955	129	0.84229	0.19981
GIPR	19	46136490	46195717	180	1.2351	0.1084
GJA1	6	121721745	121780873	200	-0.0048242	0.50192
GJA3	13	20702394	20770524	153	1.0378	0.14968
GJA4	1	35223559	35271351	150	0.19133	0.42413
GJA5	1	147218332	147288165	201	0.57564	0.28243
GJA8	1	147339946	147391396	113	1.0293	0.15166
GJB1	X	70400062	70455065	29	1.9587	0.025074
GJB2	13	20751602	20803605	103	0.94208	0.17308
GJB3	1	35211790	35261967	147	-0.15462	0.56144
GJB5	1	35185648	35234113	129	-2.0306	0.97885
GK	X	30636476	30759579	85	0.20811	0.41757
GK2	4	80317507	80364372	51	-0.66145	0.74584
GLA	X	100642779	100698001	90	1.7532	0.03978
GPC3	X	132659773	133154673	192	0.12577	0.44996
GLB1	3	33028100	33173694	367	0.35709	0.36051
GCLC	6	53352139	53444927	217	-0.4462	0.67227
GCLM	1	94342590	94410154	160	0.66408	0.25332
GLDC	9	6522464	6680692	616	-0.23695	0.59365
GLE1	9	131231971	131314580	74	0.75256	0.22586
GLG1	16	74471325	74676042	522	1.6285	0.051712
GLI1	12	57818918	57876051	94	1.2004	0.11499
GLI2	2	121458441	121760229	636	-0.61658	0.73124
GLI3	7	41990547	42312469	864	-0.083054	0.5331
GLI4	8	144298524	144369101	206	0.1431	0.4431
GLO1	6	38633701	38705952	231	0.30134	0.38158
GLP1R	6	38981557	39066657	256	0.95149	0.17068
GLRA1	5	151192074	151339397	275	-1.9479	0.97428
GLRA2	X	14512420	14759934	269	-0.34953	0.63666
GLRB	4	157962277	158103251	401	-0.13366	0.55316
GLS	2	191710547	191840278	172	4.8835	5.2117e-07
GLRX	5	95139553	95193577	184	0.50695	0.3061
GLUD1	10	88799959	88889776	166	-0.63808	0.73829
GLUD2	X	120146462	120193796	25	0.31612	0.37596
GLUL	1	182340839	182396341	142	0.85784	0.19549
GM2A	5	150597613	150660083	182	0.97532	0.1647
GMDS	6	1614035	2280868	1183	1.289	0.098704
GMFB	14	54931202	54990785	56	-0.60894	0.72872
GML	8	143881217	143938262	214	-1.631	0.94856
GMPR	6	16203811	16305780	225	0.6637	0.25344
GNA11	19	3059408	3131468	113	0.30192	0.38136
GNA12	7	2757739	2918963	426	0.73551	0.23102
GNA15	19	3101191	3173766	235	0.25835	0.39807
GNAI1	7	79729140	79858725	166	0.52109	0.30115
GNAI2	3	50229120	50306786	61	1.4233	0.077328
GNAI3	1	110056186	110148465	130	0.54353	0.29338
GNAL	18	11654014	11895684	582	2.8965	0.0018868
GNAO1	16	56190251	56401356	443	0.26214	0.39661
GNAQ	9	80325189	80681219	459	0.012958	0.49483
GNAS	20	57379756	57496250	209	-1.9979	0.97713
GNAT1	3	50194043	50245129	66	0.35109	0.36276
GNAT2	1	110135889	110190705	75	0.80008	0.21183
GNAZ	22	23377669	23477224	142	0.38247	0.35106
GNB1	1	1706725	1857552	178	-0.80053	0.7883
GNB2	7	100236363	100286792	52	-0.72866	0.7669
GNB3	12	6914375	6966564	96	-0.025794	0.51029
GNG3	11	62440066	62486678	38	0.78693	0.21566
GNG4	1	235700985	235849054	331	0.17631	0.43002
GNG5	1	84954006	85007262	160	0.09148	0.46356
GNG7	19	2501218	2737746	448	1.651	0.049371
GNG10	9	114388851	114442526	183	0.24935	0.40155
GNG11	7	93516016	93565826	122	-1.3533	0.91202
GNGT1	7	93500820	93550485	147	-0.47558	0.68281
GNGT2	17	47273596	47322936	101	1.1622	0.12257
GNRH1	8	25266774	25317556	96	-1.6669	0.95223
GNRH2	20	2989268	3036391	78	0.95244	0.17044
GNRHR	4	68593093	68656804	91	-0.13368	0.55317
GNS	12	65097222	65188226	83	0.52394	0.30016
GOLGA1	9	127630573	127738386	97	-0.52474	0.70012
GOLGA2	9	131008108	131073286	93	-1.2462	0.89365
GOLGA3	12	133335495	133440659	322	0.9136	0.18046
GOLGA4	3	37249682	37418370	285	0.27802	0.3905
GOLGB1	3	121372046	121503662	263	1.5199	0.064268
GOT1	10	101146627	101225530	111	0.28545	0.38765
GOT2	16	58731035	58803246	249	0.16087	0.4361
SFN	1	27154633	27200947	53	-1.299	0.90303
GP1BA	17	4800312	4848325	125	0.63297	0.26338
GP1BB	22	19676066	19722297	34	-1.7092	0.9563
GP2	16	20310896	20374684	124	-1.0202	0.84619
GP5	3	194105550	194154995	119	-0.90414	0.81704
GP9	3	128740459	128791254	46	1.7544	0.039678
GPC1	2	241340115	241417495	297	-0.050085	0.51997
GPD1	12	50462602	50515103	56	1.424	0.077224
GPD2	2	157256965	157452915	301	1.1846	0.11809
GPI	19	34820645	34903318	144	-0.66686	0.74757
GPLD1	6	24416060	24530433	589	1.8945	0.029079
GPM6A	4	176544088	176958842	898	0.34561	0.36482
GPM6B	X	13779062	13991861	288	1.5657	0.058707
CMKLR2	2	207030040	207117771	206	0.69576	0.24329
CCR10	17	40821420	40868845	40	-0.098828	0.53936
GPR3	1	27684148	27732318	37	-0.25394	0.60023
GPR4	19	46083022	46140466	108	1.6086	0.053854
XCR1	3	46052291	46103979	191	-0.94666	0.82809
GPR6	6	110264459	110311923	102	-0.199	0.57887
NPBWR1	8	53817468	53863454	160	-3.064	0.99891
NPBWR2	20	62727183	62773184	77	2.0704	0.019206
CXCR3	X	70825766	70873367	4	0.39052	0.34808
PRLHR	10	120342916	120390160	188	2.1694	0.015027
GPR12	13	27319337	27369922	123	-0.79293	0.78609
UTS2R	17	80295647	80343528	159	-0.18645	0.57395
GPR15	3	98215743	98261994	93	-1.3549	0.91228
GPR17	2	128368439	128420213	171	0.85242	0.19699
GPR18	13	99896967	99945682	69	-0.56852	0.71516
GPR19	12	12803995	12884121	138	0.30418	0.38049
GPR20	8	142356585	142412365	124	-0.74795	0.77276
GPR21	9	125760916	125811380	44	-0.15919	0.56324
GPR22	7	107075502	107126125	74	0.71915	0.23602
LPAR4	X	77968206	78024211	45	0.74287	0.22878
MCHR1	22	41040182	41088818	74	-0.82186	0.79442
GPR25	1	200807083	200853306	117	1.356	0.087552
GPR26	10	125390871	125466915	239	0.83506	0.20184
GPR27	3	71768201	71814328	115	0.31334	0.37701
GPER1	7	1091443	1143451	208	-0.046198	0.51842
GPR31	6	167560360	167606319	86	-1.4958	0.93264
GPR32	19	51238721	51284989	27	-0.91443	0.81975
GPR33	14	31942150	31992151	114	-1.4756	0.92997
GPR34	X	41513221	41566530	23	-0.93162	0.82423
GPR35	2	241509825	241580676	199	0.85863	0.19527
GPR37	7	124375655	124441079	99	1.2681	0.10239
MLNR	13	49759474	49806513	31	-1.329	0.90807
GPR39	2	133139147	133414169	646	1.2173	0.11175
FFAR1	19	35806645	35854764	44	1.1047	0.13465
FFAR3	19	35814249	35861391	42	1.3931	0.081788
FFAR2	19	35904185	35952669	172	-1.0574	0.85483
GRK4	4	2930232	3052474	310	0.65452	0.25639
GRK5	10	120932197	121225131	683	0.3577	0.36029
GRK6	5	176818687	176879850	59	1.4449	0.074236
MKNK2	19	2027470	2086243	60	0.42984	0.33366
GPS1	17	79974746	80025346	100	-1.039	0.8506
GPS2	17	7205978	7253658	73	-0.40156	0.656
GPT	8	145694465	145742555	35	0.94819	0.17152
GPX1	3	49384609	49430791	52	-0.58523	0.7208
GPX2	14	65395870	65444623	128	1.2826	0.099819
GPX3	5	150364999	150418554	125	2.4536	0.0070719
GPX4	19	1068936	1116787	94	2.2734	0.011502
GPX7	1	53033043	53084723	112	-0.1909	0.5757
GRB2	17	73304157	73436790	284	2.1762	0.014772
GRB7	17	37859162	37913538	48	1.685	0.045998
GRB10	7	50647760	50896159	710	0.33102	0.37031
GRB14	2	165339323	165513360	242	0.99159	0.1607
RAPGEF1	9	134442157	134650364	488	-0.42198	0.66348
GRIA1	5	152835084	153203429	1099	0.49085	0.31177
GRIA2	4	158106736	158297227	246	0.079659	0.46825
GRIA3	X	122282996	122634766	295	0.97197	0.16553
GRIA4	11	105445800	105862819	662	0.86508	0.1935
GRID1	10	87349312	88161250	2065	0.41824	0.33789
GRID2	4	93190453	94705707	2751	1.791	0.036644
GRN	17	42387491	42440474	65	0.082991	0.46693
GRIK1	21	30899254	31347282	1013	-0.14024	0.55577
GRIK2	6	101806584	102527958	1726	-0.45052	0.67383
GRIK3	1	37251128	37534844	316	1.4006	0.080666
GRIK4	11	120347465	120869514	1114	0.42713	0.33464
GRIK5	19	42492468	42609278	36	0.32612	0.37217
GRIN1	9	139998609	140073214	66	-0.052325	0.52087
GRIN2A	16	9837265	10311611	1542	1.6642	0.048036
GRIN2B	12	13703684	14168022	1307	1.1058	0.13441
GRIN2C	17	72828162	72891966	106	-0.45041	0.67379
GRIN2D	19	48863132	48958188	182	0.72696	0.23362
GRINA	8	145029226	145077596	67	-1.21	0.88687
NR3C1	5	142647496	143148322	974	0.36184	0.35874
ARHGAP35	19	47386824	47518334	107	-0.88815	0.81277
GRM1	6	146251032	146768782	766	0.22535	0.41085
GRM2	3	51706081	51762629	20	0.41704	0.33833
GRM3	7	86238230	86504193	448	0.761	0.22333
GRM4	6	33979623	34158399	426	1.4621	0.071863
GRM5	11	88227256	88831846	1553	0.75863	0.22404
GRM6	5	178395328	178457124	216	2.4644	0.0068629
GRM7	3	6867802	7793218	2326	0.24752	0.40225
GRM8	7	126068652	126927428	1981	0.066811	0.47337
CXCL1	4	74700109	74747019	109	-0.30165	0.61854
CXCL2	4	74952752	74999997	28	0.75644	0.22469
CXCL3	4	74892306	74939490	12	0.35998	0.35943
GRP	18	56852400	56908003	190	1.3223	0.09303
PDIA3	15	44003326	44074804	71	1.0319	0.15107
GRPR	X	16106424	16181641	52	0.47631	0.31693
GRSF1	4	71671499	71740627	115	0.65867	0.25505
GSC2	22	19126504	19172796	138	0.45785	0.32353
GSK3A	19	42724338	42781736	48	1.4583	0.072384
GSK3B	3	119530800	119848264	379	1.0212	0.15357
GSN	9	123995380	124105122	173	1.9156	0.027709
GSPT1	16	11951985	12045519	137	1.2491	0.10582
GSR	8	30525578	30620486	221	0.68827	0.24564
GSS	20	33506236	33578794	124	-0.41813	0.66207
GSTA1	6	52646178	52703664	100	-1.733	0.95845
GSTA2	6	52604885	52663361	121	-1.2948	0.90231
GSTA3	6	52751437	52809496	162	1.149	0.12529
GSTA4	6	52832746	52895178	166	-0.53638	0.70415
GSTM1	1	110195418	110250828	19	-0.45408	0.67511
GSTM2	1	110175644	110236619	34	-0.3639	0.64204
GSTM3	1	110266554	110318660	89	-0.16408	0.56517
GSTM4	1	110163698	110218123	51	-0.31471	0.62351
GSTM5	1	110219406	110270890	49	-3.1297	0.99913
GSTP1	11	67316066	67364125	111	-0.2894	0.61386
GSTT1	22	24366135	24419284	11	0.036892	0.48529
GSTT2	22	24287291	24336106	29	0.73545	0.23103
GSTZ1	14	77752230	77807940	154	-0.79008	0.78526
MSH6	2	47975221	48044092	147	1.9447	0.025903
GTF2A1	14	81631796	81722575	163	-0.23998	0.59483
GTF2A2	15	59920261	59984737	197	0.50493	0.3068
GTF2B	1	89308321	89392301	223	-1.081	0.86015
GTF2E1	3	120426558	120512216	132	1.2118	0.11279
GTF2E2	8	30426031	30550738	218	-0.41627	0.6614
GTF2F1	19	6369580	6428291	147	-0.49448	0.68952
GTF2F2	13	45659631	45868240	308	-0.49652	0.69024
GTF2H1	11	18308816	18398590	176	0.15356	0.43898
GTF2H2	5	70320951	70398516	1	-0.079795	0.5318
GTF2H3	12	124083286	124157151	198	0.74157	0.22917
GTF2I	7	74036991	74185022	101	0.87461	0.19089
GTF3A	13	27963681	28019846	216	0.063541	0.47467
BRF1	14	105665623	105816914	179	0.38424	0.3504
GTF3C1	16	27461934	27596251	94	-0.28261	0.61126
GTF3C2	2	27538716	27615243	56	-0.85231	0.80298
GUCY1A2	11	106534738	106924171	1026	-0.53748	0.70453
GUCA1A	6	42088144	42157794	175	1.7261	0.042165
GUCA1B	6	42141022	42197694	185	1.6551	0.04895
GUCA2A	1	42618362	42665395	88	-1.1836	0.88172
GUCA2B	1	42584092	42631495	92	-0.58739	0.72153
GUCY1A1	4	156552862	156668214	344	-0.083732	0.53337
GUCY1B1	4	156645126	156738783	214	0.79917	0.21209
GUCY2C	12	14755566	14884519	159	0.49222	0.31128
GUCY2F	X	108606135	108760285	11	1.06	0.14456
GUK1	1	228292668	228346656	46	1.1188	0.13161
GUSB	7	65415671	65482301	126	0.69059	0.24491
GYG1	3	148674195	148755456	185	0.51006	0.305
GYPA	4	145020456	145096904	190	-0.20693	0.58197
GYPB	4	144907257	144975498	82	-0.53227	0.70273
GYPC	2	127378426	127464251	287	-0.42531	0.66469
GYPE	4	144782019	144861716	108	0.40478	0.34282
GYS1	19	49461382	49531610	107	-0.14188	0.55641
GYS2	12	21674461	21818722	293	-1.4021	0.91956
GZMH	14	25065686	25113926	139	0.39992	0.34461
GUCY2D	17	7870988	7933658	35	0.37641	0.35331
GZMA	5	54363474	54416080	89	-1.7436	0.95938
GZMB	14	25090160	25138490	126	0.21737	0.41396
GZMK	5	54285107	54339960	117	0.32655	0.37201
GZMM	19	509034	559920	8	0.24354	0.40379
H1-0	22	38166114	38213443	86	0.58429	0.27951
H2AX	11	118954580	119001177	83	0.1153	0.4541
H2AZ1	4	100859242	100906512	75	-0.94311	0.82719
H3-3A	1	226215408	226269703	75	0.61513	0.26923
H3-3B	17	73762515	73810860	78	0.081584	0.46749
HABP2	10	115275590	115359361	270	0.78448	0.21638
HSD17B10	X	53448206	53496323	10	1.0198	0.1539
HAGH	16	1849104	1912195	463	0.50439	0.30699
HADHA	2	26403504	26502665	136	0.93519	0.17485
HADHB	2	26432616	26523333	119	0.96607	0.167
HADH	4	108875870	108966331	182	-0.53131	0.7024
HAL	12	96356440	96425143	232	1.0898	0.13791
HARS1	5	140043490	140106681	80	-1.2339	0.89139
HAS1	19	52206365	52262239	204	0.45129	0.32589
[truncated: 16,719 more rows]

## Sheet: Table S3
Table S3. Genetic weights list of Sjogren's disease GWAS
gene symbol	node weight
SAMD11	1.29092
KLHL17	0.688576
PLEKHN1	2.65478
NOC2L	1.97896
PERM1	2.31885
ISG15	2.39197
AGRN	2.70594
HES4	2.42794
RNF223	2.07507
C1orf159	1.55113
TTLL10	0.119777
TNFRSF18	1.80618
B3GALT6	1.85668
TNFRSF4	1.88694
SDF4	1.84569
C1QTNF12	0.609897
UBE2J2	0.305008
SCNN1D	0.22649
PUSL1	0.425366
ACAP3	0.85634
CPTP	0.858004
TAS1R3	0.855454
INTS11	0.904878
DVL1	0.612873
MXRA8	0.477705
AURKAIP1	0.419528
CCNL2	0.436381
TMEM88B	0.482909
MRPL20	0.474785
VWA1	0.347241
ATAD3C	0.234419
ANKRD65	0.252506
ATAD3B	0.329418
ATAD3A	0.875871
TMEM240	0.483557
SSU72	0.201804
MIB2	0.0227371
FNDC10	0.074189
MMP23B	0.175547
CDK11B	0.218037
CDK11A	0.622155
SLC35E2A	0.459382
NADK	0.388008
GNB1	0.268519
CALML6	0.316161
TMEM52	0.306216
CFAP74	0.112559
GABRD	0.228072
PRKCZ	1.97403
PRKCZ-AS1	0.994109
FAAP20	1.05937
SKI	1.03333
MORN1	1.58507
RER1	0.398421
PEX10	1.43299
PLCH2	0.688354
PANK4	0.449099
HES5	0.134648
TNFRSF14	0.121506
PRXL2B	0.483262
MMEL1	0.489991
TTC34	0.384092
ACTRT2	1.516
PRDM16	1.87029
ARHGEF16	0.979749
MEGF6	1.12144
TPRG1L	1.29532
TP73	2.33236
WRAP73	2.23443
CCDC27	2.20935
SMIM1	1.70333
LRRC47	1.58525
CEP104	1.22903
DFFB	0.909588
C1orf174	0.205899
AJAP1	0.907391
NPHP4	0.990991
KCNAB2	0.798156
CHD5	0.0236397
RNF207	0.0579355
RPL22	0.00374742
HES3	0.00104025
ICMT	0.0461132
GPR153	0.237176
ACOT7	0.569849
ESPN	0.728496
HES2	0.662392
TNFRSF25	1.52144
PLEKHG5	1.28894
NOL9	1.22703
TAS1R1	1.27263
ZBTB48	1.33925
PHF13	0.488946
KLHL21	0.47222
THAP3	0.430846
DNAJC11	0.462908
CAMTA1	1.26794
VAMP3	1.62788
PER3	2.25151
UTS2	1.57282
TNFRSF9	0.231495
PARK7	0.267285
ERRFI1	0.341443
SLC45A1	0.775947
RERE	1.56382
ENO1	0.130236
CA6	0.909815
SLC2A7	0.305796
SLC2A5	1.14831
GPR157	1.90619
H6PD	2.45366
SPSB1	1.79426
SLC25A33	0.669887
TMEM201	1.21083
PIK3CD	0.14238
CLSTN1	0.617796
CTNNBIP1	1.0386
NMNAT1	0.180971
LZIC	0.225925
RBP7	0.0501034
UBE4B	0.112105
KIF1B	0.203749
PGD	0.359608
CENPS	0.23804
CENPS-CORT	0.244285
CORT	0.1825
PEX14	0.103168
DFFA	0.207653
CASZ1	0.285423
C1orf127	0.853197
TARDBP	0.669855
MASP2	0.554042
SRM	0.746708
EXOSC10	0.923801
MTOR	1.00572
ANGPTL7	1.24656
UBIAD1	0.712686
DISP3	0.146496
FBXO44	1.07483
FBXO6	0.964471
FBXO2	1.16265
DRAXIN	0.731834
MAD2L2	0.530479
AGTRAP	0.94849
C1orf167	1.49959
CLCN6	1.13118
MTHFR	1.14858
NPPA	0.314554
NPPB	0.261963
PLOD1	0.164942
KIAA2013	0.0176601
MFN2	0.354105
MIIP	0.260848
TNFRSF8	1.51631
TNFRSF1B	1.67797
VPS13D	0.940795
DHRS3	0.394421
AADACL4	1.10926
AADACL3	0.179545
CFAP107	0.0695774
PRAMEF12	0.138874
PRAMEF1	0.169644
HNRNPCL2	0.330265
LRRC38	0.803995
PDPN	0.540634
PRDM2	0.869178
KAZN	1.85175
TMEM51	0.149892
TMEM51-AS2	0.129995
FHAD1	0.185738
EFHD2	0.392444
CTRC	0.483797
CELA2A	0.757367
CELA2B	0.358726
CASP9	0.0151908
DNAJC16	0.0224613
AGMAT	0.151172
DDI2	0.292637
RSC1A1	0.451069
PLEKHM2	0.300232
SLC25A34	0.167941
TMEM82	0.148067
FBLIM1	0.0170584
UQCRHL	0.935521
SPEN	0.673232
ZBTB17	0.47393
TBC1D3P6	0.489539
SRARP	0.445415
CLCNKA	0.292741
HSPB7	0.154101
CLCNKB	0.157044
FAM131C	0.474813
EPHA2	0.383175
ARHGEF19	1.15451
ANO7L1	1.49108
CPLANE2	1.4768
FBXO42	1.88915
SZRD1	2.2803
SPATA21	1.20576
NECAP2	0.34143
NA	1.2188
CROCC	0.377651
MFAP2	0.871667
ATP13A2	1.4482
SDHB	1.27746
PADI2	0.603118
PADI1	0.357964
PADI3	0.888782
PADI4	1.78239
PADI6	0.512302
RCC2	1.3705
ARHGEF10L	1.64128
ACTL8	0.0811031
IGSF21	0.388076
KLHDC7A	1.03367
PAX7	0.772024
TAS1R2	0.893051
ALDH4A1	0.447021
IFFO2	0.280518
UBR4	0.491674
EMC1	0.485263
MRTO4	0.561627
AKR7A3	0.878763
SLC66A1	1.18232
AKR7A2	1.40659
CAPZB	0.814061
MICOS10	0.159684
MICOS10-NBL1	0.325715
NBL1	0.49585
HTR6	1.37853
TMCO4	2.28789
RNF186	2.02339
OTUD3	2.22784
PLA2G2E	1.66267
PLA2G2A	1.18953
PLA2G5	1.82266
PLA2G2D	0.842818
PLA2G2F	0.88253
UBXN10	0.807133
PLA2G2C	0.814305
VWA5B1	0.832388
CAMK2N1	0.0606098
MUL1	0.110478
FAM43B	0.015454
CDA	0.435334
PINK1	0.939664
DDOST	1.04037
KIF17	0.634844
SH2D5	0.261276
HP1BP3	0.55931
EIF4G3	0.848122
ECE1	1.48027
NBPF3	0.311685
ALPL	1.34793
RAP1GAP	1.14398
USP48	0.985986
LDLRAD2	0.967128
HSPG2	1.23069
CELA3B	1.77081
CELA3A	1.74455
CDC42	0.514489
WNT4	0.802662
ZBTB40	0.859563
EPHA8	1.2514
C1QA	0.833097
C1QC	0.645721
C1QB	0.350438
EPHB2	0.343623
LACTBL1	1.49043
KDM1A	1.66431
TEX46	1.52801
LUZP1	0.561407
HTR1D	0.223688
HNRNPR	0.328597
ZNF436	0.0454483
TCEA3	0.252208
ASAP3	0.63486
E2F2	0.517768
ID3	0.851791
RPL11	1.81472
ELOA	2.19715
PITHD1	1.48189
LYPLA2	1.46241
GALE	1.71581
HMGCL	1.54441
FUCA1	1.01501
CNR2	0.911067
PNRC2	1.09641
MYOM3	0.331483
IL22RA1	0.304864
IFNLR1	0.260938
GRHL3	0.296341
STPG1	0.146255
NIPAL3	0.12167
RCAN3	0.433296
NCMAP	0.780103
SRRM1	1.24789
CLIC4	1.22125
RUNX3	0.0321154
SYF2	0.508789
RSRP1	0.616431
RHD	1.09874
TMEM50A	1.89916
RHCE	1.60634
MACO1	1.49678
LDLRAP1	1.53441
MAN1C1	0.579399
SELENON	1.55979
MTFR1L	1.61256
AUNIP	1.76133
PAQR7	1.64704
STMN1	1.35949
PAFAH2	1.25008
EXTL1	1.62043
SLC30A2	0.929442
TRIM63	0.71759
PDIK1L	0.286455
FAM110D	0.781395
ZNF593	0.818661
CNKSR1	0.87867
CATSPER4	0.881735
CEP85	1.09668
SH3BGRL3	1.64258
UBXN11	1.47949
CD52	1.43953
CRYBG2	0.874034
ZNF683	0.917616
LIN28A	1.45634
DHDDS	1.17033
HMGN2	0.516952
RPS6KA1	0.667536
ARID1A	0.0861213
LOC101928728	0.0354762
PIGV	0.0840584
ZDHHC18	0.124247
SFN	0.121835
GPN2	0.173154
GPATCH3	0.272809
NUDC	0.384808
NR0B2	0.429582
KDF1	0.543668
TRNP1	0.584105
TENT5B	0.373629
SLC9A1	0.0309493
WDTC1	0.415016
TMEM222	0.692505
SYTL1	0.861269
MAP3K6	0.756466
GPR3	0.52407
FCN3	0.558431
CD164L2	0.752418
WASF2	1.11049
AHDC1	0.881033
FGR	0.478605
IFI6	0.362485
FAM76A	0.475515
THEMIS2	2.0306
RPA2	1.82004
SMPDL3B	1.81939
XKR8	1.72986
EYA3	1.10235
PTAFR	1.5115
DNAJC8	1.35399
ATP5IF1	1.25574
SESN2	1.16246
MED18	0.872877
PHACTR4	0.976978
RCC1	0.67166
TRNAU1AP	0.678018
RAB42	0.71772
TAF12	1.21962
GMEB1	1.58424
YTHDF2	1.75427
OPRD1	1.55975
EPB41	0.323562
TMEM200B	0.149017
SRSF4	0.321449
MECR	0.314594
PTPRU	0.766683
MATN1	0.516536
LAPTM5	0.280388
SDC3	0.47264
PUM1	0.820309
NKAIN1	0.903426
SNRNP40	0.137735
ZCCHC17	0.137469
FABP3	0.0928283
SERINC2	0.362203
TINAGL1	1.38665
HCRTR1	0.867168
PEF1	1.27021
COL16A1	1.05287
ADGRB2	0.215125
SPOCD1	0.032755
PTP4A2	0.230234
KHDRBS1	0.231521
TMEM39B	0.204644
KPNA6	0.324354
TXLNA	0.397431
CCDC28B	0.414183
IQCC	0.407324
DCDC2B	0.35564
EIF3I	0.283309
TMEM234	0.133371
FAM167B	0.107831
LCK	0.068786
HDAC1	0.062644
BSDC1	1.86368
ZBTB8B	1.15212
ZBTB8A	0.397756
ZBTB8OS	1.6874
RBBP4	1.70778
SYNC	1.48245
KIAA1522	0.543377
YARS1	0.372219
S100PBP	0.314449
HPCA	0.52908
FNDC5	0.562919
TMEM54	0.955708
RNF19B	0.688576
AK2	0.220066
AZIN2	0.662673
TRIM62	0.702592
ZNF362	1.063
A3GALT2	2.60912
PHC2	2.6184
ZSCAN20	1.20286
CSMD2	0.888262
HMGB4	1.74921
C1orf94	0.332794
GJB5	0.0265107
GJB4	0.0654949
GJB3	0.580704
GJA4	0.799277
SMIM12	2.61536
DLGAP3	0.951225
TMEM35B	1.13501
ZMYM6	0.974074
ZMYM1	0.759389
SFPQ	1.29038
ZMYM4	0.792842
KIAA0319L	0.542738
NCDN	0.464653
TFAP2E	0.556543
PSMB2	0.569554
C1orf216	0.364024
CLSPN	0.383809
AGO4	0.447353
AGO1	0.502224
AGO3	0.511273
TEKT2	0.471295
ADPRS	0.625032
COL8A2	1.21896
MAP7D1	1.58082
TRAPPC3	1.63887
THRAP3	1.40474
SH3D21	1.33532
EVA1B	1.4959
STK40	1.34477
LSM10	1.81978
OSCP1	2.26861
MRPS15	2.11446
CSF3R	1.58865
GRIK3	1.74683
ZC3H12A	1.06663
MEAF6	1.57183
DNALI1	1.68573
SNIP1	1.5573
GNL2	1.43928
RSPO1	0.937075
CDCA8	0.364185
C1orf109	0.330979
EPHA10	0.773714
MANEAL	1.52857
C1orf122	1.89226
YRDC	2.36547
MTF1	2.24885
INPP5B	1.23858
SF3A3	0.458379
UTP11	0.757317
FHL3	0.975222
POU3F1	2.02278
RRAGC	0.269376
MYCBP	0.228818
GJA9	0.254163
RHBDL2	1.02253
AKIRIN1	0.489921
NDUFS5	0.6078
MACF1	0.299996
KIAA0754	0.223662
BMP8A	0.645906
PABPC4	0.81621
HEYL	0.187383
NT5C1A	0.317202
HPCAL4	0.572018
PPIE	1.8601
BMP8B	2.28787
LOC101929536	2.17319
OXCT2	2.16759
TRIT1	1.12885
MYCL	1.17319
MFSD2A	2.13163
CAP1	0.0870271
PPT1	0.153125
RLF	0.599004
TMCO2	0.72414
ZMPSTE24	0.336465
COL9A2	0.147218
SMAP2	0.400117
ZFP69B	0.173842
ZFP69	0.0593793
EXO5	0.239136
ZNF684	0.148295
RIMS3	1.46434
NFYC	1.84959
KCNQ4	1.18045
CITED4	1.67675
CTPS1	0.591598
SLFNL1	0.973228
SCMH1	1.02232
FOXO6	0.23268
EDN2	0.43736
HIVEP3	1.06087
GUCA2B	0.356415
GUCA2A	0.148789
FOXJ3	0.119928
RIMKLA	0.0171712
ZMYND12	0.0446203
PPCS	0.0511199
CCDC30	0.0437044
PPIH	0.187792
YBX1	0.258644
CLDN19	0.0911543
C1orf50	0.100043
P3H1	0.100106
TMEM269	0.158288
ERMAP	0.441944
SVBP	0.473047
ZNF691	0.516952
SLC2A1	2.08706
FAM183A	0.446079
CFAP57	0.589882
EBNA1BP2	0.652808
TMEM125	0.889378
TIE1	1.89966
C1orf210	1.80841
MPL	2.19716
CDC20	2.40689
ELOVL1	2.60859
SZT2	2.24669
MED8	2.38595
HYI	2.17473
PTPRF	2.16607
KDM4A	1.37655
ST3GAL3	0.377341
ARTN	0.46795
IPO13	0.388738
DPH2	0.268831
ATP6V0B	0.270741
B4GALT2	0.297284
CCDC24	0.330146
SLC6A9	0.261392
KLF17	0.234084
DMAP1	0.73208
ERI3	0.454429
RNF220	1.31661
ARMH1	1.13313
TMEM53	1.22791
KIF2C	0.460636
RPS8	0.117795
PLK3	0.145064
BEST4	0.178742
BTBD19	0.20435
DYNLT4	0.339557
PTCH2	0.335643
EIF2B3	0.612163
UROD	1.21762
HECTD3	1.68145
ZSWIM5	1.71383
HPDL	1.46157
TOE1	1.48373
MUTYH	1.74087
TESK2	1.46044
MMACHC	1.12646
PRDX1	0.973389
AKR1A1	0.803804
NASP	0.47654
CCDC17	0.828389
GPBP1L1	0.901204
TMEM69	0.88107
IPP	0.873978
MAST2	0.346709
PIK3R3	0.381719
TSPAN1	0.595858
LURAP1	0.320367
POMGNT1	0.288479
RAD54L	0.300022
LRRC41	0.154025
UQCRH	0.126773
NSUN4	1.07996
FAAH	0.968209
DMBX1	0.320684
KNCN	0.152326
MKNK1	0.19028
MOB3C	0.309265
ATPAF1	0.632837
TEX38	0.661362
EFCAB14	0.815144
CYP4B1	0.729199
CYP4A11	0.785791
CYP4X1	1.17844
CYP4Z1	1.14906
CYP4A22	1.36406
PDZK1IP1	0.123754
TAL1	0.335895
STIL	0.775524
CMPK1	0.858385
FOXE3	0.99996
FOXD2	1.04529
TRABD2B	1.34523
SLC5A9	0.211343
SPATA6	0.10744
AGBL4	1.47389
BEND5	1.25123
ELAVL4	1.75886
DMRTA2	1.42171
FAF1	1.0006
CDKN2C	1.24855
C1orf185	0.903218
RNF11	0.680908
TTC39A	1.71978
EPS15	1.95382
OSBPL9	0.449723
NRDC	0.64988
RAB3B	0.626938
TXNDC12	0.396102
BTF3L4	0.388846
KTI12	0.408904
ZFYVE9	0.43353
CC2D1B	0.350198
ORC1	0.228137
PRPF38A	0.276779
TUT4	0.335431
GPX7	0.559677
SHISAL2A	0.506038
COA7	1.03337
ZYG11B	0.955727
ZYG11A	0.773579
ECHDC2	0.379415
SCP2	0.961024
PODN	1.71503
SLC1A7	2.54894
CPT2	1.07372
CZIB	0.15353
MAGOH	0.221684
LRP8	0.442842
DMRTB1	0.959971
GLIS1	1.43654
NDC1	0.238543
YIPF1	1.18204
DIO1	1.23729
LRRC42	2.07105
HSPB11	2.08826
LDLRAD1	0.709184
TCEANC2	0.407814
TMEM59	0.356562
CDCP2	0.634829
CYB5RL	0.693796
MRPL37	0.670718
SSBP3	0.888001
ACOT11	1.34387
FAM151A	0.480053
MROH7	1.03384
TTC4	1.27621
PARS2	0.485079
LEXM	0.67309
TTC22	0.661066
DHCR24	2.04371
TMEM61	0.784972
BSND	1.03457
PCSK9	1.17035
USP24	0.584803
PLPP3	0.786645
PRKAA2	1.15449
FYB2	0.0325292
C8A	0.640127
C8B	1.03136
DAB1	0.580897
OMA1	0.311119
TACSTD2	0.563301
MYSM1	0.728365
JUN	0.723114
FGGY	0.130223
HOOK1	0.851917
CYP2J2	0.509417
C1orf87	0.221735
NFIA	1.01873
TM2D1	1.38648
PATJ	1.00224
L1TD1	1.20768
KANK4	0.926473
USP1	1.67946
DOCK7	2.07662
ANGPTL3	2.05563
ATG4C	1.9557
FOXD3	0.741583
ALG6	1.18974
ITGB3BP	1.03978
EFCAB7	0.948864
PGM1	0.994766
ROR1	0.226889
UBE2U	0.543828
CACHD1	1.03641
RAVER2	0.562464
JAK1	0.082675
AK4	0.111979
DNAJC6	0.806647
LEPROT	0.695647
LEPR	0.689323
PDE4B	0.177087
SGIP1	1.40058
DYNLT5	1.36909
INSL5	0.178908
DNAI4	0.384943
MIER1	0.653754
SLC35D1	0.231714
C1orf141	0.0589524
IL23R	0.543421
IL12RB2	2.65802
SERBP1	1.65876
GADD45A	0.406072
GNG12	0.530883
DIRAS3	0.592076
WLS	1.50486
RPE65	0.386387
DEPDC1	0.367495
LRRC7	1.76185
LRRC40	1.9953
SRSF11	2.10866
ANKRD13C	2.55516
HHLA3	2.42281
CTH	2.04406
PTGER3	0.745284
ZRANB2	0.50732
NEGR1	0.914146
LRRIQ3	0.964331
FPGT	0.765087
FPGT-TNNI3K	1.19533
TNNI3K	1.24034
ERICH3	0.271456
CRYZ	1.28756
TYW3	1.39538
LHX8	1.05063
SLC44A5	1.89847
ACADM	0.289368
RABGGTB	0.177176
MSH4	0.275867
ASB17	0.251626
ST6GALNAC3	1.24245
ST6GALNAC5	0.903765
PIGK	0.495411
AK5	1.24367
ZZZ3	0.650437
USP33	0.5622
MIGA1	0.504301
NEXN	0.443174
FUBP1	0.50732
DNAJB4	0.453484
GIPC2	1.18659
PTGFR	0.887723
IFI44L	0.323324
IFI44	1.25892
ADGRL4	2.30712
ADGRL2	0.743945
TTLL7	0.030385
PRKACB	0.813642
SAMD13	0.289263
DNASE2B	0.523552
RPF1	0.619693
SPATA1	0.541214
GNG5	0.732997
CTBS	0.138633
SSX2IP	1.61848
LPAR3	1.79117
MCOLN2	0.635504
MCOLN3	0.668554
DNAI3	0.942865
SYDE2	1.03423
C1orf52	1.03356
BCL10	0.907807
DDAH1	0.989088
CCN1	0.364841
ZNHIT6	1.17316
COL24A1	0.605315
ODF2L	0.656535
CLCA2	0.659071
CLCA1	0.0931429
CLCA4	0.323694
SH3GLB1	2.00713
SELENOF	0.734622
HS2ST1	0.705434
LINC02801	1.09799
LMO4	2.23469
PKN2	0.326865
GTF2B	0.176183
KYAT3	1.64509
RBMXL1	2.14088
GBP3	1.34131
GBP1	0.437498
GBP2	0.715695
GBP7	0.815703
GBP4	0.608373
GBP5	1.20789
GBP6	1.86865
LRRC8B	1.3899
LRRC8C	2.24314
LRRC8D	1.65281
ZNF326	0.00556474
BARHL2	0.258333
ZNF644	0.810157
HFM1	1.63705
CDC7	0.554597
TGFBR3	0.641635
BRDT	2.11264
EPHX4	1.95996
BTBD8	3.56701
SETSIP	3.57576
NA	3.63228
C1orf146	3.04859
GLMN	2.53552
RPAP2	2.75296
GFI1	1.2982
EVI5	0.50059
RPL5	0.383674
DIPK1A	0.486701
MTF2	1.98072
TMED5	1.98785
CCDC18	1.91126
DR1	1.9109
FNBP1L	1.37636
BCAR3	2.0504
DNTTIP2	1.55941
GCLM	1.14232
ABCA4	1.50463
ARHGAP29	0.0574459
ABCD3	1.26592
F3	0.636179
SLC44A3	0.409136
CNN3	0.0525757
ALG14	0.805814
TLCD4	0.232796
TLCD4-RWDD3	0.343277
RWDD3	0.663485
PTBP2	0.889657
DPYD	0.100056
SNX7	1.73838
PLPPR5	2.35848
PLPPR4	1.09536
PALMD	1.58239
FRRS1	0.526357
AGL	0.98058
SLC35A3	0.514003
MFSD14A	0.497467
SASS6	0.184795
TRMT13	0.279254
LRRC39	0.18769
DBT	0.0349997
RTCA	0.0790913
CDC14A	1.07499
GPR88	1.15086
VCAM1	2.59003
SLC30A7	0.798777
EXTL2	0.953336
DPH5	0.536997
S1PR1	0.147091
OLFM3	0.12839
COL11A1	0.0511199
RNPC3	1.00943
AMY2B	1.21791
AMY2A	1.71296
AMY1A	2.2808
AMY1C	1.9837
PRMT6	0.361481
NTNG1	0.500291
VAV3	1.19244
SLC25A24	1.91877
NBPF4	1.03699
NBPF6	0.299
FAM102B	0.490712
HENMT1	0.649013
PRPF38B	0.639881
FNDC7	0.029244
STXBP3	0.0527639
AKNAD1	0.317347
GPSM2	1.08264
CLCC1	1.6383
WDR47	1.70071
TAF13	1.49778
TMEM167B	1.55259
ELAPOR1	0.658962
CFAP276	0.84348
SARS1	1.15983
CELSR2	1.42749
PSRC1	0.330437
MYBPHL	0.149436
SORT1	0.0999677
PSMA5	0.168525
SYPL2	0.383391
ATXN7L2	0.352838
CYB561D1	0.493386
AMIGO1	1.10692
GPR61	1.1293
GNAI3	1.05074
AMPD2	1.23146
GNAT2	1.24855
GSTM4	0.490882
GSTM2	0.464848
GSTM1	0.419145
GSTM5	0.00109038
GSTM3	0.575179
EPS8L3	1.11561
CSF1	0.5447
AHCYL1	1.08469
STRIP1	1.22191
ALX3	0.968169
UBL4B	0.630924
SLC6A17	0.492933
KCNC4	0.74873
RBM15	2.61806
SLC16A4	2.61517
LAMTOR5	2.03656
PROK1	1.78226
KCNA10	1.20773
KCNA2	1.23103
KCNA3	1.7972
CD53	0.801677
LRIF1	1.96826
CEPT1	0.0298835
DRAM2	0.0602707
DENND2D	0.241536
CHI3L2	0.760275
CHIA	0.663782
PIFO	0.490147
OVGP1	0.130653
ATP5PB	0.113366
WDR77	0.120888
C1orf162	0.0102272
ADORA3	0.513188
RAP1A	1.69966
INKA2	0.340168
DDX20	0.227494
KCND3	1.56136
LINC01750	0.907845
CTTNBP2NL	0.164103
WNT2B	0.111311
ST7L	0.0813042
CAPZA1	0.0786513
MOV10	0.0461509
TAFA3	0.00259436
RHOC	0.00139118
PPM1J	0.000864787
SLC16A1	2.84472
LRIG2	1.52335
MAGI3	1.06809
PHTF1	1.76957
RSBN1	1.55373
PTPN22	1.34054
BCL2L15	1.06001
DCLRE1B	0.949788
AP4B1	0.82451
HIPK1	1.15405
OLFML3	1.30211
SYT6	1.63457
TRIM33	1.19058
BCAS2	2.18241
DENND2C	1.78351
AMPD1	1.18753
NRAS	0.41376
CSDE1	0.738518
SIKE1	1.33673
SYCP1	1.65503
TSHB	2.13218
TSPAN2	1.37204
NGF	0.941654
VANGL1	1.70184
CASQ2	0.645953
NHLH2	0.260731
SLC22A15	0.41641
MAB21L3	0.595738
ATP1A1	0.818871
CD58	1.00911
IGSF3	0.181137
LINC02868	0.342028
CD2	1.07358
PTGFRN	0.61478
CD101	0.929172
TTF2	0.223508
TRIM45	0.293618
VTCN1	0.0778593
MAN1A2	0.434039
TENT5C	0.163798
GDAP2	2.44743
WDR3	2.1444
SPAG17	1.10928
TBX15	0.0133733
WARS2	0.0124708
HAO2	0.537257
HSD3B2	0.577754
HSD3B1	0.810871
ZNF697	1.80532
PHGDH	1.88296
HMGCS2	0.989129
REG4	0.149993
NBPF7P	0.23268
ADAM30	0.391307
NOTCH2	0.404439
HJV	0.902804
TXNIP	1.12703
ANKRD34A	0.665814
LIX1L	0.845127
POLR3GL	0.876423
RBM8A	1.03994
PEX11B	0.950063
ITGA10	0.542767
ANKRD35	1.58763
PIAS3	1.63314
RNF115	2.16001
NUDT17	1.59662
POLR3C	2.12176
CD160	1.91132
PDZK1	1.63964
PRKAB2	1.13645
FMO5	1.29639
CHD1L	1.30925
BCL9	1.22173
ACP6	0.242323
GJA5	1.07488
GJA8	1.43369
GPR89B	1.05852
H2BC18	0.862214
NA	0.584327
H4C14	0.889359
H3C13	0.862214
H2AC19	1.34694
H3C15	1.34694
H3C14	1.20234
H2AC18	1.12471
H4C15	0.55868
H2AC20	0.567374
BOLA1	0.590016
H2BC21	0.54563
H2AC21	0.538054
SV2A	0.505782
SF3B4	0.448545
MTMR11	0.479926
OTUD7B	1.26278
VPS45	1.74595
PLEKHO1	1.76232
ANP32E	1.83878
CA14	1.83293
C1orf54	2.32874
CIART	2.60592
APH1A	2.67505
MRPS21	2.8171
PRPF3	3.12385
RPRD2	3.48045
TARS2	3.46008
ECM1	3.17366
ADAMTSL4	3.27282
MCL1	2.82498
ENSA	3.51202
GOLPH3L	3.32528
HORMAD1	3.3703
CTSS	3.51983
CTSK	3.64425
ARNT	3.56519
SETDB1	3.45085
ANXA9	3.57076
CERS2	3.6628
PRUNE1	3.40253
MINDY1	2.8275
BNIPL	3.00482
C1orf56	2.83674
MLLT11	2.65698
GABPB2	2.34914
CDC42SE1	2.25989
TNFAIP8L2	2.79499
TNFAIP8L2-SCNM1	2.89178
SEMA6C	2.96607
SCNM1	2.88245
LYSMD1	3.87691
TMOD4	3.42131
PIP5K1A	3.28127
VPS72	3.32661
PSMD4	3.20244
ZNF687	3.05432
PI4KB	2.79963
RFX5	2.87105
SELENBP1	2.42961
PSMB4	1.14821
POGZ	1.34002
CGN	1.82106
TUFT1	1.37707
SNX27	1.06519
RIIAD1	0.409667
CELF3	0.48776
OAZ3	1.10604
MRPL9	1.51647
TDRKH	1.76587
LINGO4	2.05015
RORC	1.6013
C2CD4D	0.767541
THEM5	0.211932
THEM4	0.00332129
S100A10	0.330185
S100A11	1.36114
LOC100131107	0.9167
TCHHL1	0.994602
TCHH	1.04967
RPTN	1.1246
HRNR	0.517181
FLG	0.495978
FLG2	0.837147
CRNN	0.998927
LCE5A	0.298515
CRCT1	0.245977
LCE3E	0.300206
LCE3C	0.409054
LCE3D	0.265103
LCE3B	0.220541
LCE3A	0.199029
LCE2D	0.341921
LCE2C	0.444695
LCE2B	0.410594
LCE2A	0.391903
LCE4A	0.456807
C1orf68	0.674285
KPRP	1.00358
LCE1F	1.07038
LCE1E	1.10588
LCE1D	1.04179
LCE1B	0.970816
LCE1A	0.814532
LCE1C	0.836062
LCE6A	0.92288
SMCP	1.06825
IVL	0.992795
SPRR4	1.01493
SPRR1A	1.13618
SPRR3	1.13275
SPRR1B	0.737448
SPRR2D	0.446855
SPRR2A	0.542216
SPRR2B	1.05534
SPRR2E	1.3928
SPRR2F	1.04609
SPRR2G	0.625124
LELP1	0.926396
PRR9	0.400362
LORICRIN	0.000112798
PGLYRP3	1.60871
PGLYRP4	1.36526
S100A9	1.43639
S100A12	0.609429
S100A8	0.20018
S100A7A	0.424968
S100A7L2	0.0270247
S100A7	0.0536425
S100A6	1.38868
S100A5	1.38132
S100A4	1.37876
S100A3	1.32491
S100A2	1.1044
S100A1	0.555928
S100A16	0.629426
CHTOP	0.674757
S100A14	0.710555
S100A13	0.678223
SNAPIN	0.858802
NPR1	0.513474
ILF2	0.336545
INTS3	0.217537
SLC27A3	0.313132
GATAD2B	0.549678
DENND4B	0.694705
CREB3L4	0.659258
CRTC2	0.642883
SLC39A1	0.601631
RPS27	0.577029
JTB	0.700524
RAB13	0.617128
NUP210L	0.642421
TPM3	0.754015
UBAP2L	0.321779
CFAP141	0.319694
C1orf43	0.268181
HAX1	0.325266
AQP10	0.231328
ATP8B2	0.216267
IL6R	0.033081
SHE	0.333536
TDRD10	0.394733
CHRNB2	1.27902
UBE2Q1	1.50435
ADAR	2.02752
KCNN3	1.00551
PMVK	1.14052
LOC101928120	1.16248
PBXIP1	1.20317
CKS1B	1.09721
PYGO2	0.795935
FLAD1	0.678839
SHC1	0.75305
LENEP	0.743168
ZBTB7B	1.81038
DCST1	2.93321
DCST2	2.9957
ADAM15	3.02155
EFNA4	2.95487
EFNA3	2.10828
EFNA1	1.01596
SLC50A1	0.911409
DPM3	0.316781
TRIM46	0.430888
KRTCAP2	0.84289
MTX1	1.08437
MUC1	1.11318
THBS3	1.46211
GBA	1.57312
FAM189B	1.4576
HCN3	1.36893
SCAMP3	1.32981
CLK2	1.23433
FDPS	1.10719
PKLR	1.0965
RUSC1	1.0473
RUSC1-AS1	0.855996
ASH1L	0.223084
MSTO1	0.315187
YY1AP1	0.683169
DAP3	0.779356
GON4L	0.788302
SYT11	0.704454
RIT1	0.0174846
KHDC4	0.0875177
RXFP4	0.00314582
ARHGEF2	0.0660852
SSR2	0.269467
LAMTOR2	0.495737
UBQLN4	0.915194
RAB25	0.905784
LMNA	0.343211
MEX3A	1.09098
SEMA4A	0.450098
SLC25A44	1.47713
PMF1	1.55117
PMF1-BGLAP	1.54942
BGLAP	1.47534
PAQR6	1.1303
SMG5	1.13213
TMEM79	1.01703
GLMP	1.17379
VHLL	1.22483
CCT3	1.30222
TSACC	1.27692
RHBG	0.785211
MIR9-1HG	0.426972
MEF2D	0.819257
IQGAP3	1.20753
TTC24	1.25461
NAXE	1.20036
HAPLN2	1.0126
GPATCH4	1.0126
BCAN	1.05554
NES	0.361949
CRABP2	0.101832
METTL25B	0.151768
ISG20L2	0.182195
MRPL24	0.0419231
HDGF	0.0313004
PRCC	0.0345231
NTRK1	0.232744
SH2D2A	0.370809
INSRR	0.901731
PEAR1	0.625794
LRRC71	0.480249
ARHGEF11	0.22833
ETV3L	0.162007
ETV3	0.0672659
FCRL5	3.14864
FCRL4	4.01715
FCRL3	3.31613
FCRL2	3.26592
FCRL1	3.4568
CD5L	2.0822
KIRREL1	0.723798
CD1D	0.338336
CD1A	0.730835
CD1C	0.129503
CD1B	0.756182
CD1E	0.756182
OR10T2	1.04395
OR10K2	0.992036
OR10K1	0.578125
OR10R2	0.246791
OR6Y1	0.0429517
OR6P1	0.0253447
OR10X1	0.00929972
OR10Z1	0.00886105
SPTA1	0.0240534
OR6K2	0.163277
OR6K3	0.136609
OR6K6	0.168233
OR6N1	0.503347
OR6N2	0.736412
MNDA	0.461765
PYHIN1	1.50872
IFI16	0.747122
AIM2	0.155268
CADM3	0.20151
ACKR1	0.449363
FCER1A	1.20976
OR10J3	0.718206
OR10J1	0.977544
OR10J5	1.28552
APCS	0.627533
CRP	0.686465
DUSP23	1.73177
FCRL6	1.02281
SLAMF8	0.2834
SNHG28	0.481037
VSIG8	0.468846
CFAP45	0.588644
TAGLN2	2.45432
IGSF9	2.58255
SLAMF9	2.9455
PIGM	0.605751
KCNJ10	0.313909
KCNJ9	0.330132
ATP1A2	0.0589399
IGSF8	0.0605972
ATP1A4	0.528345
CASQ1	1.30657
PEA15	1.36114
DCAF8	1.08914
PEX19	1.08189
COPA	1.34319
NCSTN	1.30513
NHLH1	1.45662
VANGL2	0.698283
SLAMF6	0.183558
CD84	0.382123
SLAMF1	0.237138
CD48	0.555226
SLAMF7	0.701037
LY9	0.686053
CD244	1.68116
ITLN1	1.64903
ITLN2	0.731359
F11R	0.85643
TSTD1	0.914279
USF1	0.718466
ARHGAP30	0.700684
NECTIN4	0.900903
KLHDC9	0.863832
NIT1	0.860524
PFDN2	0.838286
DEDD	0.738715
UFC1	0.678113
USP21	0.620437
PPOX	0.985558
B4GALT3	1.27834
NDUFS2	0.989681
ADAMTS4	0.976796
FCER1G	0.909588
TOMM40L	0.658838
APOA2	0.445885
NR1I3	0.400932
PCP4L1	0.338495
SDHC	0.785091
MPZ	0.901919
CFAP126	0.85354
FCGR2A	3.54123
HSPA6	3.84647
FCGR3A	1.9313
FCGR2C	1.13838
FCGR3B	1.86024
FCGR2B	1.73758
FCRLA	3.53291
FCRLB	3.49797
DUSP12	2.34199
ATF6	0.758369
OLFML2B	0.60393
NOS1AP	0.348746
C1orf226	0.451291
SPATA46	0.718125
SH2D1B	1.21284
UHMK1	1.60212
UAP1	1.71454
DDR2	2.32339
HSD17B7	1.97134
CCDC190	2.1695
RGS4	0.0372947
RGS5	0.37093
NUF2	0.960507
PBX1	0.365323
LMX1A	0.423857
RXRG	0.0113302
LRRC52	0.293683
MGST3	1.13242
ALDH9A1	1.06521
TMCO1	0.280244
UCK2	1.49169
FAM78B	1.07512
POGK	0.602156
TADA1	0.266363
ILDR2	0.072304
MAEL	0.0322157
GPA33	0.316056
STYXL2	0.208293
POU2F1	1.06071
CD247	4.37954
CREG1	2.50631
RCSD1	1.98441
MPZL1	1.12446
ADCY10	1.44027
DCAF6	1.56344
MPC2	1.6009
GPR161	0.499808
TIPRL	0.0733721
SFT2D2	0.592434
TBX19	1.28718
XCL2	1.38724
XCL1	1.35111
DPT	0.794009
LOC101928596	0.074277
ATP1B1	0.401503
NME7	2.01888
BLZF1	1.73509
CCDC181	2.13583
SLC19A2	1.20997
F5	0.584788
SELP	1.25922
SELL	0.491575
SELE	0.525566
C1orf112	1.39128
METTL18	1.50552
SCYL3	1.64811
KIFAP3	0.707735
NTMT2	0.278068
GORAB	0.604186
PRRX1	1.00891
MROH9	1.66148
FMO3	0.156511
FMO2	0.0212703
FMO1	0.224485
FMO4	0.446758
PRRC2C	1.12521
MYOC	1.23441
VAMP4	0.883826
METTL13	0.966848
DNM3	1.75866
C1orf105	0.148878
PIGC	0.122453
SUCO	0.872547
FASLG	0.557377
TNFSF18	1.56779
TNFSF4	1.7039
PRDX6	0.410635
SLC9C2	0.467755
ANKRD45	1.09861
TEX50	0.986088
KLHL20	0.945252
CENPL	1.3207
DARS2	1.24637
ZBTB37	1.33362
SERPINC1	0.659118
RC3H1	0.0826372
RABGAP1L	0.951895
GPR52	1.18348
CACYBP	0.596083
MRPS14	0.382946
TNN	1.36218
KIAA0040	2.47078
TNR	0.853215
COP1	2.77535
PAPPA2	2.81303
ASTN1	2.52484
BRINP2	0.0227496
SEC16B	1.83573
RASAL2	0.177227
TEX35	1.25409
CLEC20A	1.31188
RALGPS2	0.730622
ANGPTL1	0.784256
FAM20B	0.597955
TOR3A	0.535144
ABL2	1.40359
SOAT1	0.907448
AXDND1	1.46051
NPHS2	1.14734
TDRD5	1.57287
FAM163A	1.80226
TOR1AIP2	0.569716
TOR1AIP1	0.485347
CEP350	1.14608
QSOX1	1.18143
LHX4	0.36944
ACBD6	0.481164
XPR1	1.31798
KIAA1614	1.39562
STX6	1.68702
MR1	1.61801
IER5	1.27984
CACNA1E	1.05832
ZNF648	0.473944
GLUL	1.29451
TEDDM1	1.44346
RGSL1	1.25442
RNASEL	0.0538433
RGS16	0.097814
RGS8	1.26713
NPL	0.174452
DHX9	0.320407
SHCBP1L	0.589733
LAMC1	0.301386
LAMC2	0.559457
NMNAT2	2.28761
SMG7	2.29974
NCF2	1.72596
RGL1	1.68681
ARPC5	2.10924
APOBEC4	2.28512
COLGALT2	0.0539186
TSEN15	0.0398032
C1orf21	0.527812
EDEM3	0.470231
NIBAN1	1.2465
RNF2	0.87939
TRMT1L	1.54863
SWT1	2.09128
IVNS1ABP	2.13417
HMCN1	0.915308
PRG4	1.26364
TPR	1.24435
ODR4	1.22102
NA	1.24207
PDC	0.488621
PTGS2	0.938709
PLA2G4A	0.567286
NA	0.66669
BRINP3	1.03252
RGS18	0.385266
RGS21	0.586514
RGS1	1.90854
RGS13	1.24375
RGS2	1.09845
UCHL5	0.938203
RO60	0.895874
GLRX2	1.38606
CDC73	1.49471
B3GALT2	1.47001
KCNT2	0.37406
CFH	1.81561
CFHR3	0.926974
CFHR1	0.56383
CFHR4	0.621486
CFHR2	1.03953
CFHR5	1.08496
F13B	0.528705
ASPM	0.424639
ZBTB41	0.343663
CRB1	0.850315
DENND1B	0.858041
C1orf53	0.800519
LHX9	0.53552
NEK7	1.88827
ATP6V1G3	0.698187
PTPRC	0.755815
NR5A2	0.477888
ZNF281	2.49319
KIF14	2.04914
DDX59	0.736593
CAMSAP2	2.35475
GPR25	1.70845
INAVA	2.40587
KIF21B	2.6661
CACNA1S	1.35965
ASCL5	0.237602
TMEM9	0.183597
IGFN1	0.400688
PKP1	0.946978
TNNT2	0.946762
LAD1	1.28741
TNNI1	1.17767
PHLDA3	1.2728
CSRP1	1.74403
NAV1	0.982528
IPO9	0.296472
SHISA4	0.239188
LMOD1	0.111891
TIMM17A	0.146572
RNPEP	1.6851
ELF3	1.9426
GPR37L1	0.00661755
ARL8A	0.150348
PTPN7	0.251743
LGR6	0.124613
PPP1R12B	0.214201
UBE2T	0.15315
SYT2	0.204248
KDM5B	0.227944
RABIF	1.01016
KLHL12	1.14312
ADIPOR1	1.25803
CYB5R1	1.61376
TMEM183A	1.93875
PPFIA4	1.2211
MYOG	0.54828
ADORA1	1.02509
MYBPH	1.20201
CHI3L1	1.17859
CHIT1	1.1707
BTG2	0.676805
FMOD	0.431644
PRELP	2.15261
OPTC	1.88839
ATP2B4	0.894004
LAX1	2.53887
ZC3H11A	2.81906
ZBED6	2.98128
SNRPE	1.70109
SOX13	0.778456
ETNK2	1.09513
REN	1.67345
KISS1	1.38448
GOLT1A	0.91628
PLEKHA6	0.226092
PPP1R15B	1.06813
PIK3C2B	0.565373
MDM4	0.181647
LRRN2	0.148498
NFASC	0.345405
CNTN2	1.37723
TMEM81	1.54062
RBBP5	1.53603
DSTYK	1.57859
TMCC2	1.31948
NUAK2	0.882827
KLHDC8A	0.600445
LEMD1	2.21724
CDK18	0.745963
MFSD4A	0.977625
ELK4	1.28977
SLC45A3	1.1854
NUCKS1	2.00966
RAB29	0.938437
SLC41A1	0.575312
PM20D1	0.316992
SLC26A9	0.570159
AVPR1B	0.36389
RHEX	1.07247
CTSE	1.46478
IKBKE	1.0603
RASSF5	0.566006
EIF2D	0.569554
DYRK3	0.899399
MAPKAPK2	1.97059
IL10	2.50901
IL19	2.30834
IL20	1.35553
IL24	0.766918
FCMR	0.416301
PIGR	0.228561
FCAMR	0.199042
PFKFB2	1.14418
C1orf116	0.588272
YOD1	1.56361
C4BPB	1.80769
C4BPA	2.04832
CD55	0.765389
CR2	3.42688
CR1	1.84802
CR1L	1.43072
CD46	0.790133
CD34	1.28112
PLXNA2	0.578199
MIR205HG	0.155268
CAMK1G	0.504529
LAMB3	0.482952
G0S2	0.836151
HSD11B1	0.820116
TRAF3IP3	1.02651
C1orf74	0.0446328
IRF6	0.0162687
UTP25	0.0351125
SYT14	0.380088
SERTAD4	0.821801
HHAT	0.737119
KCNH1	0.476329
RCOR3	0.770523
TRAF5	0.7761
RD3	0.943882
SLC30A1	0.361615
NEK2	0.652141
LPGAT1	1.23511
INTS7	1.58534
DTL	1.48622
PPP2R5A	0.651537
PACC1	0.637407
NENF	0.462881
ATF3	0.546285
FAM71A	1.08257
BATF3	1.22342
NSL1	1.6338
TATDN3	1.59689
SPATA45	1.45836
FLVCR1	1.43338
VASH2	0.694051
ANGEL2	0.411304
RPS6KC1	0.636025
PROX1	1.41129
SMYD2	1.46927
PTPN14	0.5383
CENPF	2.01469
KCNK2	2.27593
KCTD3	1.18383
USH2A	0.349119
ESRRG	1.41622
GPATCH2	0.0902733
SPATA17	0.314791
RRP15	0.682552
TGFB2	0.589613
LYPLAL1	0.0855804
SLC30A10	0.512216
EPRS1	0.0506932
BPNT1	0.148029
IARS2	0.223714
RAB3GAP2	0.439251
MARK1	0.311816
C1orf115	0.056404
MTARC2	0.088562
MTARC1	0.0464143
HLX	0.26509
DUSP10	0.828089
HHIPL2	1.4118
TAF1A	1.14232
MIA3	0.716974
AIDA	0.931413
BROX	0.970073
FAM177B	1.18138
DISP1	0.617068
TLR5	0.32405
SUSD4	1.21282
CCDC185	1.9762
CAPN8	1.19699
CAPN2	1.98984
TP53BP2	1.98271
FBXO28	2.36584
DEGS1	2.66094
NVL	1.02672
CNIH4	1.11839
WDR26	1.74673
NA	1.78768
CNIH3	1.42278
DNAH14	1.5922
LBR	0.926685
ENAH	0.814987
SRP9	1.36006
EPHX1	0.237628
TMEM63A	0.9062
LEFTY1	0.992343
PYCR2	0.636179
LEFTY2	0.49132
SDE2	1.6018
H3-3A	1.10484
ACBD3	0.147623
MIXL1	0.389441
LIN9	1.26197
PARP1	0.252493
STUM	1.27237
ITPKB	1.4045
PSEN2	2.57452
COQ8A	2.53251
CDC42BPA	0.463857
ZNF678	0.627579
SNAP47	0.564623
JMJD4	0.575386
PRSS38	2.59675
WNT9A	0.846363
NA	0.442248
WNT3A	0.636363
ARF1	0.869671
LINC02809	1.03429
C1orf35	1.44917
MRPL55	1.5011
GUK1	1.50778
GJC2	1.59519
IBA57	1.7809
OBSCN	2.11634
LOC101927401	1.3083
TRIM11	0.236467
TRIM17	0.171921
H3-4	0.156841
H2BU1	0.101101
H2AW	0.0598941
RNF187	0.143836
BTNL10	0.771197
RHOU	0.361882
RAB4A	1.46033
NA	1.9713
CCSAP	1.73849
ACTA1	0.708959
NUP133	0.390049
ABCB10	0.233916
TAF5L	0.58155
URB2	0.476582
GALNT2	0.0495638
PGBD5	0.671676
COG2	2.05764
AGT	2.04727
CAPN9	1.8246
C1orf198	0.333655
TTC13	1.12966
ARV1	1.09157
FAM89A	0.465044
TRIM67	1.40946
TRIM67-AS1	1.33713
GNPAT	1.34011
C1orf131	1.24251
SPRTN	0.128517
EXOC8	0.173383
EGLN1	0.308581
TSNAX	0.00198024
DISC1	0.242826
SIPA1L2	0.616552
MAP10	1.52168
NTPCR	2.89789
PCNX2	0.0303725
MAP3K21	0.0253197
KCNK1	1.78651
SLC35F3	1.98196
COA6	1.52853
TARBP1	2.07115
IRF2BP2	0.41983
TOMM20	1.42565
RBM34	1.81662
ARID4B	1.80924
GGPS1	1.64137
TBCE	1.86991
B3GALNT2	1.33679
GNG4	0.789157
LYST	2.63191
NID1	0.443326
GPR137B	1.28252
ERO1B	0.828972
EDARADD	0.634706
LGALS8	0.692028
HEATR1	0.708653
ACTN2	0.104793
MTR	0.26596
MT1HL1	2.12164
RYR2	0.713284
ZP4	2.23227
CHRM3	2.22665
FMN2	2.83336
GREM2	0.201203
RGS7	0.481051
FH	0.282735
KMO	0.432153
OPN3	1.63319
WDR64	1.18525
CHML	1.25011
EXO1	0.367548
BECN2	0.38497
MAP1LC3C	1.03326
PLD5	0.363622
CEP170	2.14339
SDCCAG8	1.78881
AKT3	0.60058
ZBTB18	0.169377
C1orf100	0.614326
ADSS2	1.33539
CATSPERE	1.2257
DESI2	0.0365046
COX20	0.464932
HNRNPU	0.857679
EFCAB2	0.682758
KIF26B	1.92749
SMYD3	0.23505
TFB2M	0.191148
CNST	1.15963
SCCPDH	2.29075
KIF28P	1.86915
AHCTF1	0.949473
ZNF695	1.21274
ZNF670	1.43187
ZNF669	0.847242
LINC02897	0.935385
ZNF124	0.691598
VN1R5	0.276909
ZNF496	1.15705
NLRP3	1.3444
OR2B11	1.82612
OR2W5P	1.59622
GCSAML	0.441377
OR2C3	0.00819677
OR2G2	0.0560148
OR2G3	0.171132
TRIM58	0.902672
OR13G1	1.25038
OR6F1	1.06588
OR1C1	0.405459
OR14A16	0.358953
OR11L1	0.469223
OR2W3	0.699884
OR2T8	1.08674
OR2L13	1.02088
OR2L8	1.23956
OR2AK2	1.25414
OR2L5	0.616204
OR2L2	0.486744
OR2L3	0.24089
OR2M5	0.382393
OR2M2	1.49139
OR2M3	1.69058
OR2M4	0.77793
OR2T33	0.866657
OR2T12	0.862904
OR2M7	1.24012
OR14C36	1.24118
OR2T4	1.22927
OR2T6	0.828831
OR2T1	0.801608
OR2T2	0.685656
OR2T3	0.263948
OR2T5	0.722805
OR2T11	0.959712
OR2T35	1.00335
OR2T27	1.06164
OR14I1	1.32226
LYPD8	0.421829
SH3BP5L	0.290779
ZNF672	0.30338
ZNF692	0.302291
PGBD2	0.0750562
FAM110C	1.42863
SH3YL1	1.7369
ACP1	1.63352
LOC101927262	1.86983
ALKAL2	1.96909
LOC100996637	1.21365
TMEM18	0.51193
SNTG2	0.00526394
SNTG2-AS1	0.428922
TPO	0.570704
PXDN	0.534956
MYT1L	1.22597
EIPR1	1.16675
TRAPPC12	0.71427
ADI1	0.607122
RNASEH1	0.830829
RPS7	0.858675
COLEC11	0.680133
ALLC	1.4119
DCDC2C	2.16068
SOX11	1.41397
CMPK2	1.13372
RSAD2	1.28561
RNF144A	1.43492
ID2	0.55934
KIDINS220	0.573613
MBOAT2	1.83034
ASAP2	0.456153
CPSF3	0.322822
ITGB1BP1	0.388373
IAH1	0.356602
ADAM17	0.252674
YWHAQ	1.46765
NA	2.43245
TAF1B	0.363408
GRHL1	0.619313
KLF11	0.948215
CYS1	1.21308
RRM2	0.53691
NA	0.839177
HPCAL1	1.23069
ODC1	0.144368
NOL10	0.300206
ATP6V1C2	0.537909
PDIA6	0.871301
KCNF1	1.89044
C2orf50	0.547348
SLC66A3	0.563933
ROCK2	0.5983
E2F6	2.02537
GREB1	1.26191
LPIN1	0.304102
[truncated: 16,718 more rows]

## Sheet: Table S4
Table S4. node weights list of Sjogren's disease and Minor salivary gland DNA methylation data (Discovery)
GWASWeight= weight from MAGMA analysis MethyDirectionWeight=weight calculated from epigenomic data AbsMethyWeight=Absolute value of MethyDirectionWeight MethyWeight_VarianceRatio= variance of MethyDirectionWeight NodeWeight= aggregattion of GWASWeight and MethyWeight
GeneSymbol	GWASWeight	MethyDirectionWeight	AbsMethyWeight	MethyWeight_VarianceRatio	NodeWeight
CA10	0.197432	15.1228	15.1228	1.20248	1.39991
OAS2	0.124754	-0.679096	0.679096	0.053998	0.178752
SLC43A3	0.764329	8.6611	8.6611	0.688683	1.45301
CCDC127	1.48913	2.80909	2.80909	0.223364	1.71249
AGTRAP	0.00654823	12.1038	12.1038	0.962429	0.968977
KLHL21	0.666589	6.77792	6.77792	0.538943	1.20553
NFATC4	0.653881	8.60831	8.60831	0.684485	1.33837
PTPRCAP	0.427575	-5.7483	5.7483	0.457073	0.884648
ZBTB48	0.534984	8.72474	8.72474	0.693743	1.22873
SCNN1A	1.50893	7.0952	7.0952	0.564171	2.0731
HOXA5	1.07255	23.1231	23.1231	1.83862	2.91117
NLRC3	1.25106	-1.38121	1.38121	0.109826	1.36088
CCDC12	0.106501	5.25886	5.25886	0.418156	0.524657
TTYH2	1.11771	4.27676	4.27676	0.340064	1.45778
PTPRK	0.985013	4.04695	4.04695	0.321791	1.3068
KCTD12	0.306166	7.25055	7.25055	0.576524	0.882689
LOXL2	0.0120123	4.82149	4.82149	0.383378	0.395391
LRP6	0.262809	7.28148	7.28148	0.578984	0.841792
MPG	1.10648	6.21972	6.21972	0.494558	1.60104
DMPK	0.364781	10.6504	10.6504	0.846864	1.21164
LMO4	1.77593	7.84707	7.84707	0.623956	2.39989
CLMN	0.640195	6.74452	6.74452	0.536287	1.17648
ZIC1	0.529736	14.6204	14.6204	1.16253	1.69227
CPT1B	0.966864	14.3086	14.3086	1.13775	2.10461
CTSD	2.09876	9.62248	9.62248	0.765127	2.86389
NDUFS2	0.0505364	8.75755	8.75755	0.696352	0.746889
CDC42EP4	0.395739	3.50975	3.50975	0.279076	0.674815
KAT2A	0.41718	12.8886	12.8886	1.02483	1.44201
SCUBE1	0.626977	9.24672	9.24672	0.735248	1.36223
LGALS8	0.361968	14.6445	14.6445	1.16445	1.52641
GPR75	1.31231	14.3106	14.3106	1.1379	2.45021
CYB561	0.00534939	3.11716	3.11716	0.247859	0.253209
HOXA3	1.16121	17.5421	17.5421	1.39485	2.55607
RARA	0.463791	4.28107	4.28107	0.340408	0.804198
PPP2R3A	0.159753	9.23439	9.23439	0.734268	0.894021
TSPAN32	0.644032	-13.3122	13.3122	1.05851	1.70254
ARHGEF7	0.309864	-0.255681	0.255681	0.0203304	0.330195
FOXD2	0.127599	10.5705	10.5705	0.840511	0.96811
HSPB9	0.985586	6.49539	6.49539	0.516478	1.50206
TRIM2	0.460444	12.739	12.739	1.01294	1.47338
NHLRC4	0.13676	4.69581	4.69581	0.373385	0.510144
ME1	0.689433	9.33769	9.33769	0.742482	1.43191
MAP4K4	1.00476	3.2665	3.2665	0.259734	1.2645
ROCK2	0.491861	6.57917	6.57917	0.523139	1.015
THBS1	0.0289067	14.06	14.06	1.11798	1.14688
RGS10	0.354539	3.24252	3.24252	0.257828	0.612366
TTPA	0.249325	7.32582	7.32582	0.582509	0.831834
KIF3C	1.13979	4.86945	4.86945	0.387192	1.52698
LEP	0.47836	6.0013	6.0013	0.47719	0.95555
GSN	1.72978	6.9341	6.9341	0.551362	2.28114
NXPH2	0.402757	10.2105	10.2105	0.811885	1.21464
BHLHE22	0.0506314	8.72245	8.72245	0.693561	0.744193
KDM5B	1.00512	5.4723	5.4723	0.435127	1.44025
SMARCB1	0.955708	2.88121	2.88121	0.229098	1.18481
CMYA5	0.937999	14.9718	14.9718	1.19047	2.12847
COL9A3	0.00172747	13.2019	13.2019	1.04975	1.05147
HOXA4	0.983671	12.4731	12.4731	0.991795	1.97547
HOXA2	1.16784	19.0926	19.0926	1.51814	2.68598
RUNX3	1.27651	0.357432	0.357432	0.028421	1.30493
PLEKHO2	0.705941	1.35518	1.35518	0.107757	0.813698
ELOVL6	0.64605	3.10681	3.10681	0.247037	0.893087
SGTB	0.0524936	4.39213	4.39213	0.349238	0.401732
HOXB6	0.0577532	5.98663	5.98663	0.476024	0.533778
TNFSF13	1.23406	6.86655	6.86655	0.545991	1.78005
ZC3H12D	0.145506	2.84865	2.84865	0.226509	0.372016
RTKN	0.587582	13.4765	13.4765	1.07158	1.65916
ELANE	0.63708	5.79595	5.79595	0.460863	1.09794
WIZ	0.218693	7.46232	7.46232	0.593363	0.812056
GTF2A1	0.58395	3.00524	3.00524	0.23896	0.82291
ZNF177	0.479551	0.728458	0.728458	0.057923	0.537474
SSTR3	0.519892	8.30407	8.30407	0.660294	1.18019
ACLY	1.79449	2.66617	2.66617	0.211999	2.00649
ATP8B2	1.0213	1.85727	1.85727	0.14768	1.16898
GDNF	0.755996	1.29801	1.29801	0.103211	0.859207
MON1A	0.174654	8.74645	8.74645	0.69547	0.870123
ZNF467	0.938416	3.13277	3.13277	0.249101	1.18752
CPNE2	1.41633	7.95543	7.95543	0.632572	2.0489
TP73	1.91129	14.5494	14.5494	1.15689	3.06817
BDKRB2	0.404189	10.828	10.828	0.86098	1.26517
HSPA12A	1.30499	4.99424	4.99424	0.397115	1.70211
ADAMTS4	0.03268	-0.149181	0.149181	0.0118621	0.0445421
NR1H3	0.534637	7.63	7.63	0.606696	1.14133
TRIL	1.20627	10.3995	10.3995	0.826908	2.03317
SBK2	0.494311	4.38687	4.38687	0.34882	0.843131
CDC42EP1	0.369633	8.74614	8.74614	0.695445	1.06508
HHIP	0.234017	6.6793	6.6793	0.531101	0.765118
AIPL1	0.701453	7.97461	7.97461	0.634097	1.33555
USP18	0.431706	8.71446	8.71446	0.692926	1.12463
LPP	2.21082	7.10335	7.10335	0.56482	2.77564
SH2D6	0.616225	2.29706	2.29706	0.18265	0.798875
NCKAP1L	0.220401	-0.489377	0.489377	0.0389125	0.259314
AHNAK	1.16253	7.43957	7.43957	0.591554	1.75408
FASTK	0.55663	11.1924	11.1924	0.889962	1.44659
SLC27A2	0.218397	6.95509	6.95509	0.553031	0.771428
EIF4G1	0.522876	4.11495	4.11495	0.327198	0.850075
BDH2	0.0267533	0.753621	0.753621	0.0599238	0.0866771
AGK	1.26578	3.82679	3.82679	0.304286	1.57007
CA13	1.29235	5.46565	5.46565	0.434599	1.72695
NFE2L3	0.867663	-5.09014	5.09014	0.40474	1.2724
FSCN2	0.362343	17.3781	17.3781	1.38181	1.74416
ZFP3	0.235074	3.89525	3.89525	0.309729	0.544803
OGG1	0.304689	6.56461	6.56461	0.521981	0.826671
FARP2	1.33258	2.39234	2.39234	0.190226	1.52281
PSTPIP2	1.18396	8.25828	8.25828	0.656653	1.84061
TACC1	0.0546712	-1.6964	1.6964	0.134888	0.189559
RAB3IL1	3.50377	6.46337	6.46337	0.513932	4.0177
WDFY4	0.301951	-5.28417	5.28417	0.420168	0.72212
CCNO	0.0246295	7.77328	7.77328	0.618088	0.642718
MMP15	0.266714	7.36677	7.36677	0.585765	0.852479
ALX4	0.0641798	11.3868	11.3868	0.905413	0.969593
LTBR	1.23371	8.08811	8.08811	0.643122	1.87683
GANAB	1.28415	2.0601	2.0601	0.163808	1.44796
C19orf12	0.193984	3.85197	3.85197	0.306287	0.500271
HERC3	1.29607	5.20362	5.20362	0.413763	1.70984
PLCD4	0.10683	8.51496	8.51496	0.677063	0.783893
MBD6	0.349128	7.67267	7.67267	0.610089	0.959217
DDIT3	0.459616	7.33912	7.33912	0.583567	1.04318
IFRD1	0.249697	-2.54445	2.54445	0.202321	0.452018
SPRED2	2.8675	4.29173	4.29173	0.341255	3.20876
IL1R2	0.85094	-3.0691	3.0691	0.244038	1.09498
GTPBP10	0.783462	4.49798	4.49798	0.357654	1.14112
MADCAM1	0.426912	9.24835	9.24835	0.735378	1.16229
MOGAT3	0.758204	8.23569	8.23569	0.654857	1.41306
CCDC62	0.58473	5.73693	5.73693	0.45617	1.0409
GRB7	1.44433	9.45797	9.45797	0.752046	2.19638
VENTX	1.10547	20.9261	20.9261	1.66393	2.7694
GDF10	0.393796	7.23309	7.23309	0.575136	0.968931
XYLT1	0.0225011	7.11339	7.11339	0.565618	0.588119
ITPRIPL2	0.851083	1.92772	1.92772	0.153281	1.00436
RAB11FIP3	0.589198	6.54831	6.54831	0.520686	1.10988
TMCO3	1.14473	6.15105	6.15105	0.489098	1.63383
CCM2	0.401516	-1.18254	1.18254	0.094029	0.495545
IGFBP4	0.579685	6.18066	6.18066	0.491453	1.07114
SLC22A4	0.316279	3.50982	3.50982	0.279081	0.59536
ISLR	0.606684	7.29734	7.29734	0.580244	1.18693
CD44	1.77878	-3.81899	3.81899	0.303665	2.08245
HOXD9	0.974414	8.34027	8.34027	0.663172	1.63759
STX2	0.87215	2.32536	2.32536	0.1849	1.05705
PTGR1	1.30823	9.89355	9.89355	0.786681	2.09491
GPT	0.573911	15.7074	15.7074	1.24897	1.82288
TSPAN2	0.580434	6.23918	6.23918	0.496106	1.07654
FAM13A	0.556575	-1.10026	1.10026	0.0874865	0.644061
AGBL4	0.721585	3.53808	3.53808	0.281329	1.00291
PAMR1	0.93782	4.43798	4.43798	0.352884	1.2907
ZNF496	0.282492	7.67167	7.67167	0.61001	0.892501
ZNF513	0.644563	3.409	3.409	0.271065	0.915629
PPP1R16B	0.788907	-2.46012	2.46012	0.195615	0.984522
CREB5	0.601079	5.12272	5.12272	0.407331	1.00841
SH2D3C	0.49402	3.95404	3.95404	0.314403	0.808423
NKX6-2	1.18408	18.9386	18.9386	1.50589	2.68998
DCLK3	0.867388	-3.02052	3.02052	0.240175	1.10756
THEM4	1.31641	8.19496	8.19496	0.651619	1.96803
LAMB2	0.660401	12.6698	12.6698	1.00743	1.66783
NCOR1	0.979985	6.94706	6.94706	0.552392	1.53238
PIGL	0.157695	5.81231	5.81231	0.462163	0.619858
TRIM65	0.499141	1.17344	1.17344	0.0933053	0.592446
SAMD13	0.92014	4.99112	4.99112	0.396866	1.31701
ZNF641	1.07641	4.29302	4.29302	0.341357	1.41777
SLC26A4	0.550926	-2.57179	2.57179	0.204495	0.755421
DNMT3A	0.283846	1.74672	1.74672	0.138889	0.422735
ENTPD5	0.952039	5.5599	5.5599	0.442092	1.39413
LHFPL2	0.167793	6.58653	6.58653	0.523725	0.691518
CTSZ	0.0889848	-15.3245	15.3245	1.21852	1.30751
PBXIP1	0.346403	7.87012	7.87012	0.625789	0.972192
BPHL	0.0992144	-0.769625	0.769625	0.0611964	0.160411
PPP1R12C	1.09738	3.47472	3.47472	0.27629	1.37367
CHAT	1.47351	14.6853	14.6853	1.1677	2.64121
PLXDC1	0.0211011	5.46352	5.46352	0.434429	0.455531
STK24	1.3682	3.41587	3.41587	0.271611	1.63981
BRD4	1.19776	6.63246	6.63246	0.527377	1.72514
SOAT1	0.0634267	3.0301	3.0301	0.240937	0.304364
RASSF1	1.28027	-2.78009	2.78009	0.221057	1.50133
KRT16	0.471217	0.191609	0.191609	0.0152357	0.486452
OSM	0.892511	-3.01634	3.01634	0.239843	1.13235
CLEC3B	0.573766	6.84728	6.84728	0.544458	1.11822
GABRB2	0.347571	8.18251	8.18251	0.650629	0.9982
SNAP23	0.127726	1.46372	1.46372	0.116387	0.244113
ACTA1	0.338503	12.7623	12.7623	1.01479	1.35329
TPI1	0.781926	4.67776	4.67776	0.37195	1.15388
GNG12	0.58529	9.54955	9.54955	0.759328	1.34462
ZDHHC18	1.14883	3.27531	3.27531	0.260435	1.40926
IFI44L	0.872937	6.88064	6.88064	0.547111	1.42005
INF2	0.981291	7.38869	7.38869	0.587508	1.5688
CASP6	0.567429	5.0756	5.0756	0.403584	0.971013
SSH3	0.0164837	10.2031	10.2031	0.811297	0.827781
ARHGAP30	0.34997	-5.16074	5.16074	0.410354	0.760325
GPN1	0.0750493	2.15477	2.15477	0.171335	0.246385
REEP1	1.31775	9.48114	9.48114	0.753888	2.07164
CPT2	0.166996	2.53912	2.53912	0.201897	0.368893
MSLN	0.760203	5.09961	5.09961	0.405493	1.1657
RCOR3	0.253185	2.24749	2.24749	0.178708	0.431893
CSNK1E	0.760841	10.2588	10.2588	0.815722	1.57656
SHISA6	1.26137	9.14968	9.14968	0.727532	1.9889
SYTL3	0.00226603	-5.61355	5.61355	0.446359	0.448625
HS1BP3	0.886649	4.75644	4.75644	0.378206	1.26486
SCGB1A1	0.0107093	-3.26389	3.26389	0.259526	0.270236
BCL9L	1.85355	10.6389	10.6389	0.845945	2.6995
CSPG5	1.06096	6.54253	6.54253	0.520226	1.58118
DOCK9	1.39776	9.90766	9.90766	0.787803	2.18556
MSRB2	0.246433	5.29388	5.29388	0.420941	0.667374
NFU1	0.375341	2.30872	2.30872	0.183576	0.558917
PNKD	0.0908404	4.01397	4.01397	0.319169	0.410009
PTPN14	0.575011	8.82118	8.82118	0.701412	1.27642
TRIM45	0.914105	7.56928	7.56928	0.601867	1.51597
MPEG1	0.269334	-3.3126	3.3126	0.2634	0.532734
CXCR3	0.0206426	-4.98343	4.98343	0.396255	0.416898
FAM83B	1.10098	5.75255	5.75255	0.457411	1.55839
HSBP1L1	0.229232	-2.69097	2.69097	0.213971	0.443204
LMO2	0.58581	-3.16666	3.16666	0.251795	0.837606
IQCF1	0.809956	-5.12683	5.12683	0.407657	1.21761
FUT7	0.427767	-5.12373	5.12373	0.407411	0.835177
DOC2A	2.01944	3.86981	3.86981	0.307706	2.32715
PTPRJ	0.657312	4.78125	4.78125	0.380179	1.03749
GMFG	0.161347	-0.247233	0.247233	0.0196586	0.181005
GPS1	1.05999	3.9864	3.9864	0.316977	1.37696
TMEM14C	1.09347	6.61938	6.61938	0.526337	1.61981
POU2AF1	0.547011	2.86933	2.86933	0.228154	0.775165
ANXA2	0.260556	2.53503	2.53503	0.201572	0.462127
LSG1	1.16226	2.7088	2.7088	0.215389	1.37765
MTMR11	0.655909	7.11519	7.11519	0.565761	1.22167
CNGB1	0.780952	-6.53562	6.53562	0.519677	1.30063
ARHGAP9	0.508165	-2.90815	2.90815	0.23124	0.739405
EFS	0.0158602	9.13534	9.13534	0.726392	0.742253
NDRG2	1.01995	10.1608	10.1608	0.807932	1.82788
MBP	1.01362	5.45544	5.45544	0.433786	1.4474
TSPAN5	0.35538	7.00498	7.00498	0.556998	0.912378
NPHS1	0.507802	5.50673	5.50673	0.437865	0.945667
FRS2	1.31198	4.18478	4.18478	0.33275	1.64473
SULT1A1	0.46554	2.70722	2.70722	0.215263	0.680803
SKP1	0.803444	2.65915	2.65915	0.211441	1.01489
PATL1	0.868872	2.65946	2.65946	0.211466	1.08034
IRF5	7.29775	0.419007	0.419007	0.0333171	7.33106
IGSF3	1.06999	5.96465	5.96465	0.474276	1.54426
LMAN1L	3.23688	6.66737	6.66737	0.530153	3.76703
PROCA1	0.359443	-1.52288	1.52288	0.121091	0.480534
ISYNA1	1.26013	11.564	11.564	0.919505	2.17964
RNF183	0.254792	-2.21453	2.21453	0.176088	0.43088
SASH3	0.249301	2.52185	2.52185	0.200524	0.449825
SUCLG2	1.20817	-3.61504	3.61504	0.287448	1.49561
PTPN6	0.138502	1.10812	1.10812	0.0881116	0.226613
UBXN1	0.182765	4.4753	4.4753	0.355851	0.538616
SLAMF1	0.992378	-3.1181	3.1181	0.247934	1.24031
ERC1	0.256314	2.25106	2.25106	0.178992	0.435306
HAVCR2	0.554713	-5.86335	5.86335	0.466222	1.02093
LRRC26	1.11935	4.59178	4.59178	0.365113	1.48446
RASSF2	0.944042	4.4139	4.4139	0.350969	1.29501
MMRN2	0.249532	3.21174	3.21174	0.25538	0.504913
KCTD13	2.56506	4.00487	4.00487	0.318445	2.8835
MOV10	1.25706	9.82774	9.82774	0.781448	2.03851
MYO1F	0.59659	2.68574	2.68574	0.213555	0.810145
DLX5	1.10994	-3.3639	3.3639	0.267479	1.37741
TNFRSF10A	0.878168	-1.96391	1.96391	0.15616	1.03433
FARSB	0.0982406	3.34943	3.34943	0.266328	0.364569
SMARCD3	1.04312	3.38978	3.38978	0.269537	1.31265
PIK3CG	0.928414	-1.90279	1.90279	0.1513	1.07971
PLCE1	0.274953	-2.71042	2.71042	0.215518	0.490471
UNK	0.548472	5.86007	5.86007	0.465961	1.01443
BCKDK	0.0604924	1.24744	1.24744	0.0991898	0.159682
C10orf71	1.05303	11.5261	11.5261	0.916489	1.96952
KCNQ1	1.19933	0.701467	0.701467	0.0557768	1.2551
RHOBTB3	0.539957	4.03852	4.03852	0.321121	0.861078
TMEM132E	0.226996	11.44	11.44	0.909645	1.13664
C5orf38	0.468979	12.0754	12.0754	0.960171	1.42915
NPR1	0.609417	5.29384	5.29384	0.420937	1.03035
ZNF395	1.06868	5.00801	5.00801	0.39821	1.46689
NELL2	0.0822443	14.8873	14.8873	1.18376	1.266
WFDC1	0.121644	-3.90095	3.90095	0.310182	0.431826
CD82	1.00268	2.41663	2.41663	0.192157	1.19484
KDELR3	1.2597	5.53293	5.53293	0.439948	1.69965
HRH3	0.335419	5.45247	5.45247	0.433551	0.76897
MMP14	0.0893974	8.32531	8.32531	0.661983	0.75138
MMS19	0.598038	4.25474	4.25474	0.338314	0.936352
TTC38	0.67752	3.98849	3.98849	0.317143	0.994663
C2orf73	1.42284	4.45293	4.45293	0.354072	1.77692
PODNL1	0.523205	5.05171	5.05171	0.401685	0.92489
CASP3	0.456397	2.13878	2.13878	0.170064	0.626461
PLEK2	0.853088	9.03796	9.03796	0.718649	1.57174
CBFA2T2	2.28176	4.27278	4.27278	0.339748	2.62151
RCBTB1	0.828741	2.69167	2.69167	0.214027	1.04277
PDZK1IP1	1.14951	5.13908	5.13908	0.408632	1.55814
FNDC4	0.924846	-1.32962	1.32962	0.105724	1.03057
NR2F6	0.0424251	3.34143	3.34143	0.265692	0.308117
RARRES1	0.763314	6.34296	6.34296	0.504357	1.26767
CCR7	0.823032	-7.15454	7.15454	0.56889	1.39192
EVC2	1.13033	9.77681	9.77681	0.777398	1.90773
EVC	1.03015	5.44874	5.44874	0.433254	1.4634
RASGEF1A	1.73544	6.14296	6.14296	0.488454	2.2239
FERMT3	0.385387	1.98004	1.98004	0.157442	0.542829
RHBG	0.232829	5.371	5.371	0.427073	0.659902
PER1	0.110137	6.67433	6.67433	0.530706	0.640844
RBL2	0.487534	5.15325	5.15325	0.409758	0.897292
ITGB2	0.171276	-5.04973	5.04973	0.401527	0.572802
ALS2CL	0.877034	-6.8098	6.8098	0.541478	1.41851
NUB1	0.601806	6.26481	6.26481	0.498144	1.09995
SCNM1	2.67363	7.32729	7.32729	0.582626	3.25626
PAM	0.317501	11.6384	11.6384	0.925426	1.24293
RNF208	1.15534	4.3385	4.3385	0.344974	1.50031
RANBP17	0.874181	6.45379	6.45379	0.51317	1.38735
ZSCAN18	0.169317	9.75676	9.75676	0.775804	0.945121
ZNF154	1.27074	11.5146	11.5146	0.91558	2.18632
BTBD11	1.06393	6.56819	6.56819	0.522266	1.58619
CXCL5	0.590861	-4.07488	4.07488	0.324012	0.914873
UBE3A	1.08194	6.47532	6.47532	0.514882	1.59683
SHC1	0.2774	6.98712	6.98712	0.555578	0.832977
TRAF3IP3	0.10158	2.61981	2.61981	0.208313	0.309893
GRM2	0.00589679	4.09786	4.09786	0.325839	0.331736
NSD1	1.14939	7.86974	7.86974	0.625759	1.77515
RIMS1	0.657269	6.12199	6.12199	0.486787	1.14406
FES	0.531922	8.13556	8.13556	0.646895	1.17882
ARHGAP25	1.00337	-0.557941	0.557941	0.0443644	1.04773
NLRC5	1.13511	-2.88238	2.88238	0.229191	1.3643
PACS2	0.366056	9.4155	9.4155	0.748669	1.11472
FOXB1	0.854412	8.48877	8.48877	0.674981	1.52939
TGFBR1	0.0307238	5.39173	5.39173	0.428721	0.459445
GRAMD1B	2.46782	6.75136	6.75136	0.536831	3.00465
ATP2B2	0.774688	2.17942	2.17942	0.173296	0.947983
SLC38A8	0.24172	3.08086	3.08086	0.244973	0.486692
CD27	0.900096	-6.83023	6.83023	0.543102	1.4432
TMEM51	1.11329	11.5831	11.5831	0.921026	2.03431
FRAS1	0.605953	8.32498	8.32498	0.661957	1.26791
ACSL5	0.480799	0.145019	0.145019	0.0115311	0.49233
MGAT5B	1.02011	1.05072	1.05072	0.0835479	1.10366
MGP	2.56841	7.18216	7.18216	0.571086	3.1395
EPPK1	0.465851	6.03062	6.03062	0.479522	0.945373
CALCR	0.148611	10.4266	10.4266	0.829063	0.977675
GHSR	1.97088	9.21644	9.21644	0.732841	2.70372
DCUN1D2	1.14235	3.51021	3.51021	0.279113	1.42146
SYT9	1.06145	8.89152	8.89152	0.707005	1.76846
DSC3	0.52132	5.17323	5.17323	0.411347	0.932667
HOXB13	1.45599	6.60398	6.60398	0.525113	1.9811
WIPF1	0.668452	-2.83614	2.83614	0.225514	0.893967
ZSCAN1	0.476479	5.77047	5.77047	0.458836	0.935315
KALRN	0.454513	0.426366	0.426366	0.0339023	0.488415
BIK	0.307551	7.04163	7.04163	0.559912	0.867462
CD302	0.130061	8.76759	8.76759	0.697151	0.827212
TPPP3	0.37005	2.66989	2.66989	0.212295	0.582345
SRGN	0.693131	-4.93555	4.93555	0.392448	1.08558
SNX20	1.29275	-2.01167	2.01167	0.159957	1.45271
KNDC1	1.18066	7.43313	7.43313	0.591041	1.7717
SLC39A1	0.487244	5.02881	5.02881	0.399864	0.887108
CRYBG3	1.31094	-5.92062	5.92062	0.470775	1.78172
ZNF790	0.807362	10.4815	10.4815	0.833428	1.64079
NUP62	0.549811	4.09381	4.09381	0.325517	0.875328
IL4I1	0.696498	1.0936	1.0936	0.0869574	0.783456
SPTLC3	0.224987	-6.18837	6.18837	0.492065	0.717052
S1PR4	0.0999038	1.9489	1.9489	0.154966	0.254869
SRPK2	0.105291	3.84182	3.84182	0.30548	0.410771
RBM24	1.03334	14.1579	14.1579	1.12576	2.1591
RIC8B	0.456488	3.87201	3.87201	0.307881	0.764368
PXDN	0.579645	9.59764	9.59764	0.763151	1.3428
YRDC	1.95718	0.84287	0.84287	0.0670204	2.0242
GALNT5	2.46969	8.01757	8.01757	0.637513	3.1072
B2M	0.754052	-4.14759	4.14759	0.329793	1.08385
ANGPTL2	1.51775	4.93516	4.93516	0.392417	1.91017
TMEM126B	0.157175	4.39016	4.39016	0.349081	0.506257
CLDN11	0.583421	9.38342	9.38342	0.746118	1.32954
TMEM196	0.946601	6.49516	6.49516	0.516459	1.46306
GNRH2	0.578699	3.7312	3.7312	0.296685	0.875384
NIPSNAP1	0.471181	3.56175	3.56175	0.283211	0.754392
FAM20C	1.32943	5.19368	5.19368	0.412973	1.7424
PLA2R1	1.15583	13.8139	13.8139	1.09841	2.25423
CRYGD	1.67908	-0.264569	0.264569	0.0210371	1.70012
COX10	0.240731	-3.42016	3.42016	0.271952	0.512684
TFAP2A	1.93867	8.31824	8.31824	0.661421	2.60009
DMRTA2	0.649267	6.51637	6.51637	0.518146	1.16741
GPD2	0.844852	7.85004	7.85004	0.624192	1.46904
CHRDL1	0.110396	4.57435	4.57435	0.363727	0.474123
PTPRS	0.779605	2.2892	2.2892	0.182025	0.961629
SLC6A9	0.958765	4.84788	4.84788	0.385477	1.34424
RANGRF	0.10157	3.89914	3.89914	0.310038	0.411607
MBNL2	1.92174	7.28787	7.28787	0.579491	2.50123
CASQ1	0.489693	3.40334	3.40334	0.270615	0.760308
SLC3A2	0.243112	2.08688	2.08688	0.165938	0.40905
SMARCE1	2.00907	0.921493	0.921493	0.0732721	2.08234
PLCB3	1.00254	2.53917	2.53917	0.201901	1.20444
HOXC13	0.102403	6.71973	6.71973	0.534316	0.63672
MARK4	0.0761387	3.70141	3.70141	0.294316	0.370455
ADAMTS12	0.534218	3.89977	3.89977	0.310088	0.844307
FBLN7	0.252484	1.66522	1.66522	0.132409	0.384893
GEMIN5	0.802457	2.87715	2.87715	0.228775	1.03123
ANKRD39	0.600034	3.43071	3.43071	0.272791	0.872825
SERINC2	0.819055	4.45495	4.45495	0.354233	1.17329
GZMA	1.25043	-4.5146	4.5146	0.358976	1.60941
ABCC3	0.709314	8.90103	8.90103	0.707761	1.41707
CDC42EP2	0.151556	1.57674	1.57674	0.125373	0.276929
RFFL	1.10982	-3.39986	3.39986	0.270338	1.38016
C3orf14	0.960831	8.70886	8.70886	0.69248	1.65331
SESN2	0.289978	3.81589	3.81589	0.303418	0.593396
ZNF304	1.17022	2.90847	2.90847	0.231266	1.40148
CRIM1	1.02326	7.9928	7.9928	0.635543	1.6588
TBC1D10C	0.431397	-8.63535	8.63535	0.686636	1.11803
PCCA	0.929819	-0.969961	0.969961	0.077126	1.00695
PPP1R14B	1.3863	3.80832	3.80832	0.302817	1.68912
ZIC4	0.40399	18.7899	18.7899	1.49407	1.89806
PLCB2	0.74916	-0.221008	0.221008	0.0175733	0.766733
KATNAL1	0.463668	1.25979	1.25979	0.100171	0.563839
CRYGB	2.23826	-0.409976	0.409976	0.0325991	2.27086
PLEKHG5	0.465261	6.66652	6.66652	0.530085	0.995346
CIRBP	0.343862	1.57278	1.57278	0.125059	0.468921
CDK5R2	0.690204	5.53841	5.53841	0.440384	1.13059
GALR3	0.300184	3.9602	3.9602	0.314894	0.615077
FCHO1	0.331031	1.62817	1.62817	0.129464	0.460495
CACNA1B	0.0383135	1.61528	1.61528	0.128438	0.166751
LTBP4	2.85303	5.69105	5.69105	0.452521	3.30555
RNF135	0.474617	8.95533	8.95533	0.712079	1.1867
PCYT2	1.08491	7.5936	7.5936	0.603801	1.68871
ZNF579	0.726745	5.17085	5.17085	0.411157	1.1379
PDE4D	0.0239029	8.72697	8.72697	0.693921	0.717824
CRLF3	1.11156	4.00409	4.00409	0.318384	1.42994
PIK3R1	1.15612	5.05064	5.05064	0.401599	1.55772
CLU	0.641118	-2.95994	2.95994	0.235358	0.876476
RCAN3	0.720532	-0.327428	0.327428	0.0260353	0.746567
DOCK1	1.35194	4.09296	4.09296	0.32545	1.67739
CEBPE	0.0371668	-6.14802	6.14802	0.488857	0.526024
ZNF580	1.27078	4.02147	4.02147	0.319765	1.59054
NAV1	0.0406227	6.1674	6.1674	0.490398	0.531021
ITSN2	0.346259	-3.09696	3.09696	0.246254	0.592513
GRB10	0.0794403	1.71345	1.71345	0.136244	0.215684
GRIA4	0.481001	11.2791	11.2791	0.896852	1.37785
NFIA	0.0907973	7.52379	7.52379	0.598251	0.689048
MEIS2	0.256571	8.57035	8.57035	0.681467	0.938038
GALE	1.05685	2.22114	2.22114	0.176613	1.23346
DHRS11	1.09037	4.77208	4.77208	0.37945	1.46982
NGB	0.691995	-0.262275	0.262275	0.0208547	0.71285
GCM2	0.303918	7.04396	7.04396	0.560097	0.864016
BTLA	0.887329	-0.343278	0.343278	0.0272956	0.914624
NR2F2	0.0926422	13.4629	13.4629	1.0705	1.16314
VANGL2	0.353298	3.84778	3.84778	0.305954	0.659252
SCN3B	1.07638	7.75332	7.75332	0.616501	1.69288
CKB	1.00028	9.14461	9.14461	0.727129	1.72741
S100A11	0.565321	4.22473	4.22473	0.335927	0.901248
SPN	0.809795	0.336735	0.336735	0.0267753	0.83657
ST7	0.16576	4.18099	4.18099	0.332449	0.49821
RNF207	1.24073	5.83692	5.83692	0.46412	1.70485
TP53I3	1.31994	4.93185	4.93185	0.392154	1.71209
RGS14	0.0295488	-1.20296	1.20296	0.0956527	0.125202
GRAP2	2.31379	0.0538201	0.0538201	0.00427948	2.31807
UBA1	0.696266	5.41702	5.41702	0.430732	1.127
HORMAD2	0.490468	3.00126	3.00126	0.238644	0.729112
LRP11	1.08332	2.14321	2.14321	0.170416	1.25374
PFDN2	0.159275	5.65096	5.65096	0.449334	0.608608
TTLL1	0.519808	2.02562	2.02562	0.161066	0.680874
DAB2IP	0.066805	-2.46447	2.46447	0.195961	0.262766
TP63	1.03314	0.358154	0.358154	0.0284784	1.06162
KLF15	0.578923	4.78936	4.78936	0.380824	0.959747
DENND1C	0.388691	1.68426	1.68426	0.133923	0.522614
SH2D4A	0.682074	5.7632	5.7632	0.458258	1.14033
CS	0.531411	6.85562	6.85562	0.545121	1.07653
KCNA4	0.577189	13.6431	13.6431	1.08482	1.66201
MAP3K6	0.272666	3.31457	3.31457	0.263557	0.536222
ALDH3A1	0.826874	14.7277	14.7277	1.17107	1.99794
CPEB1	1.30755	5.99269	5.99269	0.476506	1.78405
B3GNT5	0.217133	7.59308	7.59308	0.60376	0.820893
OCLN	0.212943	7.48964	7.48964	0.595535	0.808479
FOXRED2	1.18904	1.72546	1.72546	0.137199	1.32624
PLEKHA1	0.103081	7.54685	7.54685	0.600084	0.703165
RBPMS2	0.33477	8.10606	8.10606	0.644549	0.97932
STBD1	1.26507	-0.61375	0.61375	0.048802	1.31387
PHYHIPL	1.19438	15.2242	15.2242	1.21054	2.40492
TLX3	0.366129	10.9947	10.9947	0.87424	1.24037
HTR2A	1.54141	-7.46438	7.46438	0.593527	2.13494
BCO2	0.825541	2.74434	2.74434	0.218215	1.04376
SHPK	1.08202	4.0382	4.0382	0.321096	1.40311
AP2A1	2.47598	3.87936	3.87936	0.308466	2.78445
RAB1B	0.0646379	4.39401	4.39401	0.349388	0.414026
BDNF	1.04191	11.3602	11.3602	0.9033	1.94521
SYT3	0.0297164	5.52789	5.52789	0.439547	0.469264
SLC8A2	0.0965478	7.45662	7.45662	0.59291	0.689457
PDZRN3	0.416298	10.9657	10.9657	0.87193	1.28823
TUBB3	0.0665003	1.88837	1.88837	0.150153	0.216653
VGF	0.809808	5.82921	5.82921	0.463507	1.27331
GPR25	1.04665	-3.68833	3.68833	0.293276	1.33993
ACSL3	0.680015	3.74955	3.74955	0.298144	0.978159
TNK1	1.21406	7.86827	7.86827	0.625642	1.8397
TMEM176B	0.166761	11.8088	11.8088	0.938973	1.10573
TMEM176A	0.495742	9.29286	9.29286	0.738917	1.23466
CTNND1	0.330604	4.80508	4.80508	0.382074	0.712678
LMNA	0.845376	3.79666	3.79666	0.30189	1.14727
HYAL3	0.882212	3.22671	3.22671	0.25657	1.13878
MRC2	0.873229	5.66442	5.66442	0.450404	1.32363
PPARGC1A	1.20873	6.80375	6.80375	0.540997	1.74972
ERG	1.19456	-5.0421	5.0421	0.40092	1.59548
C6orf223	0.615118	0.800078	0.800078	0.0636178	0.678736
PDIA5	1.13423	7.93474	7.93474	0.630927	1.76515
FOXA2	1.21616	14.173	14.173	1.12696	2.34312
EPN1	0.517088	-1.69167	1.69167	0.134512	0.651601
ZNF696	0.247883	4.03526	4.03526	0.320861	0.568744
DDAH1	0.0497147	7.15104	7.15104	0.568612	0.618327
NKX2-3	0.753037	6.99355	6.99355	0.556089	1.30913
JDP2	0.093311	6.68593	6.68593	0.531629	0.62494
CLNK	0.594055	-1.15989	1.15989	0.0922282	0.686283
AJAP1	0.0635054	8.85507	8.85507	0.704107	0.767612
APC	0.710749	4.83366	4.83366	0.384346	1.09509
GDF1	1.08463	7.57624	7.57624	0.602421	1.68705
CTNND2	0.0944934	5.44565	5.44565	0.433008	0.527502
TMEM140	0.50237	1.30437	1.30437	0.103716	0.606086
ANLN	0.768675	4.97178	4.97178	0.395329	1.164
SLC35B2	0.169534	0.0513104	0.0513104	0.00407992	0.173614
RBMS1	0.445748	5.77407	5.77407	0.459122	0.90487
MYPOP	1.10643	4.55443	4.55443	0.362144	1.46858
GPR26	0.447785	6.57349	6.57349	0.522688	0.970473
TMEM171	0.425414	-0.588432	0.588432	0.0467889	0.472203
CYP11A1	0.613747	-1.05929	1.05929	0.0842289	0.697976
RRP7A	0.00886651	3.65673	3.65673	0.290763	0.29963
EIF4EBP3	0.543232	4.47525	4.47525	0.355848	0.89908
ZNF222	0.68896	4.37287	4.37287	0.347706	1.03667
ALPI	0.682276	-1.55277	1.55277	0.123468	0.805744
SYNE2	0.843018	3.37191	3.37191	0.268115	1.11113
MRPL48	0.288758	2.0924	2.0924	0.166376	0.455134
DIP2C	0.125233	1.25133	1.25133	0.0994992	0.224732
CCDC88B	3.31802	-3.07599	3.07599	0.244586	3.56261
PRKACA	0.933885	-0.543967	0.543967	0.0432532	0.977138
VEPH1	1.36673	-1.11321	1.11321	0.0885162	1.45524
P2RX1	0.549588	3.36805	3.36805	0.267809	0.817397
AFAP1L2	0.597812	7.97605	7.97605	0.634212	1.23202
SYDE1	1.3305	9.60181	9.60181	0.763484	2.09398
SLC6A6	1.47752	3.26839	3.26839	0.259885	1.7374
PAX6	0.629732	10.5284	10.5284	0.837157	1.46689
MGAT1	1.28692	-2.87418	2.87418	0.228539	1.51546
KLK6	2.20143	4.72079	4.72079	0.375371	2.5768
SRCIN1	0.909696	3.97311	3.97311	0.31592	1.22562
FAM189B	0.699007	3.29755	3.29755	0.262203	0.96121
TBC1D1	0.61828	6.69601	6.69601	0.53243	1.15071
ZNF418	0.806911	10.963	10.963	0.871715	1.67863
SLC13A5	0.580827	4.65059	4.65059	0.36979	0.950617
SLC7A8	0.209435	8.12807	8.12807	0.6463	0.855735
FBLN2	1.30109	11.0798	11.0798	0.881003	2.1821
KRT1	0.27426	-2.49565	2.49565	0.198441	0.472701
INSM1	1.01687	6.41987	6.41987	0.510473	1.52735
C11orf91	0.941374	2.4316	2.4316	0.193347	1.13472
GPR179	0.69642	-3.63946	3.63946	0.28939	0.98581
ATP13A2	0.685982	2.7476	2.7476	0.218474	0.904456
POLD3	0.568418	4.03049	4.03049	0.320483	0.8889
NRTN	1.20313	-0.216174	0.216174	0.017189	1.22032
TEAD2	1.48969	5.24136	5.24136	0.416764	1.90645
APLNR	0.462234	-2.16705	2.16705	0.172312	0.634545
PRLHR	2.049	4.0144	4.0144	0.319203	2.3682
NEURL3	0.0473938	5.89051	5.89051	0.468381	0.515775
CLDN18	0.468392	0.231517	0.231517	0.018409	0.486801
IL25	0.271114	-6.31151	6.31151	0.501856	0.77297
RUSC1	0.130391	5.22579	5.22579	0.415526	0.545917
CLP1	0.773918	3.06113	3.06113	0.243404	1.01732
TNFRSF25	0.787473	-0.856899	0.856899	0.0681359	0.855609
CYP27C1	0.670201	0.706692	0.706692	0.0561923	0.726393
LRRFIP1	0.643487	-1.19531	1.19531	0.0950447	0.738532
RGS12	1.27758	4.0857	4.0857	0.324873	1.60245
AQP5	0.221498	3.68423	3.68423	0.292949	0.514447
MPZL1	0.237313	2.53698	2.53698	0.201726	0.43904
PLEKHG7	0.388022	6.67378	6.67378	0.530662	0.918684
SURF4	0.11872	3.28055	3.28055	0.260851	0.379572
RFNG	1.09965	2.1379	2.1379	0.169994	1.26964
TFAP2E	0.54973	3.5972	3.5972	0.28603	0.83576
KIF21A	0.290046	4.2268	4.2268	0.336092	0.626138
PLD6	1.23827	6.63334	6.63334	0.527447	1.76572
MT3	0.218436	4.71797	4.71797	0.375147	0.593583
ORMDL3	0.323245	5.93698	5.93698	0.472076	0.795322
SQSTM1	0.767848	4.45647	4.45647	0.354354	1.1222
CACHD1	0.115298	5.17911	5.17911	0.411815	0.527113
OTX2	1.93809	3.91889	3.91889	0.311609	2.2497
EYA4	3.20741	11.0117	11.0117	0.875588	4.083
KCNIP4	2.22384	8.46639	8.46639	0.673201	2.89704
AMOT	0.485599	3.89789	3.89789	0.309939	0.795538
DLK1	0.940653	4.45007	4.45007	0.353845	1.2945
RAB37	0.375533	2.24193	2.24193	0.178266	0.553799
FNDC3B	0.578477	-0.712646	0.712646	0.0566657	0.635143
NIT2	0.142031	4.47964	4.47964	0.356197	0.498228
MMP23B	1.07773	7.35201	7.35201	0.584592	1.66233
GPR132	0.355115	-5.17955	5.17955	0.41185	0.766964
ETHE1	0.621241	1.80002	1.80002	0.143128	0.764369
CCL13	0.174654	-1.65414	1.65414	0.131528	0.306182
MFSD1	1.65398	4.76868	4.76868	0.379179	2.03316
FOXE3	0.0647811	0.15281	0.15281	0.0121506	0.0769317
UBXN6	0.929241	4.01479	4.01479	0.319234	1.24848
TREML1	0.408374	4.82647	4.82647	0.383774	0.792148
ATXN7L1	0.180805	6.06097	6.06097	0.481935	0.66274
WNT4	0.208644	6.96004	6.96004	0.553425	0.762069
SOX5	1.63798	5.87578	5.87578	0.46721	2.10519
UBXN11	0.729336	0.584539	0.584539	0.0464793	0.775816
MAP7	0.448703	2.11226	2.11226	0.167956	0.616658
ABHD5	1.65591	4.3411	4.3411	0.34518	2.00109
HGF	1.10692	11.3802	11.3802	0.90489	2.01181
TMED9	0.452659	2.15773	2.15773	0.171571	0.62423
CREB3L1	0.811574	6.3704	6.3704	0.50654	1.31811
SLC22A23	1.24361	1.89006	1.89006	0.150287	1.3939
GAS2L3	0.182108	2.03901	2.03901	0.162131	0.344239
SNCAIP	3.28444	8.90008	8.90008	0.707686	3.99212
VAX1	0.58639	10.3948	10.3948	0.826541	1.41293
TTC37	1.50659	2.45241	2.45241	0.195002	1.70159
MBD4	0.962394	6.12753	6.12753	0.487227	1.44962
ABHD10	0.687917	5.39593	5.39593	0.429055	1.11697
TMEM132D	0.257247	4.31259	4.31259	0.342913	0.60016
HOXB7	0.334077	1.84625	1.84625	0.146804	0.48088
ZBTB47	0.00937794	7.68968	7.68968	0.611441	0.620819
GNA11	0.10785	1.85303	1.85303	0.147343	0.255193
ADRA1D	0.941158	6.11245	6.11245	0.486028	1.42719
PTPN7	0.972138	-4.80279	4.80279	0.381891	1.35403
LGALS12	1.183	-3.55893	3.55893	0.282987	1.46599
FEZ1	0.693381	6.86083	6.86083	0.545536	1.23892
ABCA4	0.764176	-6.51529	6.51529	0.51806	1.28224
SPATC1	0.944997	-2.5389	2.5389	0.201879	1.14688
FILIP1L	0.690752	7.51937	7.51937	0.597899	1.28865
SLC27A1	0.150142	3.02432	3.02432	0.240477	0.390619
SPINK5	0.965644	-5.78615	5.78615	0.460083	1.42573
POU3F3	0.494352	9.45742	9.45742	0.752002	1.24635
CAPN3	0.0267033	0.347757	0.347757	0.0276517	0.054355
UTRN	0.725355	-2.67446	2.67446	0.212658	0.938013
HPCA	0.587789	4.37534	4.37534	0.347903	0.935692
C11orf21	0.467495	-1.29286	1.29286	0.102801	0.570297
GEMIN4	0.136334	-0.237122	0.237122	0.0188546	0.155189
PAOX	0.48335	4.06569	4.06569	0.323282	0.806631
ZNF783	0.708146	2.55237	2.55237	0.202951	0.911097
PAAF1	0.0213622	-1.81106	1.81106	0.144006	0.165368
FIGNL2	0.344657	-1.54191	1.54191	0.122604	0.467261
EPHX2	0.408719	7.11903	7.11903	0.566066	0.974785
PHPT1	1.04947	1.21478	1.21478	0.0965923	1.14606
OSGIN1	0.69238	-1.69472	1.69472	0.134755	0.827135
PAQR6	0.245413	8.47276	8.47276	0.673707	0.91912
BCAM	0.264378	5.19862	5.19862	0.413366	0.677744
MPZL2	0.333159	7.04893	7.04893	0.560492	0.893651
ATP1A1	0.186181	2.7352	2.7352	0.217488	0.40367
SLC44A2	0.0634792	9.93487	9.93487	0.789966	0.853446
RANBP3L	0.385647	2.58811	2.58811	0.205792	0.591439
SLC22A18AS	1.75301	7.87152	7.87152	0.6259	2.37891
ADORA2A	0.579585	3.83462	3.83462	0.304908	0.884493
SERTAD3	0.500528	4.75495	4.75495	0.378088	0.878615
DIO3	0.782507	14.0149	14.0149	1.11438	1.89689
OBSCN	1.61192	3.59261	3.59261	0.285665	1.89758
FAM133A	1.51691	5.24785	5.24785	0.41728	1.93419
LRRC24	0.12637	5.59606	5.59606	0.444968	0.571338
C22orf39	0.0796997	-1.26418	1.26418	0.100521	0.18022
PRR14	1.4659	5.05941	5.05941	0.402296	1.8682
MDFI	1.69117	6.73287	6.73287	0.535361	2.22653
TSHZ3	0.00117301	10.3323	10.3323	0.821564	0.822737
CLLU1	0.473339	0.122795	0.122795	0.00976402	0.483103
OTX1	0.177293	7.18394	7.18394	0.571227	0.74852
RGS7BP	0.43809	10.7007	10.7007	0.850863	1.28895
MCOLN2	0.440301	5.05586	5.05586	0.402015	0.842316
UPB1	0.272134	16.6616	16.6616	1.32484	1.59697
BCL2L2	1.35065	8.16434	8.16434	0.649184	1.99984
CPM	1.44029	2.03309	2.03309	0.16166	1.60195
PRR5L	1.34143	-2.27137	2.27137	0.180607	1.52204
SLC7A10	0.233463	8.22141	8.22141	0.653721	0.887184
ARAP3	0.733213	-2.74913	2.74913	0.218595	0.951809
CDC42BPB	1.00697	6.80175	6.80175	0.540838	1.54781
TH	0.724059	3.66827	3.66827	0.291681	1.01574
ZNF300	1.44443	3.32348	3.32348	0.264265	1.7087
SLC27A3	0.88706	7.98946	7.98946	0.635278	1.52234
PPP1R13B	1.29136	6.81209	6.81209	0.54166	1.83302
TLR6	0.55537	2.38482	2.38482	0.189628	0.744997
GRIA2	0.315816	9.12463	9.12463	0.725541	1.04136
ANGPTL6	0.608684	-1.64071	1.64071	0.13046	0.739144
REM2	0.940328	8.24799	8.24799	0.655835	1.59616
TNK2	0.528263	3.34729	3.34729	0.266158	0.794421
PRKCB	0.198209	1.14986	1.14986	0.0914302	0.28964
PPP1CC	0.237363	7.12539	7.12539	0.566572	0.803935
CDK2AP1	1.07627	6.1836	6.1836	0.491686	1.56796
CACNA2D1	1.09261	8.52951	8.52951	0.67822	1.77083
NRG1	1.77644	4.77733	4.77733	0.379867	2.1563
STMN1	0.563043	11.1244	11.1244	0.884548	1.44759
KRT80	0.793016	3.7109	3.7109	0.295071	1.08809
IGSF9	2.25802	4.99705	4.99705	0.397338	2.65536
MAP3K9	1.27618	3.44601	3.44601	0.274008	1.55019
LSP1	1.35272	7.55348	7.55348	0.600611	1.95333
PSTPIP1	0.134908	-2.84878	2.84878	0.22652	0.361428
RYR1	2.20094	4.39175	4.39175	0.349208	2.55015
CDK6	1.82781	3.51361	3.51361	0.279383	2.1072
LACTB	2.74718	4.42923	4.42923	0.352188	3.09937
CAMK1	0.23264	8.94713	8.94713	0.711427	0.944067
GPR39	0.883012	11.7485	11.7485	0.934178	1.81719
MAP6D1	0.802233	5.54578	5.54578	0.44097	1.2432
PFDN5	0.0290184	3.234	3.234	0.25715	0.286168
GLDN	0.587089	-4.57316	4.57316	0.363632	0.950722
ANGEL1	0.189651	-1.75529	1.75529	0.139571	0.329221
SAR1A	0.888392	-0.168054	0.168054	0.0133627	0.901754
UBE2C	0.715532	-0.485522	0.485522	0.0386061	0.754138
NIN	1.14063	-2.40899	2.40899	0.19155	1.33218
HOXD12	0.861685	9.86187	9.86187	0.784162	1.64585
TPPP2	0.337553	-4.45536	4.45536	0.354266	0.691819
CNTNAP5	0.504911	8.04606	8.04606	0.639779	1.14469
C1orf127	0.13861	-3.05383	3.05383	0.242824	0.381434
TIGD3	0.310499	2.63825	2.63825	0.209779	0.520278
HSP90AB1	0.918101	-1.72806	1.72806	0.137406	1.05551
CRYGN	0.692438	6.38928	6.38928	0.50804	1.20048
KLHL6	0.03394	-3.57063	3.57063	0.283917	0.317857
TRIOBP	0.139934	7.4075	7.4075	0.589004	0.728938
PGM3	0.209148	6.61195	6.61195	0.525746	0.734893
ATF5	0.00338553	-6.80042	6.80042	0.540732	0.544118
SLC25A42	0.135662	3.99655	3.99655	0.317784	0.453446
KCNK17	1.20515	1.28117	1.28117	0.101871	1.30702
FAM91A1	0.468098	3.52042	3.52042	0.279924	0.748022
ZCCHC24	1.27008	4.07536	4.07536	0.32405	1.59413
ZNF212	1.3536	-1.47435	1.47435	0.117232	1.47083
SYT10	0.667016	4.05922	4.05922	0.322767	0.989783
PLEKHG6	1.02621	5.67533	5.67533	0.451271	1.47748
FOXJ3	1.15481	2.92656	2.92656	0.232704	1.38752
PHKG1	1.05829	8.0488	8.0488	0.639997	1.69829
GALNT13	1.21155	9.49815	9.49815	0.755241	1.96679
FOXE1	1.34973	6.36534	6.36534	0.506137	1.85587
HPSE2	0.980516	4.7181	4.7181	0.375158	1.35567
MXRA7	0.281247	4.13874	4.13874	0.32909	0.610338
RAVER1	6.62402	4.94893	4.94893	0.393512	7.01753
HGSNAT	0.714421	3.20382	3.20382	0.254751	0.969171
NAB1	8.31511	0.938299	0.938299	0.0746084	8.38972
IMP4	1.21254	3.26582	3.26582	0.25968	1.47222
GPR84	0.0104639	-0.300809	0.300809	0.0239187	0.0343825
HEPHL1	0.543622	-1.92976	1.92976	0.153444	0.697066
WNK4	0.111413	7.8304	7.8304	0.622631	0.734044
PUS3	0.771701	5.79048	5.79048	0.460427	1.23213
HSPB1	1.21724	4.00695	4.00695	0.318611	1.53585
SH3PXD2A	0.446688	6.10051	6.10051	0.485079	0.931767
GAS2	1.28193	8.28323	8.28323	0.658637	1.94057
CCNT1	0.640158	2.94348	2.94348	0.234049	0.874207
AIM2	1.10584	-7.15042	7.15042	0.568562	1.6744
GIPC1	0.0900971	4.57693	4.57693	0.363933	0.45403
MYLK4	1.50973	-2.24896	2.24896	0.178825	1.68855
TEF	1.04691	5.48472	5.48472	0.436115	1.48302
SFMBT2	0.670298	3.45821	3.45821	0.274978	0.945276
CCDC85A	1.19957	-5.24561	5.24561	0.417102	1.61667
SLC22A17	0.529633	5.81635	5.81635	0.462484	0.992117
TRIB1	0.521488	5.36109	5.36109	0.426284	0.947773
MCOLN1	0.887206	2.44209	2.44209	0.194182	1.08139
PPFIA4	0.371242	-2.37811	2.37811	0.189094	0.560336
RHOBTB1	0.762652	12.8341	12.8341	1.0205	1.78315
ENO2	0.873156	3.58355	3.58355	0.284944	1.1581
RPRM	0.320555	6.26076	6.26076	0.497822	0.818377
UEVLD	0.368797	3.47083	3.47083	0.275981	0.644778
GBX2	0.230306	11.5087	11.5087	0.915105	1.14541
NKX2-8	0.126064	5.50437	5.50437	0.437677	0.563742
TBX5	0.846739	9.67916	9.67916	0.769633	1.61637
PALM	0.34583	9.39851	9.39851	0.747318	1.09315
GNG4	0.22736	9.31488	9.31488	0.740668	0.968028
CD4	0.625401	-5.97614	5.97614	0.47519	1.10059
GPRC5C	0.227123	9.63948	9.63948	0.766479	0.993601
B3GNT9	1.26253	7.45366	7.45366	0.592674	1.85521
BCL7C	1.70541	6.94062	6.94062	0.55188	2.25729
RHOH	1.01915	-3.49462	3.49462	0.277873	1.29702
LGR4	0.0427633	4.45072	4.45072	0.353897	0.396661
LARP1	0.576517	4.4327	4.4327	0.352464	0.928981
HOXC5	0.890014	5.87394	5.87394	0.467063	1.35708
GAMT	1.1819	-1.45563	1.45563	0.115743	1.29764
PKN1	1.15642	-1.9364	1.9364	0.153972	1.31039
PSMC4	0.655344	5.47892	5.47892	0.435654	1.091
RXRA	0.140499	5.08423	5.08423	0.40427	0.54477
CTRB1	0.0292975	-2.9116	2.9116	0.231515	0.260812
IL27	0.616374	-3.47538	3.47538	0.276343	0.892717
SLC5A4	0.441937	-5.21958	5.21958	0.415032	0.85697
ADCY8	0.00586719	9.18762	9.18762	0.730549	0.736416
SPATS2L	0.554024	8.78002	8.78002	0.698139	1.25216
SOX9	1.02561	5.58757	5.58757	0.444293	1.46991
ORAI3	0.557674	6.07331	6.07331	0.482916	1.04059
IL16	2.41364	-6.32594	6.32594	0.503004	2.91665
KRCC1	1.85066	0.253435	0.253435	0.0201518	1.87081
PRF1	1.72628	1.84067	1.84067	0.14636	1.87264
SCGB3A2	0.0682954	-6.46507	6.46507	0.514067	0.582362
GRID1	0.00710594	3.81839	3.81839	0.303618	0.310724
NPM3	0.127198	2.44195	2.44195	0.19417	0.321368
TMC5	1.09594	5.6052	5.6052	0.445695	1.54163
TMEM144	0.508503	1.86075	1.86075	0.147957	0.656459
EFEMP1	0.898466	9.1093	9.1093	0.724322	1.62279
COL15A1	0.986068	3.51667	3.51667	0.279626	1.26569
LGMN	0.908545	7.4058	7.4058	0.588869	1.49741
ERBB3	0.934751	2.71837	2.71837	0.21615	1.1509
LIFR	0.871886	4.52882	4.52882	0.360107	1.23199
MTX1	0.181764	5.62059	5.62059	0.446918	0.628682
THBS3	0.705259	3.91671	3.91671	0.311436	1.01669
STIM2	3.34532	3.06993	3.06993	0.244104	3.58943
ZNF436	1.25803	3.24335	3.24335	0.257894	1.51592
ARF3	0.106826	2.65443	2.65443	0.211065	0.317891
ESD	1.24542	4.92161	4.92161	0.391339	1.63676
MLNR	1.16099	9.65713	9.65713	0.767882	1.92887
GABARAP	1.15436	1.2659	1.2659	0.100657	1.25502
ADH1C	0.522467	-4.23311	4.23311	0.336594	0.859061
GPR83	0.080766	7.74061	7.74061	0.615491	0.696257
CPSF4L	0.113754	5.50963	5.50963	0.438095	0.551849
RCSD1	1.42909	-7.68913	7.68913	0.611397	2.04048
FAM3A	0.810031	4.28896	4.28896	0.341035	1.15107
TRIM59	0.295452	5.39571	5.39571	0.429037	0.72449
VPS16	0.550516	5.09145	5.09145	0.404844	0.955361
TJP1	1.57238	9.73624	9.73624	0.774173	2.34655
PEG10	0.427681	7.46062	7.46062	0.593228	1.02091
ACD	0.322425	5.3919	5.3919	0.428735	0.75116
SLC18A2	0.141607	8.27108	8.27108	0.657671	0.799278
APOL3	0.831464	0.15907	0.15907	0.0126483	0.844112
METRN	1.32067	1.96457	1.96457	0.156212	1.47688
C1orf159	0.828625	2.10429	2.10429	0.167322	0.995947
GAB2	0.887571	3.25125	3.25125	0.258521	1.14609
NDUFV3	0.0320084	1.83934	1.83934	0.146254	0.178263
RPL31	0.545671	3.20478	3.20478	0.254826	0.800497
NEK6	0.58359	1.16173	1.16173	0.0923748	0.675965
GBA	0.859103	0.562583	0.562583	0.0447335	0.903836
PITX2	0.500341	-1.86014	1.86014	0.147908	0.64825
KCNK1	1.15483	10.5107	10.5107	0.835754	1.99058
LAG3	0.450652	5.77538	5.77538	0.459227	0.909879
TAGLN3	0.337695	6.40255	6.40255	0.509096	0.846791
SGMS2	0.281063	4.44725	4.44725	0.353621	0.634684
DBF4B	0.713886	-2.64018	2.64018	0.209933	0.923818
KCNK6	0.87718	8.03001	8.03001	0.638503	1.51568
PLXNB1	1.27533	9.93334	9.93334	0.789845	2.06517
PPP1R9A	0.274378	7.08719	7.08719	0.563535	0.837913
OR9A4	0.821984	-4.38634	4.38634	0.348777	1.17076
FAM8A1	0.813996	6.97347	6.97347	0.554492	1.36849
FAM102A	1.17528	4.20395	4.20395	0.334275	1.50956
ITGA4	1.79369	-0.464086	0.464086	0.0369016	1.83059
FRS3	1.25185	2.49018	2.49018	0.198006	1.44986
HTR5A	0.919089	6.57632	6.57632	0.522913	1.442
CCL15	0.404962	-4.66722	4.66722	0.371112	0.776074
SPAG6	1.16331	11.6729	11.6729	0.928163	2.09147
IGF2BP2	0.42247	5.88439	5.88439	0.467895	0.890365
SLC2A13	0.642469	-0.606975	0.606975	0.0482633	0.690732
TMEM54	0.00345409	4.92835	4.92835	0.391875	0.395329
PDE3A	0.867947	11.0171	11.0171	0.876018	1.74397
TBXA2R	2.11512	6.24712	6.24712	0.496737	2.61186
SPSB1	1.16557	6.07729	6.07729	0.483233	1.6488
ALDH1L1	0.328518	9.18825	9.18825	0.730599	1.05912
ZBTB4	0.120412	4.15187	4.15187	0.330134	0.450546
DNAH3	0.398924	8.43829	8.43829	0.670967	1.06989
NTF4	0.626465	6.02558	6.02558	0.479121	1.10559
ZDHHC24	0.00292145	2.26291	2.26291	0.179934	0.182856
CNN3	1.24815	6.91144	6.91144	0.54956	1.79771
CXXC5	0.809454	6.27867	6.27867	0.499245	1.3087
TBX20	1.17479	9.33283	9.33283	0.742096	1.91689
KRT7	0.297243	12.0345	12.0345	0.956917	1.25416
FBRS	1.63529	-2.33677	2.33677	0.185807	1.8211
U2AF1	1.22217	0.865113	0.865113	0.068789	1.29096
NDE1	0.897828	0.865979	0.865979	0.0688579	0.966686
SHANK1	0.0841887	4.23375	4.23375	0.336645	0.420833
KIF13A	0.642751	5.55004	5.55004	0.441308	1.08406
KCNA7	0.717153	4.58323	4.58323	0.364433	1.08159
CASZ1	0.925461	9.86248	9.86248	0.78421	1.70967
PROX1	0.63482	5.29622	5.29622	0.421127	1.05595
FBXL22	2.0416	-0.227189	0.227189	0.0180648	2.05966
TLR9	1.28108	1.33747	1.33747	0.106348	1.38743
TTPAL	0.581048	0.405851	0.405851	0.0322711	0.613319
PTPRH	1.87376	2.7868	2.7868	0.221591	2.09535
PPARD	5.05931	-0.690281	0.690281	0.0548873	5.11419
TSPAN4	0.617292	0.851667	0.851667	0.0677199	0.685012
OMA1	0.88985	2.34027	2.34027	0.186085	1.07594
CST4	0.20228	-5.79813	5.79813	0.461035	0.663316
KCNB1	1.69034	8.56873	8.56873	0.681339	2.37168
ZFPM2	1.28157	9.075	9.075	0.721594	2.00316
ERF	1.18413	1.2924	1.2924	0.102764	1.28689
ZMYM1	0.268615	5.42955	5.42955	0.431728	0.700343
FBN1	0.585388	3.79875	3.79875	0.302055	0.887443
WDR82	1.12236	-0.384312	0.384312	0.0305584	1.15292
LRTM1	1.4703	-4.71271	4.71271	0.374729	1.84503
CLSTN1	0.464842	13.6224	13.6224	1.08318	1.54802
ALPP	0.19874	-5.32512	5.32512	0.423425	0.622165
HECW2	1.0356	9.28147	9.28147	0.738011	1.77361
IGF2	0.916425	11.609	11.609	0.923084	1.83951
FAM83F	0.953953	4.51766	4.51766	0.35922	1.31317
GOLGA5	0.467495	4.56395	4.56395	0.362901	0.830396
RRP15	0.375099	4.36394	4.36394	0.346997	0.722096
ZNF471	0.502865	9.57217	9.57217	0.761126	1.26399
DBNDD2	1.11578	7.48276	7.48276	0.594988	1.71077
CD2AP	1.27733	5.26155	5.26155	0.418369	1.69569
CDKN1A	0.00994041	6.26312	6.26312	0.498009	0.507949
CHRM2	0.369158	14.6709	14.6709	1.16655	1.53571
PRMT6	0.820057	2.35656	2.35656	0.187381	1.00744
C2orf68	0.879867	5.07868	5.07868	0.403829	1.2837
C3orf52	0.058467	9.48131	9.48131	0.753902	0.812369
ARRDC1	0.894278	0.61629	0.61629	0.049004	0.943282
PTPRN2	0.929856	4.92513	4.92513	0.39162	1.32148
DNAI1	0.810124	3.74374	3.74374	0.297681	1.10781
TMEM128	0.918038	4.2108	4.2108	0.33482	1.25286
RRP1B	1.05703	3.85704	3.85704	0.306691	1.36372
TLE2	0.164819	5.76934	5.76934	0.458747	0.623565
ZBED4	0.291003	1.61049	1.61049	0.128058	0.419061
SCRN2	0.0658696	-0.528666	0.528666	0.0420367	0.107906
ESRP2	0.0198331	5.97717	5.97717	0.475271	0.495105
LRP12	0.37671	7.12696	7.12696	0.566696	0.943406
SERPINB12	0.834585	-3.03707	3.03707	0.241492	1.07608
LIMCH1	0.141439	7.43895	7.43895	0.591504	0.732943
DTX3L	0.528659	-5.65707	5.65707	0.44982	0.978478
P2RX5	0.801097	6.57114	6.57114	0.522501	1.3236
GABRG3	0.527322	11.81	11.81	0.939063	1.46638
GREB1	0.42781	3.90252	3.90252	0.310307	0.738117
AHNAK2	1.1285	6.41365	6.41365	0.509978	1.63848
STEAP4	0.255555	4.24762	4.24762	0.337747	0.593302
RNPS1	2.26441	-0.278793	0.278793	0.0221681	2.28657
FOXC2	0.0231491	7.28283	7.28283	0.579091	0.60224
BTG3	0.5553	6.23598	6.23598	0.495851	1.05115
FERMT2	0.129109	8.11101	8.11101	0.644943	0.774052
COL22A1	0.00911426	3.94763	3.94763	0.313894	0.323008
TMEM150C	0.941392	7.91617	7.91617	0.62945	1.57084
TSPAN1	0.495244	2.27334	2.27334	0.180764	0.676008
HTRA1	0.318977	8.30409	8.30409	0.660296	0.979273
PGF	1.11192	5.67978	5.67978	0.451625	1.56354
DGCR6	1.1277	3.97144	3.97144	0.315787	1.44349
ADAM11	0.999948	5.40439	5.40439	0.429727	1.42967
LYPD2	0.953748	-3.23593	3.23593	0.257304	1.21105
SURF6	0.684743	2.59463	2.59463	0.206311	0.891054
LAT	2.0675	3.78025	3.78025	0.300585	2.36809
CHN2	0.137716	1.96686	1.96686	0.156394	0.294109
WTIP	0.666414	5.68418	5.68418	0.451975	1.11839
USP21	0.461181	0.999416	0.999416	0.0794681	0.540649
BCL6	0.119018	5.04512	5.04512	0.40116	0.520179
CAMP	0.874163	-3.59039	3.59039	0.285488	1.15965
PPP1R1B	0.574068	10.0147	10.0147	0.796318	1.37039
LHX9	0.578863	7.71319	7.71319	0.61331	1.19217
ZNF766	0.65994	3.93259	3.93259	0.312698	0.972639
FGL2	0.37568	-2.79336	2.79336	0.222112	0.597793
DAOA	1.19826	-5.66054	5.66054	0.450095	1.64835
GPR101	0.944763	5.24926	5.24926	0.417392	1.36216
NUBP2	0.652301	3.52581	3.52581	0.280353	0.932654
SMO	3.06418	6.07239	6.07239	0.482843	3.54702
PGLYRP2	0.462276	4.52024	4.52024	0.359425	0.821701
SATB2	0.314076	6.06776	6.06776	0.482475	0.796551
TLX2	0.0844211	6.71559	6.71559	0.533987	0.618408
PPFIA3	0.136205	3.49221	3.49221	0.277681	0.413886
MEST	0.298862	-3.84613	3.84613	0.305823	0.604685
B4GALNT4	1.24201	12.4857	12.4857	0.992796	2.23481
ANO1	0.727621	1.64122	1.64122	0.130501	0.858122
GABRA5	0.197824	7.10026	7.10026	0.564574	0.762398
EP400	0.636667	-1.00099	1.00099	0.0795934	0.716261
METTL7A	0.246697	4.09564	4.09564	0.325663	0.57236
MYBPH	0.344792	-8.31182	8.31182	0.66091	1.0057
C15orf62	0.209327	3.13933	3.13933	0.249622	0.458949
FBN3	0.0298281	-0.658814	0.658814	0.0523852	0.0822134
TMEM61	0.23316	7.52484	7.52484	0.598334	0.831494
PAFAH1B1	0.059408	0.0663485	0.0663485	0.00527567	0.0646836
GATA4	3.32586	14.9289	14.9289	1.18706	4.51293
HOXB2	1.86265	9.8464	9.8464	0.782932	2.64558
ANO8	2.96403	3.66492	3.66492	0.291415	3.25544
CIB4	1.01039	-2.2645	2.2645	0.18006	1.19045
KITLG	1.20208	10.8239	10.8239	0.860657	2.06274
RAB11FIP1	1.17233	-2.12053	2.12053	0.168613	1.34094
UTF1	1.16468	4.56301	4.56301	0.362825	1.5275
PRKAG2	0.937171	-1.11073	1.11073	0.0883192	1.02549
HTR1A	1.19057	11.9105	11.9105	0.947054	2.13763
CACNG6	1.25361	4.7597	4.7597	0.378465	1.63207
DNAJC7	0.804542	1.27201	1.27201	0.101143	0.905686
OVCH2	0.210766	-2.53976	2.53976	0.201948	0.412714
RPS3A	0.079077	-2.43823	2.43823	0.193875	0.272952
TRIM69	0.661536	-8.59982	8.59982	0.683811	1.34535
ATP10A	0.039033	7.50333	7.50333	0.596623	0.635656
CLCF1	0.218919	7.34059	7.34059	0.583683	0.802602
KCNQ4	0.314918	2.34234	2.34234	0.18625	0.501169
POU4F3	0.711782	8.00156	8.00156	0.63624	1.34802
DIXDC1	0.842428	5.15974	5.15974	0.410275	1.2527
NFKBIZ	1.00687	1.49319	1.49319	0.118731	1.1256
AOC2	0.634429	8.43574	8.43574	0.670764	1.30519
TMEM184B	0.44079	3.87238	3.87238	0.307911	0.748701
HYAL2	1.48138	6.5252	6.5252	0.518848	2.00023
WWP2	0.685847	8.19247	8.19247	0.65142	1.33727
MXRA5	0.173626	5.57767	5.57767	0.443505	0.617132
FXYD4	0.975202	-1.48445	1.48445	0.118035	1.09324
SNAP25	0.413739	4.90917	4.90917	0.39035	0.804089
CCK	0.964692	10.8364	10.8364	0.861651	1.82634
KRT79	0.425949	-5.48918	5.48918	0.43647	0.862419
PITX1	0.0258396	5.06452	5.06452	0.402703	0.428542
C1orf94	0.859813	13.0182	13.0182	1.03514	1.89495
CSMD2	0.090016	4.43843	4.43843	0.352919	0.442935
CHD3	0.787031	5.87436	5.87436	0.467097	1.25413
EIF4E3	0.528955	1.24257	1.24257	0.0988021	0.627757
SNRPE	1.03644	3.04337	3.04337	0.241992	1.27844
THOC5	0.168014	-0.433242	0.433242	0.034449	0.202463
SGK1	1.27173	10.4123	10.4123	0.827927	2.09966
SERPINA4	0.251449	-5.1279	5.1279	0.407742	0.659191
POFUT2	1.1619	5.16247	5.16247	0.410491	1.57239
SOX11	0.638542	6.58332	6.58332	0.52347	1.16201
RAPGEF3	0.30416	7.71494	7.71494	0.613449	0.91761
TRIM13	1.78178	-0.721384	0.721384	0.0573605	1.83914
ACR	0.375538	-3.05511	3.05511	0.242925	0.618463
CTDSP2	0.468644	2.00273	2.00273	0.159246	0.62789
TC2N	0.758054	1.41252	1.41252	0.112316	0.87037
BCL9	0.372121	9.67449	9.67449	0.769263	1.14138
GULP1	0.957722	13.6163	13.6163	1.08269	2.04041
KCNIP3	0.286992	8.1571	8.1571	0.648608	0.9356
PHC1	0.676904	4.95519	4.95519	0.394009	1.07091
SFTA3	0.805324	7.83598	7.83598	0.623074	1.4284
COTL1	0.17157	4.61497	4.61497	0.366957	0.538527
TTLL9	0.57453	3.13366	3.13366	0.249172	0.823702
BRCA1	2.38259	2.66169	2.66169	0.211643	2.59423
GCAT	0.0858615	3.29922	3.29922	0.262336	0.348197
RTBDN	1.30587	5.1526	5.1526	0.409707	1.71558
TSKU	0.185137	4.56015	4.56015	0.362598	0.547735
SFTPA1	0.512769	1.14003	1.14003	0.0906491	0.603418
FOXI2	0.0500761	8.68566	8.68566	0.690636	0.740712
GDF5	1.07112	3.83936	3.83936	0.305285	1.3764
HIGD1A	0.168774	3.25275	3.25275	0.258641	0.427416
DNLZ	0.486313	3.88155	3.88155	0.30864	0.794953
PARD6B	1.18905	1.11208	1.11208	0.0884268	1.27748
SATB1	1.07791	1.33418	1.33418	0.106087	1.184
C16orf78	0.105657	-0.191854	0.191854	0.0152552	0.120912
ANK1	0.99311	7.17971	7.17971	0.570891	1.564
SPIB	2.27339	-0.426354	0.426354	0.0339014	2.30729
PRR16	1.44937	-0.517626	0.517626	0.0411588	1.49053
CCDC28B	0.747019	3.7869	3.7869	0.301114	1.04813
NPTX2	0.100609	8.03644	8.03644	0.639014	0.739623
MEOX2	0.720322	10.2457	10.2457	0.814679	1.535
IL17RA	0.732035	5.21976	5.21976	0.415047	1.14708
CYP1A1	2.01433	10.174	10.174	0.808984	2.82331
JUP	0.310046	4.55678	4.55678	0.36233	0.672376
SLC10A6	0.250127	7.65602	7.65602	0.608765	0.858891
EPSTI1	2.69668	-4.32966	4.32966	0.344271	3.04095
FAM120B	1.26481	0.736021	0.736021	0.0585244	1.32334
HOXB3	0.915926	6.47053	6.47053	0.514501	1.43043
MEPE	0.66592	-5.6962	5.6962	0.45293	1.11885
DUSP3	0.500714	-0.947258	0.947258	0.0753208	0.576035
ADARB1	0.399228	3.19267	3.19267	0.253864	0.653091
ZBTB32	0.0846725	-5.15202	5.15202	0.40966	0.494333
TBC1D22B	0.4036	1.90117	1.90117	0.15117	0.554771
TMIGD2	0.665055	0.0150388	0.0150388	0.00119581	0.66625
ZNF385A	0.160681	-5.9954	5.9954	0.476721	0.637402
DRD4	4.16764	10.3897	10.3897	0.826133	4.99378
IQCC	0.756525	6.63347	6.63347	0.527457	1.28398
ATOH1	1.1074	11.7253	11.7253	0.932332	2.03973
DSTN	0.103935	7.51844	7.51844	0.597825	0.70176
FCHSD1	1.11887	2.52453	2.52453	0.200737	1.31961
LMX1B	0.402795	7.90088	7.90088	0.628235	1.03103
SLC6A11	0.581057	10.899	10.899	0.866629	1.44769
RORC	0.898153	3.22608	3.22608	0.25652	1.15467
CLIP3	0.44181	4.33416	4.33416	0.344628	0.786438
ZNF660	1.01993	8.79861	8.79861	0.699618	1.71955
FAM71D	1.12572	0.991185	0.991185	0.0788136	1.20453
SGK3	0.833753	8.35647	8.35647	0.664461	1.49821
BTBD17	0.864638	9.00622	9.00622	0.716125	1.58076
TSPAN18	0.688643	-2.3072	2.3072	0.183456	0.872099
IL10RB	0.0463953	3.23745	3.23745	0.257424	0.303819
TMEM9	1.06658	5.48263	5.48263	0.435948	1.50253
BTBD10	0.235419	3.75945	3.75945	0.298931	0.53435
GUCA2A	1.11482	7.95861	7.95861	0.632825	1.74764
DGKD	1.16856	2.92865	2.92865	0.232871	1.40143
SNCB	0.0738519	5.16184	5.16184	0.410441	0.484293
EFNB3	0.781814	3.86041	3.86041	0.306959	1.08877
PRKAG3	0.45103	-1.04214	1.04214	0.0828655	0.533896
SLC6A3	1.34794	3.91504	3.91504	0.311302	1.65924
ADAMTS17	0.257082	9.52866	9.52866	0.757667	1.01475
CA6	0.060146	-3.83733	3.83733	0.305123	0.365269
KRT6A	0.750537	-4.14875	4.14875	0.329886	1.08042
C3orf70	1.11636	3.07634	3.07634	0.244614	1.36098
AKR1D1	0.522405	-4.50437	4.50437	0.358163	0.880568
SHISA5	0.0754459	3.06604	3.06604	0.243794	0.31924
DPH1	0.243718	4.69166	4.69166	0.373055	0.616773
ACVRL1	0.087411	-1.73861	1.73861	0.138245	0.225656
PDE4A	4.09706	3.45258	3.45258	0.27453	4.37159
EHHADH	1.20419	7.5123	7.5123	0.597337	1.80153
TTC23	0.571636	4.69733	4.69733	0.373506	0.945142
LRRC28	1.0207	3.93571	3.93571	0.312946	1.33364
SNX19	1.27296	3.41236	3.41236	0.271332	1.5443
CRABP1	0.177986	-1.67287	1.67287	0.133018	0.311004
FBLN5	2.58684	7.99537	7.99537	0.635748	3.22259
NFASC	0.842336	-0.180006	0.180006	0.0143131	0.856649
RHOD	0.435215	5.32268	5.32268	0.423231	0.858446
BACE1	0.341862	5.93351	5.93351	0.4718	0.813662
ADPRHL1	1.23349	6.77485	6.77485	0.538699	1.77219
ASCL1	0.817237	10.136	10.136	0.80596	1.6232
CCL25	1.13117	-2.72313	2.72313	0.216528	1.3477
BBS9	1.14239	5.19072	5.19072	0.412738	1.55512
RAD18	0.745959	3.13439	3.13439	0.24923	0.995189
DKK3	0.517705	10.1982	10.1982	0.810904	1.32861
CYB5R2	0.501459	7.52037	7.52037	0.597979	1.09944
CAPN5	0.46331	1.84812	1.84812	0.146953	0.610262
TMEM187	0.112626	11.274	11.274	0.89645	1.00908
FIGN	1.5028	8.28798	8.28798	0.659014	2.16181
ST8SIA5	1.06137	6.56407	6.56407	0.521939	1.5833
SOD3	0.0595679	-2.09348	2.09348	0.166462	0.22603
SALL1	1.80674	11.5614	11.5614	0.9193	2.72604
CLK1	0.401854	3.1875	3.1875	0.253453	0.655307
ZBED3	1.04625	4.57813	4.57813	0.364028	1.41028
ZNF232	0.624357	7.19104	7.19104	0.571792	1.19615
SPDYC	0.197685	-2.90543	2.90543	0.231024	0.428709
PREX2	0.855074	9.7253	9.7253	0.773303	1.62838
C22orf46	0.604895	4.57355	4.57355	0.363664	0.968559
DCAF5	0.864143	6.80169	6.80169	0.540833	1.40498
FGD2	1.3149	-5.37158	5.37158	0.427118	1.74202
GNAQ	0.374968	8.43335	8.43335	0.670574	1.04554
PTGS2	0.020103	7.25071	7.25071	0.576536	0.596639
C15orf39	0.676806	2.43085	2.43085	0.193288	0.870094
S100A1	0.550581	9.0824	9.0824	0.722183	1.27276
OSMR	0.682295	8.52561	8.52561	0.677909	1.3602
NFRKB	2.00281	3.58543	3.58543	0.285094	2.2879
MAGI2	0.643985	14.0506	14.0506	1.11723	1.76121
NRIP2	0.507957	2.99591	2.99591	0.238218	0.746175
PCDHAC1	0.475412	10.5614	10.5614	0.839781	1.31519
LCN2	1.54558	-5.86525	5.86525	0.466372	2.01195
COL11A1	1.25017	7.18498	7.18498	0.57131	1.82148
SLC4A3	0.851874	2.75491	2.75491	0.219055	1.07093
NKX2-1	0.43877	10.8101	10.8101	0.859562	1.29833
VASH1	0.342005	6.40055	6.40055	0.508937	0.850942
PRDX6	0.751936	-2.37225	2.37225	0.188628	0.940564
C1orf50	1.18237	1.57445	1.57445	0.125191	1.30756
KRT74	1.15	-4.74488	4.74488	0.377287	1.52729
ACP1	0.9428	3.88023	3.88023	0.308535	1.25133
SIM1	0.861441	14.7447	14.7447	1.17242	2.03386
CAP2	0.119653	5.96027	5.96027	0.473928	0.593581
MGAT4B	0.992664	0.105259	0.105259	0.00836958	1.00103
LIN9	0.427887	4.83972	4.83972	0.384828	0.812715
WNT9A	0.148081	3.33411	3.33411	0.26511	0.413191
SLIT2	0.303539	7.3939	7.3939	0.587923	0.891461
UBE2N	0.896882	3.82434	3.82434	0.30409	1.20097
HMGN2	0.604597	4.87781	4.87781	0.387856	0.992453
FSD2	2.31043	-4.38875	4.38875	0.348969	2.6594
SDHD	0.677482	3.40428	3.40428	0.270689	0.948171
CRB3	0.125334	6.35584	6.35584	0.505382	0.630716
PRMT8	0.495472	8.26207	8.26207	0.656954	1.15243
ROBO4	0.510915	6.13434	6.13434	0.487769	0.998684
PCDH8	0.207397	12.0448	12.0448	0.957739	1.16514
GNMT	0.312202	12.1166	12.1166	0.963445	1.27565
SLC25A45	0.683309	2.79299	2.79299	0.222083	0.905392
CCDC159	1.03017	0.572376	0.572376	0.0455122	1.07568
MED31	0.122534	0.738262	0.738262	0.0587025	0.181237
LCP1	2.43226	-5.92637	5.92637	0.471232	2.90349
B4GALT2	0.909025	6.60199	6.60199	0.524954	1.43398
GTPBP3	2.72543	2.48148	2.48148	0.197313	2.92274
C17orf58	1.03308	6.5628	6.5628	0.521838	1.55492
DNAJC4	0.248411	4.98022	4.98022	0.396	0.644411
NUDT4	0.669384	4.01715	4.01715	0.319422	0.988805
FOXG1	0.669054	15.7236	15.7236	1.25026	1.91931
NGDN	0.840445	5.23968	5.23968	0.416631	1.25708
RCN1	0.88841	2.89437	2.89437	0.230145	1.11855
C8orf58	0.0225566	7.24555	7.24555	0.576126	0.598683
DPYSL4	1.28356	1.16503	1.16503	0.0926368	1.3762
OTOP2	0.569846	5.37248	5.37248	0.42719	0.997037
PPP2R5D	1.051	0.339865	0.339865	0.0270242	1.07802
NID1	0.706631	7.52776	7.52776	0.598566	1.3052
PON3	1.14712	6.48834	6.48834	0.515917	1.66303
FAM110C	0.658858	9.74777	9.74777	0.77509	1.43395
BSX	1.18578	9.67735	9.67735	0.76949	1.95527
ISL1	0.0777529	8.67284	8.67284	0.689617	0.76737
G0S2	0.162234	7.24422	7.24422	0.576021	0.738254
PIGM	0.481534	1.68354	1.68354	0.133866	0.615399
RAP1GAP2	0.607335	6.80771	6.80771	0.541311	1.14865
SPR	2.48362	5.43418	5.43418	0.432096	2.91571
LAD1	0.46315	7.54167	7.54167	0.599672	1.06282
CPT1C	0.18863	9.3661	9.3661	0.744741	0.933371
GADL1	0.024199	4.34954	4.34954	0.345852	0.370051
ZKSCAN5	0.426933	2.2262	2.2262	0.177016	0.603949
RTN2	1.28667	2.62517	2.62517	0.208739	1.49541
KIAA1217	0.442816	5.79505	5.79505	0.46079	0.903606
UGT1A9	0.386948	-2.57913	2.57913	0.205078	0.592027
FAM13C	0.851433	5.19723	5.19723	0.413255	1.26469
PKP3	1.25452	7.4783	7.4783	0.594634	1.84915
MIPOL1	0.950059	5.11448	5.11448	0.406676	1.35673
GPC1	0.42937	1.63163	1.63163	0.129738	0.559108
CPLX3	3.52007	4.28572	4.28572	0.340777	3.86085
ARHGAP15	0.095094	-7.14199	7.14199	0.567892	0.662986
GRM8	0.32735	6.34365	6.34365	0.504412	0.831763
ENTPD2	0.148279	6.59224	6.59224	0.524178	0.672458
WFDC5	0.874126	-2.08119	2.08119	0.165484	1.03961
CHFR	0.188882	5.96346	5.96346	0.474182	0.663063
SDR9C7	0.851065	-5.66985	5.66985	0.450836	1.3019
TGFB1I1	0.687544	7.36608	7.36608	0.58571	1.27325
P2RY6	1.11452	-4.06861	4.06861	0.323514	1.43803
LHX2	1.09969	5.15474	5.15474	0.409877	1.50956
SHD	0.268059	2.96165	2.96165	0.235494	0.503552
RAG1	0.077701	-0.118343	0.118343	0.00941002	0.087111
SMOX	0.0230013	1.34522	1.34522	0.106964	0.129966
UCK1	0.276615	4.25198	4.25198	0.338094	0.61471
KPTN	0.504167	-0.681477	0.681477	0.0541874	0.558355
CBLN1	1.8169	6.86796	6.86796	0.546102	2.363
MYH6	0.582885	-6.36794	6.36794	0.506344	1.08923
CYP7B1	1.52999	5.22789	5.22789	0.415693	1.94568
CDH7	0.135333	9.34737	9.34737	0.743251	0.878584
KRT28	1.00016	-3.84129	3.84129	0.305438	1.3056
DOK3	0.294938	-6.53176	6.53176	0.51937	0.814308
TAS2R38	0.28573	2.59151	2.59151	0.206062	0.491792
UPP2	1.52763	-3.81433	3.81433	0.303295	1.83092
GPR158	0.802293	13.4556	13.4556	1.06991	1.87221
STXBP1	0.8243	4.25358	4.25358	0.338221	1.16252
RABEPK	0.501273	2.69419	2.69419	0.214227	0.7155
CDH10	3.79097	7.20449	7.20449	0.572862	4.36383
TMEM45A	3.50148	4.79541	4.79541	0.381305	3.88279
MFN2	0.830278	5.29484	5.29484	0.421017	1.25129
GLRX2	0.599853	-2.69938	2.69938	0.21464	0.814493
PDE4B	1.0756	8.87369	8.87369	0.705587	1.78119
LYG2	0.219434	-1.01752	1.01752	0.0809073	0.300341
CTF1	1.82623	9.13864	9.13864	0.726654	2.55289
GAPDH	0.817074	5.89226	5.89226	0.468521	1.28559
SPTBN1	0.962933	3.9872	3.9872	0.31704	1.27997
HNF4A	0.617668	3.62039	3.62039	0.287874	0.905542
COASY	0.393721	0.0957306	0.0957306	0.00761197	0.401333
KIAA1549	0.176975	3.05362	3.05362	0.242807	0.419783
FAF1	0.065669	0.908033	0.908033	0.0722018	0.137871
KRTCAP3	0.777934	12.3752	12.3752	0.984009	1.76194
ADAMTS19	0.739563	1.37551	1.37551	0.109373	0.848936
PIWIL2	1.91493	9.38735	9.38735	0.746431	2.66137
CALML3	0.104611	-1.13999	1.13999	0.0906461	0.195257
DQX1	0.433447	-3.7952	3.7952	0.301774	0.735221
MYOD1	0.602194	9.64109	9.64109	0.766607	1.3688
DRD2	1.63556	4.78831	4.78831	0.38074	2.0163
JMJD8	1.32004	4.71477	4.71477	0.374892	1.69494
ZNF703	1.03996	2.44072	2.44072	0.194072	1.23403
IL2RB	0.308935	-5.9179	5.9179	0.470559	0.779494
CNTNAP2	0.696055	8.67222	8.67222	0.689567	1.38562
GPC2	0.464716	5.9025	5.9025	0.469334	0.93405
PLBD1	0.122559	9.1527	9.1527	0.727773	0.850332
EN1	0.0618266	9.51578	9.51578	0.756642	0.818469
CSNK1G2	0.209986	3.94614	3.94614	0.313776	0.523762
FBXO16	1.20888	3.66962	3.66962	0.291788	1.50067
TCHP	1.28415	5.04301	5.04301	0.400993	1.68515
MDGA2	1.00738	8.1876	8.1876	0.651033	1.65842
PRDM16	1.27094	11.3809	11.3809	0.904947	2.17588
IFNGR2	0.539122	5.44578	5.44578	0.433018	0.97214
NLGN4X	0.985782	5.96063	5.96063	0.473957	1.45974
DDC	0.0864299	-6.64594	6.64594	0.528449	0.614878
GAS2L1	1.20104	5.18046	5.18046	0.411922	1.61296
PBOV1	2.23883	-1.74873	1.74873	0.13905	2.37788
MLF1	0.388579	10.3378	10.3378	0.822005	1.21058
VASN	0.155247	8.62166	8.62166	0.685547	0.840794
GNB3	0.40859	-7.82555	7.82555	0.622244	1.03083
TP53RK	0.187687	5.20514	5.20514	0.413884	0.601571
NGF	0.0160226	6.80399	6.80399	0.541016	0.557039
GHITM	1.21863	0.278396	0.278396	0.0221365	1.24077
FAM53C	0.900339	3.96311	3.96311	0.315125	1.21546
VSNL1	1.1295	10.1223	10.1223	0.804872	1.93438
EPHA5	0.281339	8.40086	8.40086	0.667991	0.94933
TNN	0.56677	-5.33139	5.33139	0.423923	0.990693
CCRL2	0.0134497	-1.18755	1.18755	0.0944277	0.107877
ADNP2	1.05161	4.4153	4.4153	0.35108	1.40269
COG7	0.0606452	4.94335	4.94335	0.393068	0.453713
HSPB2	0.719845	4.15079	4.15079	0.330048	1.04989
HHATL	0.140084	-6.72689	6.72689	0.534886	0.67497
RFX6	1.17874	9.24254	9.24254	0.734916	1.91366
KY	0.436509	6.06139	6.06139	0.481968	0.918478
HOXC4	0.926203	11.1717	11.1717	0.888312	1.81452
FAM107A	1.86753	-0.859767	0.859767	0.068364	1.93589
FBXL15	0.413615	5.30293	5.30293	0.42166	0.835275
BNC1	0.326676	4.06189	4.06189	0.322979	0.649655
NEFM	0.410034	9.94323	9.94323	0.790632	1.20067
ROBO2	0.314152	7.99708	7.99708	0.635884	0.950036
GRP	1.0067	4.00537	4.00537	0.318485	1.32518
CHD4	0.250402	1.43597	1.43597	0.114181	0.364582
OVCA2	0.245737	4.70839	4.70839	0.374385	0.620123
ZBTB7A	0.958939	1.32637	1.32637	0.105465	1.0644
TNFSF8	0.977549	-0.878689	0.878689	0.0698685	1.04742
GJC1	0.824297	4.77083	4.77083	0.37935	1.20365
GABBR2	0.381945	6.47097	6.47097	0.514536	0.896481
SOX14	0.603126	11.8179	11.8179	0.939692	1.54282
TTC3	1.18752	2.92109	2.92109	0.232269	1.41979
ROBO1	0.179827	1.84103	1.84103	0.146389	0.326215
CYP26C1	0.937737	3.42327	3.42327	0.2722	1.20994
EGFR	0.613595	4.90421	4.90421	0.389956	1.00355
CHRNB4	0.888775	4.24075	4.24075	0.337202	1.22598
CALD1	0.889247	8.94935	8.94935	0.711603	1.60085
INTU	0.0219732	6.18238	6.18238	0.491589	0.513562
TMC6	0.362762	-5.74445	5.74445	0.456767	0.819529
FGF17	0.581102	3.35329	3.35329	0.266636	0.847738
AATF	0.0228624	5.42124	5.42124	0.431067	0.45393
VNN1	0.396496	7.83478	7.83478	0.622979	1.01947
NEDD4L	2.09065	2.7187	2.7187	0.216176	2.30682
TCF7L1	0.217348	2.75642	2.75642	0.219176	0.436523
LRRN1	2.4823	1.19638	1.19638	0.0951297	2.57743
FAM189A1	0.0124464	5.35805	5.35805	0.426043	0.438489
ACE	0.474554	-5.06782	5.06782	0.402965	0.877519
FAM178B	0.565618	-3.53672	3.53672	0.281221	0.846839
PAX3	2.0841	13.6356	13.6356	1.08423	3.16833
PDE1A	0.530063	-2.97835	2.97835	0.236822	0.766885
ADAMTSL3	0.120301	7.92564	7.92564	0.630203	0.750504
C1orf52	0.111352	4.04743	4.04743	0.321829	0.433181
TRPV4	1.21677	5.04379	5.04379	0.401054	1.61783
CDX2	0.0780386	8.54066	8.54066	0.679106	0.757145
SLC24A2	0.560777	2.97077	2.97077	0.23622	0.796997
CDCP2	0.441236	5.90884	5.90884	0.469839	0.911075
SBK1	0.620886	3.24192	3.24192	0.257779	0.878666
SBF2	0.507925	2.60505	2.60505	0.207139	0.715064
DMGDH	0.747836	4.62236	4.62236	0.367545	1.11538
RNF165	0.451124	8.21423	8.21423	0.653151	1.10427
MAPKAPK2	1.40993	0.577619	0.577619	0.0459291	1.45586
ARHGEF3	0.0572532	4.87733	4.87733	0.387819	0.445072
FBXL7	0.924726	7.4819	7.4819	0.594919	1.51965
MGAT3	0.314618	3.34863	3.34863	0.266265	0.580883
ATP1B2	0.488877	1.52529	1.52529	0.121283	0.61016
NMB	0.532371	-0.311006	0.311006	0.0247295	0.557101
MX2	1.25377	1.63194	1.63194	0.129763	1.38354
DYRK3	0.0745808	2.61295	2.61295	0.207767	0.282348
NPW	0.381426	-2.33025	2.33025	0.185289	0.566715
SHROOM2	1.33278	4.57079	4.57079	0.363444	1.69622
SLC7A2	0.664277	-3.96973	3.96973	0.315651	0.979928
KCNV1	0.878862	9.83513	9.83513	0.782035	1.6609
SYT12	0.763099	7.78257	7.78257	0.618828	1.38193
LCK	1.22569	-6.56862	6.56862	0.522301	1.74799
PRKRIP1	0.108003	4.57145	4.57145	0.363496	0.471499
SYNGR1	4.63889	5.76523	5.76523	0.458419	5.0973
ARTN	0.672505	0.456021	0.456021	0.0362603	0.708766
HAGHL	1.30561	6.04855	6.04855	0.480947	1.78656
RCAN2	0.902721	-5.73831	5.73831	0.456279	1.359
BST2	1.50687	-4.3606	4.3606	0.346731	1.8536
KCNK2	1.83309	7.2094	7.2094	0.573252	2.40634
PDLIM4	0.545244	4.25677	4.25677	0.338475	0.883719
ATXN10	1.29143	3.19111	3.19111	0.253739	1.54517
GTDC1	0.00218408	3.04119	3.04119	0.241819	0.244003
FBXO39	0.49568	8.2887	8.2887	0.659072	1.15475
TRHDE	0.59527	9.3077	9.3077	0.740097	1.33537
BMP7	0.925986	5.49615	5.49615	0.437024	1.36301
ZCCHC3	1.09447	3.67924	3.67924	0.292553	1.38702
SOX18	0.693996	3.65732	3.65732	0.29081	0.984806
MTA2	1.26465	4.96579	4.96579	0.394852	1.65951
EARS2	0.934988	-0.177155	0.177155	0.0140864	0.949075
OSBPL3	1.09861	2.09883	2.09883	0.166888	1.2655
NEK4	0.306393	2.95454	2.95454	0.234929	0.541322
ENAH	0.191564	4.92289	4.92289	0.391441	0.583006
MYH14	0.170516	10.1539	10.1539	0.807386	0.977902
PRSS33	1.30629	7.03123	7.03123	0.559085	1.86537
DVL3	0.604577	4.00863	4.00863	0.318744	0.923322
CFP	1.01536	-5.33542	5.33542	0.424244	1.4396
LRRC43	1.08177	-0.623128	0.623128	0.0495477	1.13132
AOX1	0.892876	7.65524	7.65524	0.608703	1.50158
PHF2	1.00968	4.70497	4.70497	0.374114	1.38379
HOXC6	0.856397	10.1144	10.1144	0.804241	1.66064
CADM1	0.0723148	4.457	4.457	0.354396	0.426711
UPP1	0.346971	6.48016	6.48016	0.515267	0.862238
CTPS2	1.10258	6.68011	6.68011	0.531166	1.63375
DRD1	0.00224798	3.70816	3.70816	0.294852	0.2971
CD9	0.120816	8.02915	8.02915	0.638434	0.75925
NEIL2	4.05615	-4.01211	4.01211	0.319021	4.37517
USP50	0.804356	-2.11734	2.11734	0.168359	0.972715
AADAT	0.0648097	7.94108	7.94108	0.631431	0.696241
CRYBB3	0.107009	0.842277	0.842277	0.0669733	0.173982
SEPHS2	1.68826	1.19128	1.19128	0.0947244	1.78298
CHST4	0.818406	5.46871	5.46871	0.434842	1.25325
PAPLN	0.196496	0.689443	0.689443	0.0548207	0.251317
ADAMTS7	0.984298	2.35213	2.35213	0.187028	1.17133
PTPRT	0.985514	8.88122	8.88122	0.706186	1.6917
ITGA11	0.504684	-0.958585	0.958585	0.0762215	0.580905
KCNJ3	1.1413	7.99272	7.99272	0.635537	1.77684
TRIM29	1.31197	0.143682	0.143682	0.0114248	1.32339
MYO1G	0.499897	-1.65737	1.65737	0.131785	0.631682
PXK	1.18211	5.5216	5.5216	0.439048	1.62116
NPY2R	0.0782769	-0.726662	0.726662	0.0577802	0.136057
CXCL10	0.733194	-6.29825	6.29825	0.500803	1.234
CCL5	1.07115	-4.96555	4.96555	0.394833	1.46599
SNX32	0.631159	9.75544	9.75544	0.775699	1.40686
CD59	0.863721	8.0126	8.0126	0.637118	1.50084
KCND3	0.842792	5.37395	5.37395	0.427307	1.2701
GPR153	0.992324	5.60411	5.60411	0.445608	1.43793
DAAM2	0.61011	7.04785	7.04785	0.560406	1.17052
SHE	0.858785	5.35547	5.35547	0.425838	1.28462
ARNTL2	1.18412	-3.43831	3.43831	0.273395	1.45751
SDK1	1.00426	0.747631	0.747631	0.0594475	1.06371
PI4KB	2.55885	3.44976	3.44976	0.274306	2.83316
RPL22	1.31582	5.19903	5.19903	0.413398	1.72922
MSX2	3.04791	1.6148	1.6148	0.1284	3.17631
KCNJ10	0.885984	4.35165	4.35165	0.34602	1.232
SEMA5A	1.82577	7.41379	7.41379	0.589504	2.41528
DLG5	0.718032	3.33811	3.33811	0.265429	0.98346
BCL10	0.0629285	-4.44239	4.44239	0.353234	0.416163
SSH1	0.328024	4.09425	4.09425	0.325552	0.653576
CHUK	0.440896	5.85201	5.85201	0.46532	0.906217
DUOXA2	0.112864	7.36911	7.36911	0.585951	0.698815
CNR2	0.058411	-0.168277	0.168277	0.0133805	0.0717915
KIF26B	1.35021	4.0373	4.0373	0.321024	1.67123
OR5AU1	0.809008	-5.26916	5.26916	0.418975	1.22798
ZNF425	1.23048	1.51667	1.51667	0.120597	1.35107
EVX2	0.845819	11.8966	11.8966	0.94595	1.79177
FAM43B	1.2996	2.21091	2.21091	0.175799	1.4754
AXIN2	0.0660462	6.51279	6.51279	0.517861	0.583907
ID4	1.34252	5.91559	5.91559	0.470376	1.8129
GALR1	0.025759	15.1758	15.1758	1.20669	1.23245
CHRNA4	0.386207	3.70485	3.70485	0.294589	0.680796
SPHKAP	0.500134	4.11016	4.11016	0.326818	0.826952
TTC27	0.659376	3.02497	3.02497	0.240529	0.899905
HS3ST2	1.20081	6.60469	6.60469	0.525168	1.72598
NRXN3	1.18677	-0.178481	0.178481	0.0141919	1.20096
PRUNE2	0.123586	5.46162	5.46162	0.434278	0.557864
PARP3	0.437175	1.12	1.12	0.0890565	0.526231
DUOX1	0.465536	13.3802	13.3802	1.06392	1.52945
SUSD1	1.75862	6.919	6.919	0.550161	2.30878
NBR1	2.29906	2.13035	2.13035	0.169394	2.46846
RTN4RL1	0.625507	5.46227	5.46227	0.43433	1.05984
ZNF570	0.772401	4.09391	4.09391	0.325525	1.09793
ZNF569	0.825334	4.59389	4.59389	0.365281	1.19061
HDAC11	1.23272	6.65015	6.65015	0.528783	1.7615
DUSP9	1.2939	-0.248989	0.248989	0.0197983	1.3137
SPTBN2	0.711112	1.10442	1.10442	0.0878174	0.79893
DTL	0.738671	2.97131	2.97131	0.236263	0.974934
LDLR	1.82402	5.58586	5.58586	0.444157	2.26817
BBS10	0.66031	3.05639	3.05639	0.243028	0.903338
MSRA	2.4837	3.84644	3.84644	0.305848	2.78955
TMEM147	0.940824	2.86438	2.86438	0.22776	1.16858
DOCK5	0.284972	6.64376	6.64376	0.528275	0.813247
S100A6	0.60349	5.23546	5.23546	0.416295	1.01979
CPVL	0.745353	6.35451	6.35451	0.505276	1.25063
OLIG2	0.407726	2.75914	2.75914	0.219392	0.627118
EVI2B	0.758223	-4.23941	4.23941	0.337094	1.09532
OSBPL7	0.220885	5.08589	5.08589	0.404402	0.625287
TBC1D14	0.889066	0.158894	0.158894	0.0126343	0.901701
LIMS1	0.361151	4.91744	4.91744	0.391008	0.752159
SCN3A	2.83175	-3.61874	3.61874	0.287742	3.11949
MCC	2.48139	6.29215	6.29215	0.500317	2.98171
SALL3	0.643557	10.8926	10.8926	0.866118	1.50968
AMIGO3	0.329573	7.27829	7.27829	0.57873	0.908302
SORCS3	0.349882	9.12855	9.12855	0.725852	1.07573
NTRK1	0.998467	5.57074	5.57074	0.442955	1.44142
NFKBIE	0.0527715	-4.62857	4.62857	0.368038	0.42081
COL17A1	0.192024	-4.60937	4.60937	0.366512	0.558536
ZNF652	1.3949	4.43778	4.43778	0.352868	1.74777
UNC5B	0.744028	4.49255	4.49255	0.357223	1.10125
FAM81A	0.519976	5.7338	5.7338	0.455921	0.975897
KCNJ4	1.24415	0.396366	0.396366	0.0315169	1.27567
BFSP2	0.252811	-6.27909	6.27909	0.499279	0.75209
GSG1L	0.958046	3.78501	3.78501	0.300963	1.25901
NPAS2	1.15089	5.2677	5.2677	0.418858	1.56975
CACNA1C	0.350062	2.56064	2.56064	0.203608	0.55367
FRMD6	0.787804	1.0746	1.0746	0.0854461	0.87325
C2orf72	0.586865	2.67974	2.67974	0.213078	0.799943
IL17RD	0.371588	0.530529	0.530529	0.0421848	0.413773
NFATC2	0.353054	4.32683	4.32683	0.344046	0.6971
EBF3	0.735166	7.22555	7.22555	0.574536	1.3097
HOXD3	1.19556	3.61644	3.61644	0.287559	1.48312
DUOXA1	0.386599	6.07799	6.07799	0.483289	0.869888
KRTAP27-1	1.18164	-1.62527	1.62527	0.129233	1.31087
EPS8L3	0.225052	-3.58913	3.58913	0.285388	0.51044
OLAH	0.166835	-4.21901	4.21901	0.335472	0.502307
SLC5A11	0.953532	-3.14882	3.14882	0.250377	1.20391
TSPYL4	1.52134	5.10801	5.10801	0.406161	1.9275
PROC	0.770935	4.01319	4.01319	0.319107	1.09004
THAP11	0.332733	3.33641	3.33641	0.265293	0.598026
IRX2	1.52388	11.0211	11.0211	0.876338	2.40021
C10orf90	0.149709	-0.694032	0.694032	0.0551856	0.204895
HMX3	1.35601	6.47483	6.47483	0.514843	1.87085
FZD10	0.259942	9.96675	9.96675	0.792501	1.05244
GPR156	0.767678	-2.1725	2.1725	0.172746	0.940424
EPHA8	0.413235	6.72165	6.72165	0.534469	0.947704
CYB5R3	1.08704	1.82104	1.82104	0.144799	1.23184
KCNH3	0.00796377	3.74999	3.74999	0.298179	0.306142
CCDC146	0.831	0.998307	0.998307	0.0793799	0.910379
PCP4	0.725222	0.609703	0.609703	0.0484802	0.773702
FBXO27	0.00155566	5.97995	5.97995	0.475493	0.477049
SGSH	0.609892	4.52047	4.52047	0.359443	0.969336
ESRP1	0.461729	3.92205	3.92205	0.31186	0.773589
PAPSS1	0.0413265	-2.83879	2.83879	0.225725	0.267051
CCDC9	0.619327	3.42879	3.42879	0.272639	0.891965
SLC18A3	0.517796	10.7558	10.7558	0.855243	1.37304
PLTP	0.27899	6.57727	6.57727	0.522989	0.801979
OTUD1	0.811295	3.91559	3.91559	0.311346	1.12264
CA1	0.451073	-4.28008	4.28008	0.340328	0.791401
CYLD	0.563562	3.88103	3.88103	0.308598	0.87216
SLC30A1	0.819871	0.343279	0.343279	0.0272957	0.847167
SNRPF	0.802736	3.56894	3.56894	0.283782	1.08652
EXOC8	1.08073	1.64445	1.64445	0.130758	1.21149
TTC30A	0.378293	1.9627	1.9627	0.156063	0.534356
TXNDC11	0.545935	1.58121	1.58121	0.125729	0.671664
KRI1	0.0449098	0.466367	0.466367	0.037083	0.0819927
UBE2E2	0.161814	6.52867	6.52867	0.519124	0.680938
PCDH10	0.662761	9.13924	9.13924	0.726702	1.38946
NNMT	0.487973	5.31378	5.31378	0.422522	0.910495
SMPD2	0.439855	2.41949	2.41949	0.192385	0.63224
ZNF577	1.13475	10.4673	10.4673	0.832301	1.96705
CDRT4	0.603627	-5.35894	5.35894	0.426114	1.02974
SERPINB1	0.0835343	-0.728937	0.728937	0.057961	0.141495
KDR	0.243436	2.6717	2.6717	0.212439	0.455875
SH2B2	0.821022	-5.29189	5.29189	0.420782	1.2418
LTBP1	0.550041	5.29067	5.29067	0.420685	0.970726
PPP1R1C	0.0178615	-5.24134	5.24134	0.416763	0.434624
NDRG1	1.06836	4.02676	4.02676	0.320186	1.38855
ARSI	0.0445967	0.367459	0.367459	0.0292184	0.0738151
DCDC2B	0.828151	-3.96294	3.96294	0.315111	1.14326
AGAP2	0.163446	9.5583	9.5583	0.760024	0.92347
CALM3	0.693546	0.522112	0.522112	0.0415155	0.735061
CXCR1	0.929842	-0.427367	0.427367	0.0339819	0.963823
TCOF1	0.438856	6.05796	6.05796	0.481696	0.920551
SLC15A4	0.671963	7.66892	7.66892	0.60979	1.28175
EIF2S1	0.975489	3.63691	3.63691	0.289187	1.26468
TCF12	0.994164	6.13649	6.13649	0.48794	1.4821
SLC25A29	1.14618	3.52796	3.52796	0.280524	1.42671
HTR1B	0.476102	9.2585	9.2585	0.736185	1.21229
MICAL2	0.39226	3.38059	3.38059	0.268806	0.661066
GNG2	1.18734	4.51475	4.51475	0.358988	1.54633
CDH17	1.08826	-3.01587	3.01587	0.239805	1.32806
FAM78B	0.168945	5.94843	5.94843	0.472987	0.641932
DAZAP1	1.11627	0.324902	0.324902	0.0258344	1.14211
FBLIM1	1.29738	4.16107	4.16107	0.330865	1.62824
TM2D3	0.283226	3.74961	3.74961	0.298149	0.581374
FHOD1	1.08371	0.530238	0.530238	0.0421616	1.12587
SLC9A5	1.1009	3.08112	3.08112	0.244994	1.34589
CIDEA	4.46372	14.2495	14.2495	1.13304	5.59676
OPN3	0.942339	-1.17243	1.17243	0.0932255	1.03556
TAF4	0.800463	2.46896	2.46896	0.196318	0.996781
UHRF1	0.323731	2.04169	2.04169	0.162344	0.486075
IL6	0.13235	-5.19931	5.19931	0.413421	0.54577
SIGIRR	0.326159	7.14449	7.14449	0.56809	0.89425
HS3ST3A1	1.2625	4.68638	4.68638	0.372635	1.63513
COL25A1	0.116286	9.50277	9.50277	0.755608	0.871894
MRAS	0.0351914	0.420153	0.420153	0.0334083	0.0685997
DMBX1	0.876595	-0.332661	0.332661	0.0264513	0.903047
GDE1	1.91194	1.74277	1.74277	0.138576	2.05052
ABCF3	0.51353	1.08898	1.08898	0.0865897	0.60012
PTF1A	0.877034	8.73329	8.73329	0.694423	1.57146
MFSD5	0.694046	6.55733	6.55733	0.521403	1.21545
LALBA	0.787916	-4.19064	4.19064	0.333217	1.12113
ERGIC3	0.950887	3.54989	3.54989	0.282268	1.23315
MRPS21	2.58306	0.179876	0.179876	0.0143028	2.59737
GPR3	0.594732	5.73247	5.73247	0.455815	1.05055
PRSS23	0.764822	3.69623	3.69623	0.293904	1.05873
SPAG17	0.216281	2.27	2.27	0.180498	0.396779
TCIRG1	0.801581	4.48863	4.48863	0.356911	1.15849
DEFB1	0.679725	-1.40361	1.40361	0.111608	0.791333
LYNX1	1.0298	7.48101	7.48101	0.594849	1.62464
KRT38	0.483593	-5.34914	5.34914	0.425334	0.908927
NDST1	0.316593	1.50906	1.50906	0.119992	0.436585
SLC17A6	1.57691	1.3349	1.3349	0.106144	1.68306
PIP5KL1	1.11085	5.82957	5.82957	0.463535	1.57438
SYNE1	0.412551	10.2987	10.2987	0.818895	1.23145
ELOVL2	0.336026	4.92981	4.92981	0.391992	0.728017
C10orf62	0.0679059	-3.29033	3.29033	0.261629	0.329535
LACTB2	0.525278	5.58335	5.58335	0.443958	0.969236
HR	0.391151	8.73621	8.73621	0.694656	1.08581
DGAT1	1.66495	4.41166	4.41166	0.350791	2.01574
PCDHAC2	0.192508	5.57382	5.57382	0.443199	0.635708
PTGR2	1.06126	3.71954	3.71954	0.295757	1.35702
KIF21B	2.37381	-3.96167	3.96167	0.31501	2.68882
DDIT4L	0.0132221	7.49207	7.49207	0.595728	0.60895
CNKSR1	0.103308	3.72557	3.72557	0.296237	0.399545
PPP3CA	1.13969	2.01545	2.01545	0.160257	1.29994
CFTR	0.657076	10.378	10.378	0.825203	1.48228
SLC6A4	0.351058	1.5451	1.5451	0.122858	0.473916
ZNF454	1.6861	7.16106	7.16106	0.569408	2.25551
DKKL1	1.56933	3.2765	3.2765	0.26053	1.82986
ZNF593	0.186473	2.1353	2.1353	0.169787	0.35626
DENND5A	0.201655	1.7407	1.7407	0.138411	0.340066
ENPP6	1.62496	-2.57649	2.57649	0.204868	1.82983
LOX	0.0178403	4.58782	4.58782	0.364799	0.382639
PDE3B	1.61527	5.1973	5.1973	0.413261	2.02853
TLE6	1.45089	3.81806	3.81806	0.303591	1.75448
ACSBG2	0.553924	-2.11628	2.11628	0.168275	0.722199
C11orf42	0.775776	-0.734556	0.734556	0.0584079	0.834184
CD48	0.551554	-6.01788	6.01788	0.478509	1.03006
LAMP1	1.31419	5.43477	5.43477	0.432143	1.74633
HSDL1	0.293657	3.09426	3.09426	0.246039	0.539696
C2CD4C	2.49233	4.50217	4.50217	0.357988	2.85032
CST2	0.0352572	-3.12494	3.12494	0.248478	0.283735
CBX4	0.796976	2.26972	2.26972	0.180476	0.977451
DTHD1	1.26987	4.23099	4.23099	0.336425	1.60629
ACOT11	0.541392	3.30517	3.30517	0.262809	0.804201
PHOX2A	1.14382	3.03298	3.03298	0.241166	1.38499
EPS8L2	2.18282	6.25754	6.25754	0.497565	2.68039
SETD7	0.681754	4.79769	4.79769	0.381486	1.06324
AGTR1	1.09421	0.750077	0.750077	0.059642	1.15385
UBAP2L	0.875077	0.227354	0.227354	0.018078	0.893155
KCNE4	1.40675	-0.254332	0.254332	0.0202231	1.42698
LRTOMT	0.598311	1.50543	1.50543	0.119704	0.718014
KIF26A	1.06947	3.14473	3.14473	0.250052	1.31953
PTP4A1	1.04994	2.67434	2.67434	0.212649	1.26259
TOR2A	0.780034	1.86299	1.86299	0.148135	0.928168
LRRC52	0.914014	3.86217	3.86217	0.307099	1.22111
SAMHD1	0.713131	4.07173	4.07173	0.323762	1.03689
RNF26	1.45932	1.96916	1.96916	0.156577	1.6159
SORT1	1.18248	6.52224	6.52224	0.518613	1.70109
CNTLN	0.0701498	2.40384	2.40384	0.191141	0.26129
SLC30A2	0.0329459	8.19275	8.19275	0.651443	0.684389
IL1A	1.15854	-5.70424	5.70424	0.45357	1.61211
ATP6V1H	0.817905	-1.66367	1.66367	0.132286	0.950191
PLA2G7	0.0381536	9.84465	9.84465	0.782793	0.820946
SVIL	1.09303	5.54786	5.54786	0.441136	1.53417
LRAT	1.05563	12.0274	12.0274	0.956352	2.01198
HOXB5	0.098625	6.96223	6.96223	0.553598	0.652223
MLPH	0.514617	5.05978	5.05978	0.402326	0.916943
ULK2	0.174238	5.03889	5.03889	0.400665	0.574903
NKX2-6	0.943898	7.74474	7.74474	0.615819	1.55972
TRIM44	0.739308	7.02208	7.02208	0.558358	1.29767
RGS20	0.0870238	5.41931	5.41931	0.430914	0.517937
LRRN4	0.427117	3.8779	3.8779	0.308349	0.735466
TRIP6	0.815103	9.13103	9.13103	0.726049	1.54115
CTXN3	1.50932	-4.92707	4.92707	0.391774	1.9011
GPR6	0.551818	8.87595	8.87595	0.705767	1.25758
PPFIA2	0.191872	9.12444	9.12444	0.725525	0.917398
ST6GAL2	1.16514	13.7643	13.7643	1.09446	2.2596
BTBD18	0.0640081	4.84468	4.84468	0.385223	0.449231
CEBPG	0.238229	-0.727415	0.727415	0.0578401	0.296069
SLC15A2	1.07806	6.29411	6.29411	0.500473	1.57854
PPP2CA	0.729125	-0.437369	0.437369	0.0347772	0.763902
TUB	0.661905	4.56744	4.56744	0.363178	1.02508
NAGK	0.105963	2.89986	2.89986	0.230581	0.336544
DLX1	0.62059	5.26676	5.26676	0.418784	1.03937
HMGCS2	0.0497714	1.03248	1.03248	0.0820968	0.131868
ACACA	1.41133	0.380111	0.380111	0.0302243	1.44156
GALNTL6	1.57652	7.9841	7.9841	0.634852	2.21138
PLA2G2E	0.983203	-2.70651	2.70651	0.215207	1.19841
FBXO17	0.271181	2.81125	2.81125	0.223535	0.494716
IL17RE	1.11223	-7.95484	7.95484	0.632525	1.74476
ZFAT	0.841229	-1.37051	1.37051	0.108975	0.950205
OPCML	0.914123	0.453918	0.453918	0.036093	0.950216
DIRAS1	1.68182	3.50156	3.50156	0.278425	1.96024
EIF6	1.25386	3.67193	3.67193	0.291971	1.54583
SCG2	0.406323	4.1487	4.1487	0.329882	0.736205
PANX2	0.696516	8.51263	8.51263	0.676878	1.37339
LMF1	0.510194	-1.84786	1.84786	0.146932	0.657125
CEACAM8	0.972512	-4.86858	4.86858	0.387122	1.35963
MCM3	0.221992	-2.46351	2.46351	0.195885	0.417877
TRIM7	0.900866	1.82514	1.82514	0.145125	1.04599
PAQR5	1.10522	-0.930007	0.930007	0.073949	1.17917
AXL	1.03574	5.45902	5.45902	0.434071	1.46981
TRAPPC9	0.0602069	7.3815	7.3815	0.586937	0.647143
SNX27	0.15518	2.04683	2.04683	0.162752	0.317933
PRIMA1	0.721842	7.09802	7.09802	0.564395	1.28624
TRIM3	0.491861	3.30557	3.30557	0.262841	0.754702
FAM114A2	2.43349	2.6339	2.6339	0.209434	2.64292
ANXA4	1.36283	3.65409	3.65409	0.290553	1.65338
RPL37	0.694093	5.15124	5.15124	0.409598	1.10369
C1QTNF1	0.00597618	6.79197	6.79197	0.54006	0.546036
ZEB2	0.0980835	8.26176	8.26176	0.65693	0.755014
CBFA2T3	0.175961	-4.34086	4.34086	0.345161	0.521122
PLIN1	0.24907	4.9224	4.9224	0.391403	0.640473
PCSK2	1.27438	5.62823	5.62823	0.447526	1.72191
ZNF32	0.188002	3.56812	3.56812	0.283717	0.471719
AOC3	0.812057	-3.32624	3.32624	0.264485	1.07654
DLG2	0.295281	-2.76823	2.76823	0.220114	0.515395
PRICKLE1	0.458843	3.9369	3.9369	0.313041	0.771884
CSTF1	0.40148	3.5991	3.5991	0.28618	0.687661
SNX1	1.11968	2.37754	2.37754	0.189049	1.30873
POU2F3	1.01796	3.53408	3.53408	0.281011	1.29897
TULP4	0.527813	-1.71719	1.71719	0.136542	0.664354
TMEM138	1.17918	-0.673879	0.673879	0.0535832	1.23276
TANC2	0.410466	-3.73371	3.73371	0.296884	0.70735
S100A13	0.381098	6.10787	6.10787	0.485664	0.866762
DNAL1	1.36804	0.988627	0.988627	0.0786102	1.44665
APP	0.354887	2.31805	2.31805	0.184319	0.539206
S100A9	0.669616	-3.52424	3.52424	0.280228	0.949844
PLEKHF2	0.279849	3.30707	3.30707	0.26296	0.542809
RSPO1	0.022368	6.16704	6.16704	0.49037	0.512737
KCNG1	0.215542	5.02933	5.02933	0.399905	0.615447
PPP1R14A	1.19928	7.70455	7.70455	0.612623	1.8119
COL23A1	1.88873	7.50086	7.50086	0.596427	2.48515
SUSD4	0.359769	7.77605	7.77605	0.618309	0.978078
VPS13A	0.876723	2.57303	2.57303	0.204593	1.08132
TRIM34	0.310159	-3.60733	3.60733	0.286835	0.596994
ZFP42	1.23671	8.95124	8.95124	0.711754	1.94846
PENK	0.383545	10.863	10.863	0.863767	1.24731
SPNS2	0.0220715	3.58515	3.58515	0.285071	0.307143
PTBP2	0.088082	3.34157	3.34157	0.265703	0.353785
CHAF1B	0.788926	4.53295	4.53295	0.360435	1.14936
PRKAR1A	0.659629	2.21622	2.21622	0.176222	0.835851
RSPH1	0.557889	4.25069	4.25069	0.337992	0.89588
IGFBP3	0.375691	12.5416	12.5416	0.997242	1.37293
RSL1D1	0.802911	2.7979	2.7979	0.222474	1.02538
FKBP2	0.652948	0.0480423	0.0480423	0.00382006	0.656768
GUCY1A2	0.795483	5.04531	5.04531	0.401175	1.19666
ZBTB8B	0.275659	4.95929	4.95929	0.394335	0.669994
SOX15	0.780207	6.29212	6.29212	0.500315	1.28052
FAM131A	0.178928	5.09959	5.09959	0.405491	0.584419
OLR1	0.666278	-2.82444	2.82444	0.224584	0.890862
NRXN1	0.0945962	8.55162	8.55162	0.679978	0.774574
KCNH7	1.53328	10.6043	10.6043	0.843195	2.37648
GDPD5	0.311178	4.27681	4.27681	0.340068	0.651247
FOXF1	0.507451	2.68998	2.68998	0.213892	0.721343
SP9	0.485787	3.10144	3.10144	0.24661	0.732397
ZNF844	1.16336	3.13996	3.13996	0.249672	1.41304
ACVR2A	1.03429	3.61139	3.61139	0.287158	1.32144
NEFH	0.175401	6.83143	6.83143	0.543198	0.718598
DHRS7B	1.25282	-1.71361	1.71361	0.136257	1.38907
PHF10	0.183386	2.58097	2.58097	0.205225	0.388611
MED11	1.3253	3.24825	3.24825	0.258283	1.58358
DLX6	0.169503	6.41024	6.41024	0.509707	0.67921
MSRB3	1.23662	4.81813	4.81813	0.383111	1.61973
CCDC78	1.24356	0.687939	0.687939	0.0547012	1.29826
SHC2	1.25217	6.73377	6.73377	0.535433	1.78761
P4HA2	0.0462912	3.42964	3.42964	0.272706	0.318997
SCRN1	1.82951	8.35564	8.35564	0.664395	2.49391
NR2E1	0.541951	8.29278	8.29278	0.659397	1.20135
CCKBR	0.864381	7.00962	7.00962	0.557366	1.42175
PPP1CA	0.310708	-0.950277	0.950277	0.0755608	0.386268
DKK1	0.855166	5.13011	5.13011	0.407918	1.26308
ARFGAP2	0.609298	0.364886	0.364886	0.0290137	0.638312
CIITA	0.337731	-4.18571	4.18571	0.332825	0.670556
PARN	1.23298	2.70349	2.70349	0.214967	1.44794
BFAR	0.853256	4.8559	4.8559	0.386114	1.23937
FUT9	0.0818673	5.66914	5.66914	0.450779	0.532646
PER2	1.09123	3.93638	3.93638	0.313	1.40423
TMEM151A	0.377225	6.41677	6.41677	0.510226	0.887451
IL6R	1.27517	-3.20628	3.20628	0.254945	1.53012
ZBTB42	1.18512	5.12401	5.12401	0.407433	1.59255
HELT	3.03685	9.38112	9.38112	0.745935	3.78278
CMTM7	1.18613	-0.498493	0.498493	0.0396374	1.22577
USH1G	1.07073	11.6902	11.6902	0.929537	2.00027
IGF2R	1.50532	5.95636	5.95636	0.473617	1.97894
BUB1	0.708908	3.60165	3.60165	0.286384	0.995291
MAP1B	0.206414	4.40575	4.40575	0.350321	0.556734
HOXD13	0.899975	8.79966	8.79966	0.699701	1.59968
GPX1	0.825726	4.69843	4.69843	0.373593	1.19932
TFF2	0.1395	-3.44282	3.44282	0.273754	0.413255
WASF2	0.217953	0.418747	0.418747	0.0332965	0.25125
ABHD14A	0.729106	3.93528	3.93528	0.312912	1.04202
VWA2	1.28982	-2.38179	2.38179	0.189387	1.4792
SNAP91	1.04779	11.92	11.92	0.947812	1.99561
HS3ST6	0.253629	8.67171	8.67171	0.689527	0.943156
SLC26A8	2.27205	5.88547	5.88547	0.467981	2.74003
MAFB	0.488348	4.72569	4.72569	0.375761	0.864109
TNFRSF21	0.935149	0.751341	0.751341	0.0597425	0.994891
LUZP2	1.15623	7.56896	7.56896	0.601842	1.75807
PODN	1.05576	8.10731	8.10731	0.644649	1.70041
DBX2	0.277653	5.43197	5.43197	0.43192	0.709574
SCGB3A1	1.76913	2.97776	2.97776	0.236775	2.00591
FEZF2	0.227882	8.29584	8.29584	0.659639	0.887521
PRSS48	0.0436092	-2.24921	2.24921	0.178845	0.222454
SCGB1D2	0.395216	-5.47228	5.47228	0.435126	0.830342
GMEB1	0.874502	2.14513	2.14513	0.170569	1.04507
B3GAT2	1.11565	4.3375	4.3375	0.344894	1.46055
MMP26	0.567854	-0.493851	0.493851	0.0392684	0.607122
LIPG	0.254423	5.53263	5.53263	0.439924	0.694348
CSF2	0.745087	-2.51415	2.51415	0.199912	0.944999
VAX2	0.904193	7.50092	7.50092	0.596432	1.50062
CDH8	0.17397	11.1309	11.1309	0.885067	1.05904
ISLR2	1.31737	11.6464	11.6464	0.926054	2.24342
C19orf18	0.385684	-3.05987	3.05987	0.243304	0.628988
EEF1D	0.409539	2.97392	2.97392	0.23647	0.646008
ACER3	0.470535	4.88583	4.88583	0.388494	0.85903
TBR1	1.15138	5.75246	5.75246	0.457404	1.60879
FHOD3	0.8451	4.68649	4.68649	0.372644	1.21774
TWIST1	1.20132	5.75552	5.75552	0.457647	1.65896
GFRA1	0.294114	10.0472	10.0472	0.798899	1.09301
TBX2	1.05703	7.34815	7.34815	0.584284	1.64132
MAN2A2	0.387406	3.67433	3.67433	0.292162	0.679568
ADRA1A	1.01661	5.11701	5.11701	0.406877	1.42348
PIRT	0.509328	-1.83195	1.83195	0.145667	0.654995
SNX7	1.08813	10.4353	10.4353	0.829759	1.91789
SLC44A3	0.754014	8.68164	8.68164	0.690316	1.44433
WDR59	0.604597	3.86614	3.86614	0.307414	0.912012
SPACA4	0.828706	0.163363	0.163363	0.0129897	0.841696
CACNA1G	0.985185	7.79828	7.79828	0.620076	1.60526
LYL1	1.08309	-1.75333	1.75333	0.139415	1.22251
SLC25A20	0.351105	-1.16361	1.16361	0.0925236	0.443628
NFATC3	0.332871	1.70854	1.70854	0.135854	0.468724
INTS9	1.17823	3.62448	3.62448	0.288199	1.46643
CMTM5	0.395852	-1.26972	1.26972	0.100961	0.496813
MMP11	0.556372	2.65121	2.65121	0.210809	0.767182
FYTTD1	0.797386	1.97731	1.97731	0.157225	0.954611
COL21A1	0.773279	8.031	8.031	0.638581	1.41186
PRDM6	0.123735	4.19997	4.19997	0.333959	0.457694
TACSTD2	0.540364	6.87004	6.87004	0.546268	1.08663
SLCO2B1	0.373498	-2.94625	2.94625	0.23427	0.607768
ASB2	0.989483	-1.73435	1.73435	0.137906	1.12739
GOLGA4	0.130969	3.48564	3.48564	0.277159	0.408128
RNASE8	1.00815	-1.75343	1.75343	0.139423	1.14757
ESM1	0.681619	8.9102	8.9102	0.708491	1.39011
AK5	0.402532	3.33904	3.33904	0.265503	0.668034
ACCSL	0.187638	-4.08254	4.08254	0.324621	0.512259
FLI1	2.54736	7.88776	7.88776	0.627192	3.17455
GABRD	1.00494	0.526136	0.526136	0.0418355	1.04678
PCDHGB4	1.26154	6.85203	6.85203	0.544836	1.80638
OSBPL5	0.252904	3.08723	3.08723	0.24548	0.498384
GAS7	1.14503	6.50783	6.50783	0.517467	1.6625
RASSF9	1.07523	-3.63015	3.63015	0.28865	1.36388
SIGLEC12	0.520312	2.65564	2.65564	0.211162	0.731474
DUOX2	0.0637151	7.30802	7.30802	0.581093	0.644808
TBC1D23	0.14502	5.65235	5.65235	0.449444	0.594464
FSTL5	0.346504	6.69704	6.69704	0.532512	0.879016
DPM2	1.08413	7.96155	7.96155	0.633059	1.71719
CTNNA1	0.191177	5.332	5.332	0.423972	0.615149
RAX2	0.678236	-3.90253	3.90253	0.310308	0.988544
CHDH	0.833975	7.44273	7.44273	0.591805	1.42578
SLC26A9	0.53086	0.490212	0.490212	0.0389789	0.569839
DSCAM	0.0659843	2.56535	2.56535	0.203983	0.269967
WNT9B	0.244722	6.25458	6.25458	0.49733	0.742052
XPO4	0.889194	3.32697	3.32697	0.264543	1.15374
LY6E	0.669093	2.17235	2.17235	0.172733	0.841826
PITX3	0.39473	3.0872	3.0872	0.245477	0.640207
ABCB6	0.726098	4.60987	4.60987	0.366552	1.09265
CUL7	0.0950648	7.46455	7.46455	0.59354	0.688605
GABRA1	1.17736	7.60091	7.60091	0.604383	1.78174
PCDH12	0.867479	3.15076	3.15076	0.250531	1.11801
RAB6B	0.219885	5.16404	5.16404	0.410616	0.630501
UNC13A	0.0912643	3.84943	3.84943	0.306085	0.39735
DCC	0.944367	4.11071	4.11071	0.326861	1.27123
C17orf75	0.371698	2.84946	2.84946	0.226573	0.598272
SOX1	1.26104	12.8985	12.8985	1.02562	2.28665
CRMP1	0.701031	6.85567	6.85567	0.545125	1.24616
CAMK2N1	1.23702	7.04918	7.04918	0.560512	1.79753
IRX1	0.127779	7.17883	7.17883	0.570821	0.6986
AGAP1	0.805343	2.69027	2.69027	0.213915	1.01926
POLE2	0.695797	5.95735	5.95735	0.473696	1.16949
GLI4	0.25811	3.39928	3.39928	0.270292	0.528402
CLVS2	0.89324	7.41892	7.41892	0.589912	1.48315
PDZRN4	1.03874	-4.29108	4.29108	0.341203	1.37994
GALNT10	0.851507	4.62231	4.62231	0.367541	1.21905
TK1	0.803388	2.10339	2.10339	0.16725	0.970638
PRR25	0.926981	4.23604	4.23604	0.336826	1.26381
TMC3	0.265948	-1.93878	1.93878	0.154161	0.420109
LRRK2	0.991989	1.4915	1.4915	0.118596	1.11058
CALCA	0.57772	10.1701	10.1701	0.808671	1.38639
RUNX1T1	0.986219	-0.565356	0.565356	0.044954	1.03117
PPP1R2	0.86385	4.87156	4.87156	0.387359	1.25121
TBX18	0.71973	9.77855	9.77855	0.777537	1.49727
GRID2	1.57501	2.48008	2.48008	0.197202	1.77221
NTM	0.277346	0.623849	0.623849	0.0496051	0.326951
POLD2	1.15646	1.45924	1.45924	0.116031	1.27249
VPS53	1.10926	2.61433	2.61433	0.207877	1.31714
ZNF219	0.220921	4.42635	4.42635	0.351959	0.57288
LIMD2	0.486412	-0.407101	0.407101	0.0323705	0.518782
ZNF141	0.702985	1.17852	1.17852	0.0937098	0.796695
PPM1E	0.313895	3.35668	3.35668	0.266905	0.5808
NOVA1	1.19755	7.65239	7.65239	0.608476	1.80603
AGXT2	1.05244	-2.07214	2.07214	0.164765	1.21721
CASS4	0.200764	1.95597	1.95597	0.155528	0.356292
HUNK	0.606344	6.10157	6.10157	0.485164	1.09151
C4orf48	1.0345	2.15025	2.15025	0.170976	1.20548
PPAN	0.460092	-4.6638	4.6638	0.37084	0.830931
NLRP14	0.70906	9.9185	9.9185	0.788665	1.49772
CHST8	0.638178	5.6327	5.6327	0.447881	1.08606
DNAJC9	0.309944	-0.737283	0.737283	0.0586247	0.368568
MZF1	0.959735	1.52219	1.52219	0.121036	1.08077
SYTL2	0.445015	2.4855	2.4855	0.197634	0.642649
PRDM2	0.116464	-2.17288	2.17288	0.172775	0.289239
TPBG	0.566506	6.87607	6.87607	0.546748	1.11325
DISP2	0.0206682	5.16469	5.16469	0.410668	0.431336
GLRB	0.499161	7.75128	7.75128	0.616339	1.1155
NCOA2	0.921679	5.77848	5.77848	0.459473	1.38115
KCNG4	0.692207	-1.92021	1.92021	0.152684	0.844891
EMCN	0.625264	-3.69958	3.69958	0.29417	0.919434
ADORA2B	0.896663	5.15509	5.15509	0.409905	1.30657
R3HCC1	0.262673	-2.77017	2.77017	0.220269	0.482942
ARSJ	2.07757	3.23052	3.23052	0.256873	2.33444
DNER	0.562997	6.08133	6.08133	0.483554	1.04655
SRRM4	0.436791	9.64359	9.64359	0.766805	1.2036
PTGER3	0.288162	10.7839	10.7839	0.857478	1.14564
ESRRG	0.641662	11.2384	11.2384	0.893612	1.53527
TNFRSF9	1.0002	0.810766	0.810766	0.0644677	1.06467
FTSJ1	1.22268	0.0741535	0.0741535	0.00589628	1.22857
GTF2B	1.07685	2.89696	2.89696	0.230351	1.3072
RBM19	0.631168	-0.515093	0.515093	0.0409574	0.672125
PSD3	1.06545	4.95822	4.95822	0.39425	1.4597
TRAPPC2L	0.472585	4.05053	4.05053	0.322076	0.794662
TBRG1	1.04912	0.673476	0.673476	0.0535511	1.10267
ASCL2	0.86698	9.84219	9.84219	0.782597	1.64958
FBXL4	0.181317	2.35528	2.35528	0.187279	0.368596
EMILIN3	0.646075	3.85178	3.85178	0.306272	0.952347
MAP4K2	0.0846208	1.87244	1.87244	0.148886	0.233507
GALNT12	0.440174	4.68684	4.68684	0.372672	0.812846
PDK4	0.677424	8.46383	8.46383	0.672997	1.35042
TIRAP	0.707762	3.83781	3.83781	0.305162	1.01292
NACC2	1.53614	5.80825	5.80825	0.46184	1.99798
ISM1	0.593338	12.4163	12.4163	0.987278	1.58062
CCDC33	0.0320364	-2.98164	2.98164	0.237084	0.26912
CX3CL1	0.751218	5.91945	5.91945	0.470682	1.2219
MUC2	1.01041	4.95609	4.95609	0.394081	1.40449
STEAP2	1.16718	9.31992	9.31992	0.741069	1.90824
SLC24A3	0.501256	7.19463	7.19463	0.572078	1.07333
SMAD1	1.60541	4.59577	4.59577	0.36543	1.97084
SNX15	0.418039	1.59995	1.59995	0.12722	0.545258
CCR6	1.20104	-1.10449	1.10449	0.0878232	1.28886
CCS	0.637491	0.0337114	0.0337114	0.00268055	0.640172
FCRL3	3.27465	-1.21193	1.21193	0.0963657	3.37101
MRPL19	0.7069	3.2083	3.2083	0.255106	0.962006
RBP4	1.76109	6.32692	6.32692	0.503082	2.26417
KCNN2	0.412057	10.0745	10.0745	0.801071	1.21313
ADAMTS16	1.22513	10.6752	10.6752	0.848831	2.07396
UBE2U	0.567351	-3.10991	3.10991	0.247283	0.814634
MTAP	0.286705	1.35761	1.35761	0.10795	0.394655
DNMT3L	0.123417	6.00725	6.00725	0.477664	0.601081
NETO1	0.0061715	8.32582	8.32582	0.662023	0.668195
TMCO5A	1.29505	-5.87105	5.87105	0.466834	1.76188
KRT13	0.63545	-5.1774	5.1774	0.411679	1.04713
AMBP	1.23128	0.74937	0.74937	0.0595858	1.29086
ITGAX	0.178416	-2.02683	2.02683	0.161163	0.339578
MAPRE2	0.404897	5.33897	5.33897	0.424525	0.829423
SULT1E1	1.0931	4.02977	4.02977	0.320425	1.41353
NACAD	0.0202649	2.40109	2.40109	0.190922	0.211187
TIMM50	0.704046	4.02872	4.02872	0.320342	1.02439
PMEPA1	0.910638	2.32153	2.32153	0.184595	1.09523
ATCAY	1.02704	3.14751	3.14751	0.250273	1.27731
RXFP4	1.31666	9.20926	9.20926	0.73227	2.04893
PUS7L	0.111944	0.00446595	0.00446595	0.000355108	0.1123
NUPR1	0.720042	5.59844	5.59844	0.445157	1.1652
RBP2	0.906283	-3.7719	3.7719	0.299921	1.2062
SEC14L2	0.803481	6.6718	6.6718	0.530505	1.33399
FAM184B	0.440131	8.22134	8.22134	0.653716	1.09385
MATN4	0.958369	4.83338	4.83338	0.384324	1.34269
VPS18	0.676561	6.84995	6.84995	0.54467	1.22123
EDNRB	0.843644	13.0268	13.0268	1.03582	1.87946
PIK3CD	1.1237	-0.82705	0.82705	0.0657625	1.18946
ZNF343	1.98955	4.67275	4.67275	0.371552	2.36111
HPGD	1.08045	6.086	6.086	0.483925	1.56437
HIPK4	1.20315	-2.31505	2.31505	0.18408	1.38723
PAX7	0.251104	7.427	7.427	0.590555	0.841659
FAM50B	0.366748	1.36999	1.36999	0.108934	0.475683
EFHD1	0.997646	3.54066	3.54066	0.281534	1.27918
NME2	0.159199	8.4085	8.4085	0.668598	0.827798
PBX4	0.35945	2.70059	2.70059	0.214736	0.574186
NTNG1	0.627686	0.456066	0.456066	0.0362639	0.66395
KLHDC7B	0.683898	7.03353	7.03353	0.559267	1.24317
AFAP1L1	0.627056	5.22261	5.22261	0.415273	1.04233
SOX7	0.683655	3.60044	3.60044	0.286287	0.969942
TJAP1	1.61795	6.05986	6.05986	0.481847	2.09979
ABL1	0.196255	2.23317	2.23317	0.17757	0.373824
C1orf21	0.589546	1.43307	1.43307	0.11395	0.703496
CFHR5	0.182577	-0.927533	0.927533	0.0737524	0.256329
CDK2	0.298268	4.59961	4.59961	0.365736	0.664003
RBM12	0.496053	1.06339	1.06339	0.0845548	0.580608
CPNE1	0.427575	3.81066	3.81066	0.303003	0.730577
CACNG1	0.611437	1.81639	1.81639	0.14443	0.755867
TMEM132C	0.890053	6.54607	6.54607	0.520508	1.41056
DLEC1	1.22762	-3.64733	3.64733	0.290015	1.51764
NPY	1.11218	5.83524	5.83524	0.463987	1.57617
RPS26	0.746773	0.574253	0.574253	0.0456614	0.792434
HAND1	0.0225296	10.5857	10.5857	0.841714	0.864244
TMEM82	1.11582	2.09583	2.09583	0.166649	1.28247
RNFT2	1.07332	2.12388	2.12388	0.168879	1.2422
GCKR	0.85421	3.08646	3.08646	0.245419	1.09963
ICAM4	1.47891	0.258642	0.258642	0.0205658	1.49947
GLP2R	0.127449	-2.38302	2.38302	0.189485	0.316934
HOXD8	1.1677	7.47919	7.47919	0.594704	1.7624
DGKK	0.96119	3.37253	3.37253	0.268165	1.22936
C1QTNF7	1.24761	-2.24453	2.24453	0.178473	1.42608
CNTN4	0.0323162	5.1595	5.1595	0.410255	0.442572
RBM38	0.563986	-4.58771	4.58771	0.36479	0.928775
NR1H4	0.269066	-2.90962	2.90962	0.231357	0.500423
POU3F2	0.253037	7.58661	7.58661	0.603246	0.856282
POLR3D	1.70006	5.47797	5.47797	0.435578	2.13564
ZP3	2.02872	4.59319	4.59319	0.365225	2.39394
UTP15	0.984298	0.582793	0.582793	0.0463405	1.03064
KCNJ15	0.636961	-6.5823	6.5823	0.523389	1.16035
VWC2L	0.136434	4.74791	4.74791	0.377528	0.513962
CREBBP	0.439004	4.74038	4.74038	0.376929	0.815933
FAT1	0.0755956	10.488	10.488	0.833945	0.909541
TBC1D5	0.363688	-0.579985	0.579985	0.0461172	0.409805
CLEC2L	0.0784541	7.50886	7.50886	0.597063	0.675517
DZIP1L	1.08531	2.9015	2.9015	0.230711	1.31603
PTCH2	0.855864	2.02761	2.02761	0.161224	1.01709
ZNF667	0.959412	9.56374	9.56374	0.760456	1.71987
LHX1	0.750518	6.28336	6.28336	0.499619	1.25014
CD276	0.703353	-1.33846	1.33846	0.106427	0.80978
PPAN-P2RY11	0.335174	-1.396	1.396	0.111002	0.446176
NDUFB10	0.768844	4.21747	4.21747	0.33535	1.10419
CAV2	2.95232	9.62745	9.62745	0.765522	3.71785
SLIT3	1.35063	-6.04984	6.04984	0.481051	1.83168
FOXA1	1.24487	10.4084	10.4084	0.827621	2.07249
FEZF1	0.730742	11.988	11.988	0.953219	1.68396
TXNL4B	0.726555	3.81726	3.81726	0.303528	1.03008
ARL6IP4	0.0536161	7.14571	7.14571	0.568188	0.621804
CBLB	0.631394	-4.21789	4.21789	0.335384	0.966777
GJC3	0.415912	-5.16492	5.16492	0.410686	0.826598
TXLNB	1.22806	-4.04345	4.04345	0.321513	1.54957
CPNE5	0.17366	6.44177	6.44177	0.512214	0.685874
NINL	0.942474	4.4434	4.4434	0.353315	1.29579
GCNT2	0.338798	-0.555838	0.555838	0.0441972	0.382995
PLS1	0.306189	-0.35837	0.35837	0.0284956	0.334684
CRYBB2	0.0823435	-0.318261	0.318261	0.0253064	0.10765
KLK14	0.952884	-2.41801	2.41801	0.192267	1.14515
KCTD11	0.384134	6.49265	6.49265	0.51626	0.900394
PLEKHF1	0.614406	-1.16742	1.16742	0.0928269	0.707233
NKX2-4	0.416836	9.3644	9.3644	0.744606	1.16144
NEUROD2	0.596764	4.19078	4.19078	0.333228	0.929992
OPTC	1.29602	-3.11497	3.11497	0.247685	1.54371
FXYD1	0.471377	2.91523	2.91523	0.231803	0.70318
B3GNT7	1.17016	0.586032	0.586032	0.046598	1.21676
ZCCHC8	0.900157	-2.0891	2.0891	0.166114	1.06627
NT5DC2	0.603068	5.01034	5.01034	0.398395	1.00146
RAB5C	0.424196	2.10646	2.10646	0.167494	0.59169
C4orf3	0.393422	0.756866	0.756866	0.0601818	0.453604
SSX2IP	0.921954	4.36945	4.36945	0.347435	1.26939
KLK12	1.49686	6.21336	6.21336	0.494052	1.99091
PLSCR4	0.749819	5.17795	5.17795	0.411722	1.16154
ETNK1	0.813711	2.32926	2.32926	0.18521	0.998921
STH	7.10209	-1.5699	1.5699	0.12483	7.22692
FAM3C	0.3774	-0.456689	0.456689	0.0363134	0.413714
RB1	0.980709	3.73867	3.73867	0.297278	1.27799
CASD1	0.380173	3.35949	3.35949	0.267128	0.647301
RILPL1	1.10868	1.86449	1.86449	0.148254	1.25694
FGF1	2.54516	-0.206547	0.206547	0.0164234	2.56158
GSS	0.715319	2.02996	2.02996	0.161411	0.876731
SCN1B	0.702451	4.68607	4.68607	0.372611	1.07506
USP10	0.133152	3.97464	3.97464	0.316042	0.449194
TMEM120A	0.343321	2.06305	2.06305	0.164042	0.507363
SYN2	1.54567	7.23407	7.23407	0.575213	2.12088
NOL4	0.973805	5.47926	5.47926	0.435681	1.40949
RNF180	0.468853	6.36361	6.36361	0.505999	0.974853
CTNNA2	0.546891	4.70787	4.70787	0.374344	0.921235
DBNDD1	0.49427	1.21994	1.21994	0.0970032	0.591274
OSCP1	1.82294	2.47404	2.47404	0.196722	2.01967
TMEM98	0.919198	9.00949	9.00949	0.716385	1.63558
TCP11	2.68503	-0.13208	0.13208	0.0105023	2.69553
KDM2B	1.26878	12.6284	12.6284	1.00414	2.27292
AKR7A3	0.10318	8.26484	8.26484	0.657175	0.760355
CCDC68	0.818217	6.66092	6.66092	0.52964	1.34786
CUL9	0.113877	5.74275	5.74275	0.456632	0.570509
PCGF6	1.13427	-0.0448181	0.0448181	0.00356369	1.13784
NCKAP1	0.748457	7.4335	7.4335	0.591071	1.33953
SLC36A2	0.0275675	-6.52218	6.52218	0.518608	0.546175
PURG	0.879392	1.77873	1.77873	0.141435	1.02083
ALX1	1.23145	10.6575	10.6575	0.847427	2.07888
PLB1	0.799158	-5.16299	5.16299	0.410533	1.20969
ACOT7	0.531289	-0.706949	0.706949	0.0562127	0.587502
SHARPIN	0.101825	0.0789105	0.0789105	0.00627453	0.1081
SYCP1	0.972608	-3.57881	3.57881	0.284567	1.25718
CACNB4	0.311564	3.48221	3.48221	0.276887	0.58845
C17orf99	0.429071	3.31965	3.31965	0.263961	0.693031
ELMO3	0.913615	3.76588	3.76588	0.299442	1.21306
ROBO3	0.964136	5.13885	5.13885	0.408613	1.37275
RBP7	1.25158	-0.467021	0.467021	0.0371349	1.28871
RUNDC3A	0.124628	6.33827	6.33827	0.503984	0.628612
KCNJ5	0.249202	7.9003	7.9003	0.628189	0.877391
SPEF2	1.71269	8.88431	8.88431	0.706432	2.41912
KLC4	0.222111	1.35895	1.35895	0.108056	0.330167
MRPL2	0.164991	1.08863	1.08863	0.0865622	0.251553
WNT2	0.917658	7.12843	7.12843	0.566814	1.48447
PRDM12	0.814434	4.86246	4.86246	0.386636	1.20107
KCNA1	1.067	6.34303	6.34303	0.504363	1.57137
SOX17	1.41118	3.08879	3.08879	0.245603	1.65678
SIX3	0.733517	2.6392	2.6392	0.209854	0.943372
GSX1	1.1113	7.48682	7.48682	0.595311	1.70661
ATP2C2	0.668802	2.35511	2.35511	0.187265	0.856067
FGFR2	0.130517	8.62911	8.62911	0.68614	0.816657
SOD1	1.83305	2.70056	2.70056	0.214734	2.04778
CXCR5	5.76024	-6.51059	6.51059	0.517687	6.27792
PHTF2	2.48981	3.57859	3.57859	0.28455	2.77436
VAV1	0.258811	-0.883817	0.883817	0.0702763	0.329087
KRT78	0.460885	-3.61417	3.61417	0.287379	0.748265
[truncated: 13,667 more rows]

## Sheet: Table S5
Table S5. node weights list of Sjogren's disease and Minor salivary gland DNA methylation data (Replication)
GWASWeight= weight from MAGMA analysis MethyDirectionWeight=weight calculated from epigenomic data AbsMethyWeight=Absolute value of MethyDirectionWeight MethyWeight_VarianceRatio= variance of MethyDirectionWeight NodeWeight= aggregattion of GWASWeight and MethyWeight
GeneSymbol	GWASWeight	MethyDirectionWeight	AbsMethyWeight	MethyWeight_VarianceRatio	NodeWeight
OAS2	0.124754	-8.69584	8.69584	1.07322	1.19798
SLC43A3	0.764329	9.2831	9.2831	1.1457	1.91003
KLHL21	0.666589	6.45142	6.45142	0.796222	1.46281
ROCK2	0.491861	5.60932	5.60932	0.692292	1.18415
PSMG3	0.306598	-5.91864	5.91864	0.730467	1.03706
MSRB2	0.246433	5.42948	5.42948	0.670096	0.91653
NDUFS2	0.0505364	8.65993	8.65993	1.06879	1.11933
RAB11FIP3	0.589198	7.32277	7.32277	0.903762	1.49296
MAP4K4	1.00476	3.07987	3.07987	0.380111	1.38487
LRP6	0.262809	5.8113	5.8113	0.717219	0.980028
CRLF3	1.11156	3.75632	3.75632	0.463598	1.57515
INF2	0.981291	5.87055	5.87055	0.724532	1.70582
AMBP	1.23128	-7.14428	7.14428	0.881734	2.11301
AGTRAP	0.00654823	8.69661	8.69661	1.07332	1.07987
SLC3A2	0.243112	-0.155373	0.155373	0.0191759	0.262288
FARP2	1.33258	2.62717	2.62717	0.324241	1.65682
BDH2	0.0267533	5.72412	5.72412	0.70646	0.733213
OGG1	0.304689	1.71777	1.71777	0.212004	0.516693
IGF2	0.916425	12.0199	12.0199	1.48347	2.3999
PTPRCAP	0.427575	-8.61907	8.61907	1.06375	1.49132
ZNF513	0.644563	3.58056	3.58056	0.441905	1.08647
RAB1B	0.0646379	-0.542262	0.542262	0.0669249	0.131563
DKK3	0.517705	4.32992	4.32992	0.53439	1.0521
HSPB1	1.21724	2.37888	2.37888	0.293597	1.51084
DCLK3	0.867388	-6.75697	6.75697	0.833933	1.70132
CDC42EP4	0.395739	2.81207	2.81207	0.34706	0.7428
PRIMA1	0.721842	4.20727	4.20727	0.519254	1.2411
LMO4	1.77593	1.76891	1.76891	0.218316	1.99424
PER1	0.110137	7.00887	7.00887	0.865021	0.975159
NSD1	1.14939	6.08646	6.08646	0.751179	1.90057
MYO1F	0.59659	-0.489176	0.489176	0.0603732	0.656963
TACC1	0.0546712	-1.98177	1.98177	0.244586	0.299258
SLC27A2	0.218397	6.77456	6.77456	0.836103	1.0545
KRT38	0.483593	-7.52554	7.52554	0.928787	1.41238
RPL22	1.31582	6.97968	6.97968	0.861418	2.17724
ANGPTL2	1.51775	5.57465	5.57465	0.688013	2.20576
PTPRK	0.985013	-1.07119	1.07119	0.132204	1.11722
PPP2R3A	0.159753	0.84503	0.84503	0.104292	0.264044
CSNK1E	0.760841	14.139	14.139	1.74501	2.50585
NOL4	0.973805	8.24612	8.24612	1.01772	1.99152
RARA	0.463791	4.70032	4.70032	0.580104	1.04389
BRD4	1.19776	7.18772	7.18772	0.887094	2.08485
PXDN	0.579645	9.79062	9.79062	1.20834	1.78798
ZBTB47	0.00937794	9.00831	9.00831	1.11179	1.12117
PAM	0.317501	5.40243	5.40243	0.666757	0.984258
ISYNA1	1.26013	6.8852	6.8852	0.849758	2.10989
SYTL3	0.00226603	0.111078	0.111078	0.0137091	0.0159751
ADAMTS4	0.03268	2.57875	2.57875	0.318264	0.350944
GNG12	0.58529	9.7484	9.7484	1.20313	1.78842
RUNX3	1.27651	-0.556306	0.556306	0.0686582	1.34517
HOXB2	1.86265	4.0009	4.0009	0.493784	2.35643
TNK1	1.21406	0.763456	0.763456	0.0942243	1.30828
LSG1	1.16226	1.71353	1.71353	0.21148	1.37374
PHKG1	1.05829	7.41051	7.41051	0.914591	1.97288
CCDC12	0.106501	3.88037	3.88037	0.478907	0.585408
FYTTD1	0.797386	-0.328895	0.328895	0.0405916	0.837978
LOXL2	0.0120123	0.545347	0.545347	0.0673057	0.079318
SSTR3	0.519892	7.39634	7.39634	0.912843	1.43273
TBC1D1	0.61828	5.08354	5.08354	0.627401	1.24568
TSPAN32	0.644032	-16.9047	16.9047	2.08635	2.73038
SSH1	0.328024	6.03186	6.03186	0.74444	1.07246
ISLR	0.606684	6.11147	6.11147	0.754266	1.36095
TAS2R38	0.28573	-1.72422	1.72422	0.2128	0.49853
CREB5	0.601079	1.21165	1.21165	0.14954	0.750619
ERF	1.18413	0.80209	0.80209	0.0989924	1.28312
PGF	1.11192	6.74761	6.74761	0.832777	1.94469
CASP6	0.567429	-0.301098	0.301098	0.0371609	0.60459
AIM2	1.10584	-10.0363	10.0363	1.23866	2.3445
BTBD11	1.06393	3.89964	3.89964	0.481286	1.54521
C6orf223	0.615118	-6.95269	6.95269	0.858088	1.47321
SGTB	0.0524936	1.17551	1.17551	0.145079	0.197573
CD302	0.130061	9.61702	9.61702	1.18691	1.31697
FBXL15	0.413615	7.16278	7.16278	0.884017	1.29763
MGP	2.56841	7.16678	7.16678	0.88451	3.45292
GRB10	0.0794403	3.2089	3.2089	0.396036	0.475477
RCN1	0.88841	2.78189	2.78189	0.343336	1.23175
PREX1	1.67606	-3.06042	3.06042	0.377711	2.05378
ARL6IP5	1.03416	-3.7089	3.7089	0.457745	1.49191
CLDN18	0.468392	-0.350067	0.350067	0.0432045	0.511596
TNFRSF10A	0.878168	-5.2369	5.2369	0.646328	1.5245
SCGB1A1	0.0107093	-2.85713	2.85713	0.352622	0.363331
ZNF790	0.807362	6.5201	6.5201	0.804698	1.61206
ANGPTL6	0.608684	-3.89589	3.89589	0.480823	1.08951
TEF	1.04691	3.18291	3.18291	0.392828	1.43974
GLDN	0.587089	-5.2048	5.2048	0.642366	1.22946
DLX5	1.10994	-2.68403	2.68403	0.331258	1.44119
PLEKHG5	0.465261	3.19629	3.19629	0.394479	0.85974
BCL7C	1.70541	6.7143	6.7143	0.828665	2.53407
PPP1R13B	1.29136	5.27902	5.27902	0.651526	1.94288
MAS1	0.576276	-5.35649	5.35649	0.661087	1.23736
SNCAIP	3.28444	2.07208	2.07208	0.255732	3.54017
ITPRIPL2	0.851083	6.72172	6.72172	0.829582	1.68067
FOXA2	1.21616	9.51276	9.51276	1.17405	2.39021
SLC27A3	0.88706	8.86098	8.86098	1.09361	1.98067
ZNF395	1.06868	8.31403	8.31403	1.0261	2.09478
RALYL	0.477942	6.75626	6.75626	0.833845	1.31179
P2RX1	0.549588	4.57659	4.57659	0.564834	1.11442
VENTX	1.10547	13.2302	13.2302	1.63284	2.73831
SHC1	0.2774	2.57917	2.57917	0.318316	0.595715
ERC1	0.256314	-0.631609	0.631609	0.0779519	0.334266
LRP11	1.08332	5.67929	5.67929	0.700927	1.78425
CTSZ	0.0889848	-18.1773	18.1773	2.24341	2.3324
CPNE2	1.41633	7.71595	7.71595	0.952288	2.36861
KIF21A	0.290046	4.1468	4.1468	0.511791	0.801837
ZNF496	0.282492	5.64787	5.64787	0.697049	0.979541
RBM24	1.03334	9.06659	9.06659	1.11898	2.15232
GABARAP	1.15436	-0.423912	0.423912	0.0523184	1.20668
KNDC1	1.18066	2.16494	2.16494	0.267193	1.44785
RASSF2	0.944042	3.51184	3.51184	0.433424	1.37747
RAB3IL1	3.50377	6.62311	6.62311	0.817411	4.32118
MTMR11	0.655909	11.4567	11.4567	1.41397	2.06988
RANBP3L	0.385647	2.07689	2.07689	0.256326	0.641973
CASQ1	0.489693	3.23033	3.23033	0.398681	0.888374
CA10	0.197432	9.05362	9.05362	1.11738	1.31481
GNRH2	0.578699	1.32854	1.32854	0.163965	0.742664
ZNF436	1.25803	5.68489	5.68489	0.701618	1.95965
FAM13A	0.556575	1.8859	1.8859	0.232754	0.789329
SURF4	0.11872	-1.52995	1.52995	0.188823	0.307544
PPP1CC	0.237363	4.61344	4.61344	0.569381	0.806744
HELT	3.03685	9.09639	9.09639	1.12266	4.15951
NLRC3	1.25106	-8.86393	8.86393	1.09397	2.34503
C8orf58	0.0225566	7.28895	7.28895	0.899589	0.922145
TULP4	0.527813	-2.80075	2.80075	0.345663	0.873475
TTYH2	1.11771	0.925657	0.925657	0.114243	1.23196
PDIA5	1.13423	1.47312	1.47312	0.181809	1.31604
EIF4G1	0.522876	1.20818	1.20818	0.149111	0.671987
FBXL22	2.0416	10.9658	10.9658	1.35337	3.39497
KALRN	0.454513	-8.26752	8.26752	1.02036	1.47487
CTRB1	0.0292975	-4.72127	4.72127	0.58269	0.611988
CDC42EP1	0.369633	5.48655	5.48655	0.67714	1.04677
ARHGAP9	0.508165	-6.19431	6.19431	0.76449	1.27265
GUCA2A	1.11482	3.13126	3.13126	0.386455	1.50127
ZNF418	0.806911	10.4728	10.4728	1.29253	2.09944
CHD3	0.787031	-5.30134	5.30134	0.654281	1.44131
PLEKHA1	0.103081	5.86596	5.86596	0.723966	0.827046
TPPP3	0.37005	-3.57095	3.57095	0.44072	0.810771
SAMD13	0.92014	4.30057	4.30057	0.530768	1.45091
SLC6A9	0.958765	4.78648	4.78648	0.590738	1.5495
ST7	0.16576	4.34391	4.34391	0.536117	0.701878
IQCF1	0.809956	-5.25968	5.25968	0.649139	1.4591
HAVCR2	0.554713	-5.25579	5.25579	0.64866	1.20337
GHITM	1.21863	-4.88426	4.88426	0.602806	1.82144
C22orf39	0.0796997	-6.18	6.18	0.762723	0.842423
CYP11A1	0.613747	-3.21909	3.21909	0.397294	1.01104
SYDE1	1.3305	4.76108	4.76108	0.587603	1.9181
LAG3	0.450652	-2.60586	2.60586	0.32161	0.772262
CLLU1	0.473339	-1.85668	1.85668	0.229148	0.702487
ATP8B2	1.0213	0.078914	0.078914	0.00973941	1.03104
PLD6	1.23827	3.12904	3.12904	0.38618	1.62445
ADH1C	0.522467	-4.49589	4.49589	0.554875	1.07734
ALDH3A1	0.826874	0.932703	0.932703	0.115112	0.941986
KIF21B	2.37381	-8.25522	8.25522	1.01884	3.39265
FGL2	0.37568	-6.34793	6.34793	0.783449	1.15913
WDFY4	0.301951	-7.92441	7.92441	0.978015	1.27997
CRYBG3	1.31094	-5.05306	5.05306	0.623639	1.93458
S1PR1	1.11717	-6.0634	6.0634	0.748333	1.8655
NFU1	0.375341	-0.107724	0.107724	0.0132951	0.388636
CD59	0.863721	3.44366	3.44366	0.425009	1.28873
TMEM126B	0.157175	1.26096	1.26096	0.155626	0.312801
DOCK9	1.39776	-1.88949	1.88949	0.233198	1.63096
SCNM1	2.67363	9.32647	9.32647	1.15106	3.82469
NFE2L3	0.867663	-5.72616	5.72616	0.706711	1.57437
GPD2	0.844852	6.65856	6.65856	0.821787	1.66664
SMAD9	1.19907	2.10348	2.10348	0.259608	1.45867
TIGD3	0.310499	5.74331	5.74331	0.708829	1.01933
RUSC1	0.130391	1.03932	1.03932	0.128271	0.258662
OSM	0.892511	0.300356	0.300356	0.0370694	0.929581
KRT79	0.425949	-4.77054	4.77054	0.588771	1.01472
TP53I3	1.31994	5.66187	5.66187	0.698777	2.01872
GPR179	0.69642	-3.21146	3.21146	0.396352	1.09277
SNX20	1.29275	-3.62399	3.62399	0.447265	1.74002
SSH3	0.0164837	13.915	13.915	1.71737	1.73385
SNX18	0.947502	-1.62991	1.62991	0.201161	1.14866
IGF2BP2	0.42247	5.48528	5.48528	0.676983	1.09945
ATXN7L1	0.180805	6.17079	6.17079	0.761587	0.942392
PIK3R1	1.15612	-4.2267	4.2267	0.521651	1.67777
DMPK	0.364781	9.99325	9.99325	1.23335	1.59813
HOXA3	1.16121	11.269	11.269	1.3908	2.55201
PARD6B	1.18905	5.06132	5.06132	0.624659	1.81371
DNAI1	0.810124	3.64924	3.64924	0.450382	1.26051
RGS12	1.27758	6.38666	6.38666	0.78823	2.06581
CCNO	0.0246295	5.1707	5.1707	0.638158	0.662788
PHPT1	1.04947	0.925715	0.925715	0.11425	1.16372
TP73	1.91129	7.38806	7.38806	0.91182	2.82311
MOV10	1.25706	7.08516	7.08516	0.874437	2.13149
ALPP	0.19874	-5.59305	5.59305	0.690283	0.889023
CYTIP	0.433979	-5.1783	5.1783	0.639096	1.07307
LUZP2	1.15623	5.93858	5.93858	0.732928	1.88916
BPHL	0.0992144	-0.879955	0.879955	0.108602	0.207817
ABCA4	0.764176	-6.6359	6.6359	0.818991	1.58317
SDC2	0.215542	2.65789	2.65789	0.328031	0.543574
KCTD18	0.454623	-5.08512	5.08512	0.627596	1.08222
IRF5	7.29775	-9.04209	9.04209	1.11596	8.4137
KDR	0.243436	0.973963	0.973963	0.120205	0.36364
SCNN1A	1.50893	6.16703	6.16703	0.761123	2.27005
FOXD2	0.127599	9.3187	9.3187	1.1501	1.2777
RDH5	1.24168	6.5738	6.5738	0.811325	2.05301
GPN1	0.0750493	-0.57992	0.57992	0.0715726	0.146622
SLC2A13	0.642469	1.02433	1.02433	0.12642	0.768889
INSM1	1.01687	5.38434	5.38434	0.664525	1.6814
AK5	0.402532	3.25566	3.25566	0.401807	0.804338
SLAMF1	0.992378	-8.24254	8.24254	1.01728	2.00966
PBXIP1	0.346403	8.03433	8.03433	0.991581	1.33798
GRAMD1B	2.46782	2.16214	2.16214	0.266847	2.73467
CEBPE	0.0371668	-4.35975	4.35975	0.538071	0.575238
MMP14	0.0893974	5.53133	5.53133	0.682666	0.772064
RAVER1	6.62402	4.96527	4.96527	0.612805	7.23683
PATL1	0.868872	-1.56461	1.56461	0.193101	1.06197
TMCO3	1.14473	5.65936	5.65936	0.698468	1.8432
NRXN2	1.74416	-8.45446	8.45446	1.04343	2.7876
NCKAP1L	0.220401	-0.320812	0.320812	0.039594	0.259995
FAM178B	0.565618	-5.48344	5.48344	0.676756	1.24237
B2M	0.754052	-1.66195	1.66195	0.205115	0.959167
FAM3C	0.3774	-4.47385	4.47385	0.552154	0.929554
IGSF3	1.06999	-0.289727	0.289727	0.0357575	1.10574
TRAF3IP3	0.10158	0.829092	0.829092	0.102325	0.203904
GIPC1	0.0900971	0.236734	0.236734	0.0292173	0.119314
FNDC4	0.924846	-5.93107	5.93107	0.732002	1.65685
AXIN2	0.0660462	4.9894	4.9894	0.615782	0.681828
ENTPD5	0.952039	0.895738	0.895738	0.11055	1.06259
PRR5L	1.34143	-5.34516	5.34516	0.65969	2.00112
FIGN	1.5028	9.55205	9.55205	1.1789	2.68169
TLX2	0.0844211	3.09765	3.09765	0.382306	0.466727
ZSCAN1	0.476479	10.2928	10.2928	1.27032	1.7468
PRKAG3	0.45103	-2.70835	2.70835	0.334259	0.785289
TNNI3K	0.397911	-3.48969	3.48969	0.430691	0.828602
FPGT	0.260719	-4.46763	4.46763	0.551386	0.812105
RASSF1	1.28027	-10.4389	10.4389	1.28835	2.56862
SPTBN2	0.711112	-1.3245	1.3245	0.163467	0.874579
NIN	1.14063	-3.34445	3.34445	0.412765	1.5534
SET	0.135451	-6.32218	6.32218	0.780272	0.915722
WNK4	0.111413	7.72085	7.72085	0.952893	1.06431
BFSP2	0.252811	-6.09627	6.09627	0.75239	1.0052
CHAT	1.47351	2.80706	2.80706	0.346442	1.81995
GEMIN5	0.802457	1.44906	1.44906	0.178841	0.981297
ULK2	0.174238	5.72625	5.72625	0.706723	0.880961
SLC18A2	0.141607	8.50828	8.50828	1.05008	1.19168
CYP27C1	0.670201	-4.45395	4.45395	0.549698	1.2199
SIX1	0.599828	4.23509	4.23509	0.522686	1.12251
TNRC6B	1.48399	-1.85445	1.85445	0.228873	1.71287
LY6H	1.09056	4.15991	4.15991	0.513408	1.60397
HR	0.391151	4.44439	4.44439	0.548518	0.939669
FASTK	0.55663	5.82575	5.82575	0.719003	1.27563
THEM4	1.31641	6.55365	6.55365	0.808839	2.12525
SLC7A2	0.664277	-5.54271	5.54271	0.684071	1.34835
LIFR	0.871886	2.91611	2.91611	0.359901	1.23179
CCL15	0.404962	-1.9987	1.9987	0.246676	0.651638
NR1H3	0.534637	6.76083	6.76083	0.834409	1.36905
CPEB1	1.30755	4.60148	4.60148	0.567906	1.87545
RAG1	0.077701	-0.276811	0.276811	0.0341635	0.111864
DAOA	1.19826	-7.40802	7.40802	0.914283	2.11254
CBFA2T2	2.28176	-0.676227	0.676227	0.0834586	2.36522
PCBP4	0.792103	0.48447	0.48447	0.0597923	0.851896
RCOR3	0.253185	0.959168	0.959168	0.118379	0.371564
MFSD1	1.65398	4.15908	4.15908	0.513306	2.16729
KCTD12	0.306166	5.19791	5.19791	0.641516	0.947682
NUP62	0.549811	0.994963	0.994963	0.122796	0.672607
IL4I1	0.696498	0.993439	0.993439	0.122608	0.819106
IL1R2	0.85094	-3.48988	3.48988	0.430714	1.28165
NFIA	0.0907973	5.34647	5.34647	0.659851	0.750648
TFAP2A	1.93867	6.49295	6.49295	0.801347	2.74002
KCNN2	0.412057	3.81447	3.81447	0.470774	0.882832
SPIB	2.27339	-5.2943	5.2943	0.653413	2.9268
TTC38	0.67752	0.946314	0.946314	0.116792	0.794312
ZNF547	0.997306	1.80901	1.80901	0.223265	1.22057
CSF2RB	1.47824	3.18569	3.18569	0.393171	1.87141
C15orf39	0.676806	1.79564	1.79564	0.221614	0.89842
FAM91A1	0.468098	3.65841	3.65841	0.451514	0.919612
POLD3	0.568418	2.76953	2.76953	0.34181	0.910228
UBXN6	0.929241	7.47859	7.47859	0.922993	1.85223
B3GNT9	1.26253	4.96469	4.96469	0.612733	1.87527
WIZ	0.218693	7.24506	7.24506	0.894172	1.11286
IFI44L	0.872937	6.77083	6.77083	0.835642	1.70858
MPEG1	0.269334	-7.37609	7.37609	0.910343	1.17968
IL1A	1.15854	-5.07415	5.07415	0.626242	1.78478
BTG3	0.5553	1.42869	1.42869	0.176327	0.731627
CMYA5	0.937999	3.6471	3.6471	0.450118	1.38812
TRPV4	1.21677	7.33896	7.33896	0.90576	2.12253
SPRED2	2.8675	-1.08507	1.08507	0.133917	3.00142
USP22	0.573866	-0.595626	0.595626	0.073511	0.647377
CD27	0.900096	-7.88708	7.88708	0.973409	1.8735
XPO4	0.889194	1.83027	1.83027	0.225888	1.11508
BCKDK	0.0604924	-0.325898	0.325898	0.0402217	0.100714
NPM3	0.127198	2.21974	2.21974	0.273956	0.401154
GABRB2	0.347571	8.60018	8.60018	1.06142	1.40899
ATP13A2	0.685982	1.13523	1.13523	0.140108	0.82609
MRC2	0.873229	2.78585	2.78585	0.343824	1.21705
GINS2	1.9335	5.92018	5.92018	0.730657	2.66416
ANGPT1	0.399964	-3.88175	3.88175	0.479079	0.879043
CLU	0.641118	-4.42463	4.42463	0.546079	1.1872
N4BP3	0.217157	-2.29632	2.29632	0.283407	0.500564
PLCD4	0.10683	8.54649	8.54649	1.05479	1.16162
LAMB2	0.660401	4.94249	4.94249	0.609992	1.27039
C16orf78	0.105657	-3.41939	3.41939	0.422015	0.527672
HSPB9	0.985586	5.29845	5.29845	0.653924	1.63951
RAPGEF3	0.30416	4.58327	4.58327	0.565658	0.869818
GNA13	1.33812	-2.49455	2.49455	0.307873	1.64599
MPHOSPH9	0.682971	-5.53325	5.53325	0.682903	1.36587
FERMT3	0.385387	-2.30941	2.30941	0.285023	0.67041
OVCH2	0.210766	-5.61167	5.61167	0.692581	0.903347
NKX6-2	1.18408	17.0512	17.0512	2.10443	3.28851
PFDN2	0.159275	4.06032	4.06032	0.501116	0.660391
AGAP2	0.163446	4.79172	4.79172	0.591385	0.754832
SIM1	0.861441	2.37595	2.37595	0.293236	1.15468
PGM3	0.209148	4.11479	4.11479	0.507839	0.716986
MEIS2	0.256571	3.83702	3.83702	0.473558	0.730128
TAGLN3	0.337695	3.17463	3.17463	0.391807	0.729502
DBF4B	0.713886	-3.23456	3.23456	0.399204	1.11309
ITSN2	0.346259	-7.39476	7.39476	0.912647	1.25891
JTB	0.350192	-4.35661	4.35661	0.537684	0.887877
PLCE1	0.274953	-1.95331	1.95331	0.241074	0.516027
GLT8D2	2.09625	1.64695	1.64695	0.203264	2.29951
IGFALS	0.417631	1.09027	1.09027	0.13456	0.55219
ALS2CL	0.877034	-8.29389	8.29389	1.02362	1.90065
PYHIN1	0.76985	-3.5376	3.5376	0.436604	1.20645
RGS14	0.0295488	-1.35718	1.35718	0.167501	0.19705
NR2F2	0.0926422	4.73406	4.73406	0.584269	0.676911
SERPINB5	0.869916	-3.3034	3.3034	0.407699	1.27761
ZNF471	0.502865	7.97232	7.97232	0.983928	1.48679
CKB	1.00028	4.45578	4.45578	0.549924	1.55021
DAB2IP	0.066805	-3.27583	3.27583	0.404297	0.471102
CDC42EP2	0.151556	0.107896	0.107896	0.0133163	0.164872
FAM107A	1.86753	-3.04283	3.04283	0.375541	2.24307
LMF1	0.510194	-5.02137	5.02137	0.619727	1.12992
SPTLC3	0.224987	-6.34824	6.34824	0.783488	1.00847
EIF3G	0.657701	5.87401	5.87401	0.724959	1.38266
PRKCB	0.198209	1.11669	1.11669	0.13782	0.336029
SLC26A4	0.550926	-4.2328	4.2328	0.522404	1.07333
SMO	3.06418	5.04683	5.04683	0.62287	3.68705
TRIB1	0.521488	1.86501	1.86501	0.230176	0.751664
CBFB	1.13396	-5.98646	5.98646	0.738837	1.87279
LPP	2.21082	4.41198	4.41198	0.544518	2.75534
RNF183	0.254792	-2.90561	2.90561	0.358605	0.613397
TGFBR1	0.0307238	5.67026	5.67026	0.699812	0.730536
PDCD4	1.16861	-2.21174	2.21174	0.272968	1.44158
KRTAP27-1	1.18164	-3.94129	3.94129	0.486427	1.66806
CLEC3B	0.573766	4.40334	4.40334	0.543451	1.11722
CXCL5	0.590861	-5.86277	5.86277	0.723572	1.31443
BACH1	0.974522	-1.4419	1.4419	0.177956	1.15248
KRT16	0.471217	0.325431	0.325431	0.040164	0.511381
RPS3A	0.079077	-5.3316	5.3316	0.658016	0.737093
GSN	1.72978	5.1447	5.1447	0.634949	2.36472
KCNN3	0.0724768	5.00116	5.00116	0.617233	0.68971
PIK3CG	0.928414	-1.21161	1.21161	0.149534	1.07795
AOC2	0.634429	8.0178	8.0178	0.989542	1.62397
HSBP1L1	0.229232	-2.71588	2.71588	0.335189	0.564421
CLCF1	0.218919	2.96718	2.96718	0.366203	0.585122
CCNJL	0.566424	3.5122	3.5122	0.433469	0.999893
COL23A1	1.88873	5.37197	5.37197	0.662998	2.55173
TNK2	0.528263	-1.0154	1.0154	0.125318	0.653581
HOXB6	0.0577532	4.77669	4.77669	0.589529	0.647283
ATP2B2	0.774688	2.89696	2.89696	0.357537	1.13222
PLXNB1	1.27533	9.74581	9.74581	1.20281	2.47814
CRYGD	1.67908	-3.60792	3.60792	0.445283	2.12436
CARS2	2.86894	1.87753	1.87753	0.231722	3.10066
HTR2A	1.54141	-9.81438	9.81438	1.21127	2.75269
ARHGAP30	0.34997	-4.98157	4.98157	0.614816	0.964786
SLC35B2	0.169534	-3.33207	3.33207	0.411238	0.580772
ACADVL	1.10619	2.37768	2.37768	0.293449	1.39964
DLG4	1.18237	3.18584	3.18584	0.39319	1.57556
CPD	1.21804	-0.939	0.939	0.11589	1.33393
WFDC1	0.121644	-6.59158	6.59158	0.81352	0.935164
CDK2AP1	1.07627	6.24328	6.24328	0.770533	1.8468
ADORA2A	0.579585	-2.75482	2.75482	0.339995	0.91958
HOXA5	1.07255	16.214	16.214	2.0011	3.07365
SCRN2	0.0658696	-3.39835	3.39835	0.419418	0.485287
TGFB2	0.503899	3.63086	3.63086	0.448114	0.952012
ZDHHC18	1.14883	1.06373	1.06373	0.131284	1.28011
ADPRHL1	1.23349	3.58032	3.58032	0.441876	1.67536
CRBN	0.00619413	-3.21585	3.21585	0.396894	0.403088
UBE3A	1.08194	3.77464	3.77464	0.465859	1.5478
ADAMTS1	0.767252	7.31759	7.31759	0.903123	1.67037
MEST	0.298862	-7.57431	7.57431	0.934806	1.23367
LACTB	2.74718	4.96724	4.96724	0.613048	3.36023
DGKA	1.09852	-6.07462	6.07462	0.749718	1.84823
CNR2	0.058411	3.14512	3.14512	0.388164	0.446575
CCM2	0.401516	-6.53703	6.53703	0.806788	1.2083
ISL1	0.0777529	3.30097	3.30097	0.407399	0.485152
CAMK1	0.23264	6.43699	6.43699	0.794441	1.02708
HOXB7	0.334077	1.08274	1.08274	0.133629	0.467706
FNDC3B	0.578477	-3.07439	3.07439	0.379435	0.957912
EIF4EBP3	0.543232	0.978319	0.978319	0.120742	0.663974
SIRPA	2.36682	-6.55189	6.55189	0.808621	3.17544
PSTPIP2	1.18396	1.20039	1.20039	0.14815	1.33211
SOX5	1.63798	3.07522	3.07522	0.379538	2.01752
NGB	0.691995	-1.0094	1.0094	0.124578	0.816573
ADCYAP1	1.70856	2.96939	2.96939	0.366476	2.07504
TBC1D10C	0.431397	-8.76596	8.76596	1.08188	1.51327
UBXN11	0.729336	-3.09298	3.09298	0.381729	1.11107
GPR84	0.0104639	-1.13086	1.13086	0.139569	0.150033
DSC3	0.52132	0.0293718	0.0293718	0.003625	0.524945
NEK4	0.306393	2.92639	2.92639	0.361169	0.667563
GRIP2	0.172324	-2.17895	2.17895	0.268922	0.441246
DVL3	0.604577	2.49965	2.49965	0.308501	0.913079
TTLL9	0.57453	0.406522	0.406522	0.0501722	0.624702
PPFIA4	0.371242	-3.04881	3.04881	0.376279	0.747521
PGLYRP2	0.462276	1.79359	1.79359	0.221362	0.683638
LGMN	0.908545	4.90868	4.90868	0.60582	1.51436
TMEM120A	0.343321	7.19906	7.19906	0.888495	1.23182
KCNQ4	0.314918	1.83372	1.83372	0.226314	0.541233
COL9A3	0.00172747	5.0145	5.0145	0.61888	0.620607
TBX5	0.846739	2.54756	2.54756	0.314415	1.16115
CRYGB	2.23826	-6.42224	6.42224	0.792621	3.03088
PANX2	0.696516	-2.39553	2.39553	0.295651	0.992168
LRTM1	1.4703	-7.61131	7.61131	0.939373	2.40967
ATMIN	1.05157	-2.98438	2.98438	0.368326	1.41989
RHBG	0.232829	-0.750719	0.750719	0.0926523	0.325482
SOAT1	0.0634267	0.481042	0.481042	0.0593693	0.122796
OLAH	0.166835	-4.53522	4.53522	0.559728	0.726563
PRDM2	0.116464	-7.65301	7.65301	0.94452	1.06098
TGFB1I1	0.687544	8.72972	8.72972	1.07741	1.76495
SAR1A	0.888392	-4.8424	4.8424	0.59764	1.48603
DDX31	0.561343	2.26688	2.26688	0.279774	0.841116
CYB561	0.00534939	1.86924	1.86924	0.230698	0.236048
SCNN1B	0.744047	-0.490019	0.490019	0.0604772	0.804524
MBNL2	1.92174	7.9035	7.9035	0.975435	2.89717
SLC4A4	0.510132	0.0259809	0.0259809	0.00320651	0.513338
CNGB1	0.780952	-6.44424	6.44424	0.795335	1.57629
GALR3	0.300184	2.81365	2.81365	0.347255	0.647439
PRKRIP1	0.108003	4.50191	4.50191	0.555617	0.663619
B4GALT2	0.909025	0.672594	0.672594	0.0830103	0.992035
PKMYT1	1.08375	2.84366	2.84366	0.350959	1.43471
UBE2L6	0.0646061	1.35998	1.35998	0.167846	0.232452
GLUL	0.472982	-1.35979	1.35979	0.167823	0.640805
PHYHIPL	1.19438	8.95784	8.95784	1.10556	2.29993
ATP6V1H	0.817905	-8.01098	8.01098	0.988699	1.8066
DSG1	0.0804259	-3.24706	3.24706	0.400746	0.481172
SPSB1	1.16557	6.45093	6.45093	0.796161	1.96173
CA14	1.21915	-5.42028	5.42028	0.66896	1.88812
GNA11	0.10785	4.91175	4.91175	0.606199	0.714049
FERMT2	0.129109	3.46881	3.46881	0.428114	0.557223
RNF135	0.474617	3.04128	3.04128	0.375348	0.849965
VASN	0.155247	5.44822	5.44822	0.672409	0.827656
GABRD	1.00494	1.52463	1.52463	0.188167	1.19311
KDELR3	1.2597	2.75665	2.75665	0.34022	1.59992
C15orf62	0.209327	3.92162	3.92162	0.483999	0.693326
PRKAR2B	1.72354	-2.02805	2.02805	0.250298	1.97383
GPR156	0.767678	-2.43926	2.43926	0.301049	1.06873
SYTL2	0.445015	2.35524	2.35524	0.29068	0.735695
ITGBL1	0.176615	-3.81003	3.81003	0.470227	0.646842
HOXC4	0.926203	4.74369	4.74369	0.585457	1.51166
C10orf90	0.149709	-2.7756	2.7756	0.34256	0.492269
XYLT1	0.0225011	4.80562	4.80562	0.593101	0.615602
ACSL3	0.680015	4.13025	4.13025	0.509747	1.18976
TRIM2	0.460444	8.21104	8.21104	1.01339	1.47384
ZBTB48	0.534984	7.31025	7.31025	0.902217	1.4372
CRB3	0.125334	3.82407	3.82407	0.47196	0.597294
PLEKHO2	0.705941	-1.32088	1.32088	0.16302	0.868962
CASZ1	0.925461	3.73347	3.73347	0.460777	1.38624
KLRD1	0.749516	-2.93401	2.93401	0.36211	1.11163
CPT1C	0.18863	9.70502	9.70502	1.19777	1.3864
FBLN2	1.30109	4.40298	4.40298	0.543408	1.8445
GPR39	0.883012	1.41863	1.41863	0.175085	1.0581
ATP10A	0.039033	7.17277	7.17277	0.885249	0.924282
DUOX1	0.465536	-0.111308	0.111308	0.0137375	0.479273
SOX17	1.41118	5.74943	5.74943	0.709583	2.12076
PBOV1	2.23883	-6.80099	6.80099	0.839365	3.07819
C1QTNF7	1.24761	-3.07618	3.07618	0.379657	1.62727
FAM120B	1.26481	-0.469968	0.469968	0.0580025	1.32281
RHOBTB1	0.762652	4.55082	4.55082	0.561654	1.32431
CCL13	0.174654	-3.31376	3.31376	0.408978	0.583632
MGAT1	1.28692	-10.6189	10.6189	1.31057	2.59748
HOXC10	0.51246	0.0967192	0.0967192	0.0119369	0.524397
RNASEH1	0.169609	-0.322426	0.322426	0.0397932	0.209402
CSMD2	0.090016	7.31174	7.31174	0.902401	0.992417
PAPLN	0.196496	-8.64179	8.64179	1.06655	1.26305
PPP1CA	0.310708	-6.25969	6.25969	0.772559	1.08327
UBAP2L	0.875077	-5.19764	5.19764	0.641482	1.51656
RBMS1	0.445748	0.72396	0.72396	0.0893497	0.535097
SULT1A2	0.641188	3.05583	3.05583	0.377144	1.01833
NEUROD1	0.223205	4.22287	4.22287	0.521179	0.744384
STMN1	0.563043	0.341236	0.341236	0.0421147	0.605158
TTC23	0.571636	1.23931	1.23931	0.152953	0.72459
LRRC28	1.0207	3.61414	3.61414	0.446051	1.46675
SLC10A6	0.250127	4.87084	4.87084	0.60115	0.851277
CFHR5	0.182577	-2.89112	2.89112	0.356816	0.539393
PHC1	0.676904	5.5402	5.5402	0.68376	1.36066
CKMT2	1.34204	3.3902	3.3902	0.418411	1.76045
KRTAP5-9	0.794139	-1.74919	1.74919	0.215882	1.01002
ERBB3	0.934751	0.908771	0.908771	0.112159	1.04691
TNFSF13	1.23406	2.27117	2.27117	0.280303	1.51436
HOXA4	0.983671	10.435	10.435	1.28787	2.27154
PLEKHG7	0.388022	3.88126	3.88126	0.479017	0.867039
PAMR1	0.93782	3.19152	3.19152	0.393891	1.33171
CTF1	1.82623	9.53262	9.53262	1.1765	3.00273
ZIC4	0.40399	12.4225	12.4225	1.53315	1.93714
ZIC1	0.529736	15.8076	15.8076	1.95094	2.48068
BDNF	1.04191	7.19244	7.19244	0.887677	1.92959
GRB7	1.44433	2.52932	2.52932	0.312164	1.7565
APOL3	0.831464	-3.10883	3.10883	0.383685	1.21515
DGKD	1.16856	-1.34098	1.34098	0.165501	1.33406
WWP2	0.685847	3.01497	3.01497	0.372102	1.05795
CHMP2B	0.428066	-4.68769	4.68769	0.578545	1.00661
MLF2	0.450495	-5.96916	5.96916	0.736703	1.1872
OPCML	0.914123	1.14784	1.14784	0.141665	1.05579
HGSNAT	0.714421	0.38527	0.38527	0.0475492	0.76197
CLDN11	0.583421	8.41048	8.41048	1.03801	1.62143
RTKN	0.587582	7.69846	7.69846	0.950129	1.53771
PAQR6	0.245413	4.1052	4.1052	0.506655	0.752068
MLNR	1.16099	10.0213	10.0213	1.2368	2.39779
THSD4	0.609675	-5.8353	5.8353	0.720181	1.32986
CLEC2D	0.905635	-4.84856	4.84856	0.5984	1.50404
OVCA2	0.245737	4.37509	4.37509	0.539966	0.785703
TLE6	1.45089	1.15104	1.15104	0.142059	1.59294
GNB3	0.40859	0.220918	0.220918	0.0272653	0.435855
DOCK1	1.35194	-0.176761	0.176761	0.0218155	1.37375
ADPGK	1.26269	4.23735	4.23735	0.522965	1.78566
OSGIN1	0.69238	-2.41876	2.41876	0.298518	0.990898
RAB7A	0.945664	-3.68825	3.68825	0.455196	1.40086
CALD1	0.889247	9.36475	9.36475	1.15578	2.04503
LSP1	1.35272	2.00315	2.00315	0.247225	1.59994
HECW2	1.0356	3.07546	3.07546	0.379568	1.41516
ABHD10	0.687917	3.62288	3.62288	0.447128	1.13505
MARCO	0.447864	-5.38293	5.38293	0.664351	1.11221
GPR25	1.04665	-7.43098	7.43098	0.917118	1.96377
DPY19L1	1.18354	1.24062	1.24062	0.153115	1.33665
SUCLG2	1.20817	-4.26734	4.26734	0.526666	1.73483
UNG	0.113521	-0.783102	0.783102	0.0966489	0.21017
CHRNB2	0.451518	-5.38375	5.38375	0.664452	1.11597
NXPH2	0.402757	2.57802	2.57802	0.318174	0.720931
KLF13	1.04683	-6.6365	6.6365	0.819063	1.86589
MEOX1	3.43897	1.58144	1.58144	0.195178	3.63415
APLNR	0.462234	-7.69041	7.69041	0.949135	1.41137
RARRES1	0.763314	6.17487	6.17487	0.76209	1.5254
RNF220	0.503609	-4.70821	4.70821	0.581078	1.08469
TRPV1	0.892311	1.13164	1.13164	0.139665	1.03198
MXRA7	0.281247	5.24593	5.24593	0.647443	0.92869
NEUROG2	0.245972	-5.29998	5.29998	0.654114	0.900086
ERGIC3	0.950887	0.176262	0.176262	0.021754	0.972641
JDP2	0.093311	-0.28914	0.28914	0.0356851	0.128996
EPHB4	0.347764	3.58812	3.58812	0.442839	0.790603
ESRRG	0.641662	7.38163	7.38163	0.911026	1.55269
ACSS2	0.918038	-0.767017	0.767017	0.0946638	1.0127
KCNB1	1.69034	4.02018	4.02018	0.496163	2.1865
HHAT	0.299477	3.08822	3.08822	0.381142	0.68062
BCL9L	1.85355	5.142	5.142	0.634616	2.48817
GFI1	0.478093	-14.2558	14.2558	1.75942	2.23752
GZMA	1.25043	-5.22037	5.22037	0.644288	1.89472
ZEB2	0.0980835	4.9392	4.9392	0.609587	0.70767
HOXA2	1.16784	6.60837	6.60837	0.815592	1.98343
PSTPIP1	0.134908	-7.26095	7.26095	0.896133	1.03104
GPR83	0.080766	1.13107	1.13107	0.139595	0.220361
HOXB3	0.915926	8.01482	8.01482	0.989174	1.9051
KCNA3	1.16964	3.36277	3.36277	0.415027	1.58466
ZCCHC8	0.900157	-5.73614	5.73614	0.707944	1.6081
SPN	0.809795	-2.91162	2.91162	0.359346	1.16914
FCHO1	0.331031	-4.939	4.939	0.609561	0.940592
TPBG	0.566506	2.29021	2.29021	0.282654	0.84916
HOXD9	0.974414	3.80524	3.80524	0.469635	1.44405
SLC22A4	0.316279	0.0875557	0.0875557	0.010806	0.327085
S100A1	0.550581	8.59497	8.59497	1.06077	1.61136
C3orf52	0.058467	2.30184	2.30184	0.284089	0.342556
MCF2L2	0.0496	-5.68434	5.68434	0.70155	0.75115
RDM1	0.658773	-1.68563	1.68563	0.208037	0.866809
RORC	0.898153	1.4728	1.4728	0.18177	1.07992
TFF2	0.1395	-4.8422	4.8422	0.597615	0.737115
STBD1	1.26507	0.519572	0.519572	0.0641246	1.3292
TTPAL	0.581048	-1.11082	1.11082	0.137095	0.718142
ACSBG2	0.553924	-3.30625	3.30625	0.408051	0.961975
DNAJA2	0.274445	-5.11967	5.11967	0.63186	0.906305
BST2	1.50687	2.03942	2.03942	0.251701	1.75857
OR5AU1	0.809008	-5.41417	5.41417	0.668206	1.47721
RCAN3	0.720532	-3.79104	3.79104	0.467883	1.18841
PPP1R16B	0.788907	-5.84955	5.84955	0.72194	1.51085
DNMT3A	0.283846	-2.57183	2.57183	0.31741	0.601256
ZBED3	1.04625	3.36614	3.36614	0.415443	1.4617
SYT3	0.0297164	4.95808	4.95808	0.611916	0.641633
VNN1	0.396496	-0.122839	0.122839	0.0151606	0.411656
PSD3	1.06545	-5.45387	5.45387	0.673107	1.73855
WDR35	2.97227	2.19902	2.19902	0.271399	3.24367
MMS19	0.598038	-1.93686	1.93686	0.239043	0.837081
CTSD	2.09876	7.52556	7.52556	0.92879	3.02755
FUT7	0.427767	-4.78686	4.78686	0.590785	1.01855
MMP15	0.266714	4.85865	4.85865	0.599645	0.866358
ACCSL	0.187638	-4.78128	4.78128	0.590097	0.777734
FAM110C	0.658858	4.46049	4.46049	0.550505	1.20936
C1orf52	0.111352	1.80085	1.80085	0.222258	0.33361
ZAP70	0.373871	-3.53043	3.53043	0.435719	0.80959
EZH2	0.19512	-4.87836	4.87836	0.602077	0.797197
ARHGEF7	0.309864	-1.11462	1.11462	0.137565	0.447429
SFTPA1	0.512769	0.793861	0.793861	0.0979768	0.610745
FOXE3	0.0647811	-1.77414	1.77414	0.218961	0.283742
EEF1D	0.409539	0.421278	0.421278	0.0519933	0.461532
HHLA2	0.0583244	0.438699	0.438699	0.0541434	0.112468
MLX	0.456211	-1.84771	1.84771	0.22804	0.684252
ZNF766	0.65994	3.25956	3.25956	0.402289	1.06223
STH	7.10209	-5.32729	5.32729	0.657483	7.75957
CACNA2D1	1.09261	7.37514	7.37514	0.910226	2.00283
KCNMB4	0.334394	-2.87802	2.87802	0.3552	0.689594
SEMA4C	0.202125	-0.276653	0.276653	0.034144	0.23627
DSTN	0.103935	-1.44334	1.44334	0.178134	0.282069
TRIM69	0.661536	-9.11124	9.11124	1.12449	1.78603
UPP2	1.52763	-4.13083	4.13083	0.509819	2.03745
GDF10	0.393796	7.66192	7.66192	0.945619	1.33941
IRX4	1.33078	5.66073	5.66073	0.698636	2.02942
CABP1	0.681773	-3.59266	3.59266	0.443399	1.12517
TRIM29	1.31197	-4.76007	4.76007	0.587478	1.89944
HMOX2	0.859941	4.09904	4.09904	0.505895	1.36584
TRIL	1.20627	5.36456	5.36456	0.662084	1.86835
KRT1	0.27426	-0.524846	0.524846	0.0647755	0.339036
OTUD4	0.120957	-1.97966	1.97966	0.244325	0.365282
GJB4	1.23025	-4.14883	4.14883	0.51204	1.74229
MICAL2	0.39226	1.85916	1.85916	0.229455	0.621715
BCL2L2	1.35065	7.77019	7.77019	0.958982	2.30964
FXYD1	0.471377	5.59943	5.59943	0.691071	1.16245
TCF7L1	0.217348	4.05442	4.05442	0.500389	0.717736
HPSE2	0.980516	5.14357	5.14357	0.63481	1.61533
CYB5D2	1.66283	-2.25433	2.25433	0.278225	1.94105
PHF2	1.00968	1.51162	1.51162	0.186562	1.19624
HTR5A	0.919089	7.9905	7.9905	0.986172	1.90526
C22orf46	0.604895	3.29552	3.29552	0.406726	1.01162
SASH3	0.249301	-1.69184	1.69184	0.208803	0.458105
NNMT	0.487973	4.07834	4.07834	0.503341	0.991313
UBE2U	0.567351	-2.00529	2.00529	0.247489	0.81484
IRF9	0.58377	5.81067	5.81067	0.717142	1.30091
BHLHE22	0.0506314	3.54589	3.54589	0.437627	0.488259
REM2	0.940328	3.68467	3.68467	0.454755	1.39508
DIO3	0.782507	15.2007	15.2007	1.87605	2.65855
NELL2	0.0822443	4.55521	4.55521	0.562195	0.644439
CREB3L1	0.811574	0.141755	0.141755	0.0174951	0.829069
C2orf76	0.0972035	-4.30814	4.30814	0.531703	0.628906
DBI	0.0214516	-3.90155	3.90155	0.481522	0.502974
PPARGC1A	1.20873	8.2003	8.2003	1.01207	2.22079
NFATC4	0.653881	0.997931	0.997931	0.123163	0.777044
WFIKKN2	0.991556	-0.189649	0.189649	0.0234061	1.01496
CD79A	0.52435	-3.50144	3.50144	0.432141	0.956492
RFFL	1.10982	-8.22848	8.22848	1.01554	2.12537
AJAP1	0.0635054	8.50239	8.50239	1.04935	1.11285
CSF2	0.745087	-0.488435	0.488435	0.0602817	0.805369
SOX9	1.02561	2.41805	2.41805	0.298431	1.32405
FES	0.531922	7.4655	7.4655	0.921377	1.4533
S100A10	0.863428	2.86871	2.86871	0.35405	1.21748
C1QTNF1	0.00597618	1.06668	1.06668	0.131648	0.137624
CTSE	0.708958	-3.11944	3.11944	0.384995	1.09395
MCOLN2	0.440301	1.98178	1.98178	0.244588	0.684889
KRT74	1.15	-4.36506	4.36506	0.538727	1.68873
TRAF1	0.0329039	-1.2435	1.2435	0.153471	0.186375
GPR12	0.944907	8.60718	8.60718	1.06228	2.00719
EVC2	1.13033	-0.693843	0.693843	0.0856327	1.21596
EVC	1.03015	6.77145	6.77145	0.83572	1.86587
BCO2	0.825541	1.74661	1.74661	0.215563	1.0411
GPR149	0.627233	4.7158	4.7158	0.582015	1.20925
B3GALNT1	0.856342	5.01316	5.01316	0.618715	1.47506
AQP4	0.294287	3.20004	3.20004	0.394943	0.68923
MRGPRD	0.0664143	-7.4147	7.4147	0.915107	0.981522
TFEB	1.69047	-0.253493	0.253493	0.0312857	1.72175
TH	0.724059	2.54138	2.54138	0.313653	1.03771
SMPD2	0.439855	2.27931	2.27931	0.281308	0.721163
NRIP2	0.507957	7.63723	7.63723	0.942572	1.45053
ZCCHC3	1.09447	2.96811	2.96811	0.366318	1.46078
ELANE	0.63708	4.27957	4.27957	0.528177	1.16526
GALNT13	1.21155	5.8374	5.8374	0.720441	1.93199
ZNF521	0.373323	-1.14462	1.14462	0.141267	0.51459
MADCAM1	0.426912	0.229253	0.229253	0.028294	0.455206
PRG3	0.896372	-4.77697	4.77697	0.589564	1.48594
NPTX2	0.100609	7.77768	7.77768	0.959906	1.06052
CMC1	1.30926	-0.145029	0.145029	0.0178992	1.32716
LOX	0.0178403	1.67203	1.67203	0.206358	0.224199
GLRX2	0.599853	-3.9589	3.9589	0.488599	1.08845
GLI4	0.25811	1.38987	1.38987	0.171535	0.429645
PLSCR4	0.749819	0.8707	0.8707	0.10746	0.857279
PRUNE2	0.123586	2.81238	2.81238	0.347098	0.470684
PLTP	0.27899	3.28995	3.28995	0.40604	0.68503
TRIOBP	0.139934	1.02838	1.02838	0.126921	0.266855
RIC8B	0.456488	-2.0354	2.0354	0.251205	0.707693
CNN3	1.24815	4.92657	4.92657	0.608028	1.85618
HERC3	1.29607	0.979385	0.979385	0.120874	1.41695
SGSH	0.609892	4.86056	4.86056	0.599881	1.20977
TMEM14A	0.279037	-3.15166	3.15166	0.388972	0.668009
PPAN	0.460092	-5.81707	5.81707	0.717932	1.17802
PPAN-P2RY11	0.335174	-3.90866	3.90866	0.482399	0.817573
ROBO2	0.314152	4.30581	4.30581	0.531415	0.845566
MYO1G	0.499897	-8.73515	8.73515	1.07808	1.57797
ANO8	2.96403	1.52492	1.52492	0.188203	3.15223
TMEM184B	0.44079	-0.760563	0.760563	0.0938673	0.534657
ZNF652	1.3949	3.32505	3.32505	0.410371	1.80527
KCNJ15	0.636961	-6.20157	6.20157	0.765386	1.40235
FRMD8	0.626113	-4.66547	4.66547	0.575803	1.20192
SDK1	1.00426	-2.48644	2.48644	0.306872	1.31113
ST18	0.924016	-3.4594	3.4594	0.426953	1.35097
GPR20	0.920828	-2.64047	2.64047	0.325881	1.24671
ANGEL1	0.189651	1.8893	1.8893	0.233174	0.422824
PAAF1	0.0213622	-3.90764	3.90764	0.482274	0.503636
KCND3	0.842792	2.6536	2.6536	0.327502	1.17029
SH2D3C	0.49402	5.58475	5.58475	0.689259	1.18328
CCK	0.964692	9.38585	9.38585	1.15838	2.12308
TMC5	1.09594	-5.01578	5.01578	0.619038	1.71497
COL25A1	0.116286	-0.180408	0.180408	0.0222656	0.138552
SNCB	0.0738519	5.03447	5.03447	0.621345	0.695197
PDE4B	1.0756	7.18446	7.18446	0.886692	1.96229
ATP6V0D2	0.414452	-5.05231	5.05231	0.623547	1.038
RBM7	0.55563	-2.52362	2.52362	0.311461	0.867091
MAGI2	0.643985	9.97318	9.97318	1.23087	1.87486
MAP3K6	0.272666	1.42791	1.42791	0.17623	0.448896
EFS	0.0158602	1.45975	1.45975	0.18016	0.19602
SCUBE1	0.626977	7.54245	7.54245	0.930875	1.55785
ACP1	0.9428	-0.411539	0.411539	0.0507914	0.993592
BCL9	0.372121	5.49252	5.49252	0.677876	1.05
RNF152	0.979304	-3.55582	3.55582	0.438852	1.41816
C17orf99	0.429071	6.33086	6.33086	0.781343	1.21041
CDH11	0.97814	4.87749	4.87749	0.601971	1.58011
MAP7	0.448703	0.86357	0.86357	0.10658	0.555283
CDKN1A	0.00994041	8.14987	8.14987	1.00584	1.01578
LIMS1	0.361151	4.65452	4.65452	0.574452	0.935603
ACSL5	0.480799	-2.01843	2.01843	0.249111	0.72991
PPP1R9A	0.274378	7.183	7.183	0.886512	1.16089
TFAP2E	0.54973	4.41963	4.41963	0.545463	1.09519
TCAP	1.29695	4.55435	4.55435	0.562089	1.85904
MYLK4	1.50973	-5.58297	5.58297	0.689039	2.19877
MSRA	2.4837	-0.938858	0.938858	0.115872	2.59957
MYH15	1.31582	-4.67064	4.67064	0.576442	1.89226
GPR132	0.355115	-4.80381	4.80381	0.592877	0.947992
CLUL1	0.857572	-5.05339	5.05339	0.623679	1.48125
GALNT5	2.46969	0.929944	0.929944	0.114772	2.58446
PSMD11	0.539916	-5.32846	5.32846	0.657628	1.19754
MAP1B	0.206414	-0.983345	0.983345	0.121363	0.327776
GAB2	0.887571	2.43262	2.43262	0.30023	1.1878
HPCA	0.587789	6.52522	6.52522	0.805331	1.39312
SECISBP2L	0.0129185	-5.94788	5.94788	0.734076	0.746994
UHRF1	0.323731	-0.8659	0.8659	0.106868	0.430598
RRM2	0.576938	-0.621075	0.621075	0.0766518	0.65359
S100A11	0.565321	2.2895	2.2895	0.282566	0.847887
ENAH	0.191564	4.56332	4.56332	0.563196	0.75476
DLG5	0.718032	4.19775	4.19775	0.518079	1.23611
GEMIN7	1.13625	-5.05797	5.05797	0.624245	1.7605
ITGB2	0.171276	-4.51502	4.51502	0.557235	0.728511
SEPHS2	1.68826	3.02929	3.02929	0.373869	2.06213
ATXN10	1.29143	3.93485	3.93485	0.485631	1.77706
SEC14L1	1.24212	-2.96378	2.96378	0.365784	1.6079
CCDC33	0.0320364	-2.88376	2.88376	0.355909	0.387945
CA6	0.060146	-2.57932	2.57932	0.318335	0.378481
MMRN2	0.249532	3.91071	3.91071	0.482653	0.732185
VDAC3	0.581168	-4.69743	4.69743	0.579747	1.16092
DQX1	0.433447	-2.96198	2.96198	0.365561	0.799008
TLR2	0.329795	1.38832	1.38832	0.171344	0.501139
NEFH	0.175401	7.19977	7.19977	0.888582	1.06398
PODN	1.05576	5.89018	5.89018	0.726955	1.78272
LHFPL2	0.167793	5.28692	5.28692	0.652502	0.820294
UCN	0.834972	7.76639	7.76639	0.958513	1.79349
FABP5	1.13766	-2.74055	2.74055	0.338234	1.47589
SLC26A8	2.27205	3.07568	3.07568	0.379594	2.65165
GSG1	1.20616	-0.192238	0.192238	0.0237256	1.22989
PCP4	0.725222	-2.18049	2.18049	0.269111	0.994333
TBC1D2	0.394498	-2.51689	2.51689	0.31063	0.705128
SPR	2.48362	3.6598	3.6598	0.451685	2.9353
EHHADH	1.20419	7.23394	7.23394	0.892799	2.09699
FAM102A	1.17528	-0.323961	0.323961	0.0399827	1.21526
PDZK1IP1	1.14951	4.52499	4.52499	0.558466	1.70798
CMTM5	0.395852	-4.25047	4.25047	0.524584	0.920436
HOXC13	0.102403	2.63304	2.63304	0.324965	0.427369
MYH6	0.582885	-6.57117	6.57117	0.811001	1.39389
SULT4A1	0.467468	8.23324	8.23324	1.01613	1.4836
SH2B2	0.821022	-5.88679	5.88679	0.726537	1.54756
PNKD	0.0908404	2.45411	2.45411	0.302882	0.393722
PLEKHG6	1.02621	-3.48894	3.48894	0.430598	1.45681
RHOD	0.435215	3.67075	3.67075	0.453037	0.888253
TAF15	1.01803	-5.47668	5.47668	0.675921	1.69395
TRIP6	0.815103	7.39135	7.39135	0.912226	1.72733
KCNIP4	2.22384	3.79992	3.79992	0.468979	2.69282
CUL7	0.0950648	1.12606	1.12606	0.138976	0.23404
EPS8L3	0.225052	-3.19249	3.19249	0.394011	0.619063
CD82	1.00268	0.55602	0.55602	0.068623	1.0713
TSPAN1	0.495244	5.12601	5.12601	0.632643	1.12789
C10orf55	1.61166	1.77599	1.77599	0.219189	1.83085
PON1	0.555152	-3.42068	3.42068	0.422174	0.977326
FBRS	1.63529	-2.0992	2.0992	0.259079	1.89437
CDH17	1.08826	-4.36205	4.36205	0.538355	1.62661
RAB11FIP1	1.17233	-5.56196	5.56196	0.686447	1.85878
FOXRED2	1.18904	2.74438	2.74438	0.338706	1.52774
CYB5R3	1.08704	2.95952	2.95952	0.365258	1.4523
PLEKHG1	0.939509	-5.03541	5.03541	0.62146	1.56097
LARP1	0.576517	2.93803	2.93803	0.362606	0.939123
UBE2J1	0.38468	-5.66151	5.66151	0.698732	1.08341
CHFR	0.188882	-0.204929	0.204929	0.025292	0.214174
NME2	0.159199	4.05731	4.05731	0.500745	0.659944
RBM17	3.15931	0.939047	0.939047	0.115895	3.2752
CCDC81	0.143046	-0.108923	0.108923	0.0134431	0.156489
GRAP2	2.31379	-7.5974	7.5974	0.937656	3.25145
PPP1R1B	0.574068	7.39645	7.39645	0.912856	1.48692
HRH3	0.335419	3.51832	3.51832	0.434224	0.769643
HAP1	1.26977	2.55693	2.55693	0.315572	1.58534
CLP1	0.773918	3.87874	3.87874	0.478706	1.25262
GAPT	0.230866	-4.7561	4.7561	0.586988	0.817854
CDH1	0.0466869	3.07244	3.07244	0.379194	0.425881
SPIRE1	1.69155	5.73677	5.73677	0.708021	2.39957
ZDHHC9	0.100444	-3.69224	3.69224	0.455689	0.556133
ATG16L1	1.78008	-1.84839	1.84839	0.228124	2.0082
GPR75	1.31231	6.4576	6.4576	0.796985	2.1093
SDR9C7	0.851065	-6.32268	6.32268	0.780333	1.6314
SLC39A2	0.385054	5.60589	5.60589	0.691869	1.07692
RAB5C	0.424196	1.58412	1.58412	0.195509	0.619705
CAPN3	0.0267033	-0.171914	0.171914	0.0212174	0.0479206
MPZL2	0.333159	3.79503	3.79503	0.468375	0.801534
CCR7	0.823032	-6.35755	6.35755	0.784637	1.60767
ITM2C	0.400744	5.17005	5.17005	0.638077	1.03882
RHOH	1.01915	-7.12173	7.12173	0.87895	1.8981
AADAT	0.0648097	5.84612	5.84612	0.721517	0.786327
CST1	0.174437	-4.59968	4.59968	0.567683	0.74212
SLC25A42	0.135662	0.0237182	0.0237182	0.00292725	0.138589
DISP2	0.0206682	5.80774	5.80774	0.716781	0.737449
NTNG1	0.627686	6.44531	6.44531	0.795468	1.42315
DNAJC10	0.849575	-5.87972	5.87972	0.725664	1.57524
THBS1	0.0289067	7.93334	7.93334	0.979117	1.00802
KRT6A	0.750537	-4.1102	4.1102	0.507273	1.25781
OMA1	0.88985	-1.18419	1.18419	0.14615	1.036
LYPD2	0.953748	-3.02161	3.02161	0.372921	1.32667
CS	0.531411	3.54386	3.54386	0.437377	0.968788
RASEF	1.0628	6.52031	6.52031	0.804724	1.86752
LMO2	0.58581	-4.41551	4.41551	0.544954	1.13076
BIK	0.307551	-0.532659	0.532659	0.0657397	0.37329
RGS7BP	0.43809	1.96921	1.96921	0.243036	0.681126
EXD2	0.877546	-0.338239	0.338239	0.0417448	0.919291
CCDC105	0.547624	6.14351	6.14351	0.75822	1.30584
ABCC3	0.709314	-5.15217	5.15217	0.635871	1.34518
NHLRC4	0.13676	4.54548	4.54548	0.560994	0.697754
KCNK6	0.87718	5.14923	5.14923	0.635509	1.51269
CCDC159	1.03017	-0.890678	0.890678	0.109926	1.14009
PPARD	5.05931	0.716951	0.716951	0.0884847	5.14779
GOLT1A	0.0511866	3.85298	3.85298	0.475528	0.526714
DCDC2B	0.828151	-3.99815	3.99815	0.493444	1.32159
TMEM45A	3.50148	1.00106	1.00106	0.123549	3.62503
TCF12	0.994164	3.70672	3.70672	0.457477	1.45164
FAM110A	0.0248447	-4.80261	4.80261	0.592728	0.617573
DIXDC1	0.842428	0.305662	0.305662	0.0377243	0.880152
JAK1	1.20644	-3.54174	3.54174	0.437115	1.64356
SHPK	1.08202	0.788835	0.788835	0.0973566	1.17938
WIPF3	1.82539	-1.60616	1.60616	0.198229	2.02361
EPHX2	0.408719	3.10422	3.10422	0.383117	0.791836
IL1RN	0.775287	4.90891	4.90891	0.605848	1.38113
FIGNL2	0.344657	-2.7927	2.7927	0.344669	0.689326
MAP1LC3C	0.110937	-3.71937	3.71937	0.459038	0.569975
VAV1	0.258811	-4.77452	4.77452	0.589262	0.848073
CBLN1	1.8169	6.50948	6.50948	0.803387	2.62028
KCNJ10	0.885984	-3.56442	3.56442	0.439914	1.3259
CD38	0.149521	-3.07575	3.07575	0.379603	0.529125
SMARCE1	2.00907	-2.28618	2.28618	0.282156	2.29123
OLFML3	0.483512	3.21455	3.21455	0.396734	0.880245
PRKAR1B	1.02511	0.101332	0.101332	0.0125062	1.03761
LIMCH1	0.141439	4.54536	4.54536	0.56098	0.702418
MMP26	0.567854	-1.37602	1.37602	0.169826	0.73768
ABCC1	1.355	-4.37186	4.37186	0.539566	1.89457
DGCR2	1.04802	-2.75378	2.75378	0.339866	1.38789
FAM81A	0.519976	4.20859	4.20859	0.519416	1.03939
SLC35C1	1.40358	6.22748	6.22748	0.768583	2.17216
CSF1R	0.247145	-5.15723	5.15723	0.636496	0.883641
LALBA	0.787916	-4.56483	4.56483	0.563382	1.3513
COL18A1	0.0265639	5.26559	5.26559	0.649869	0.676433
KDM2B	1.26878	5.16069	5.16069	0.636922	1.9057
CRIM1	1.02326	5.94985	5.94985	0.73432	1.75758
HMX3	1.35601	4.01694	4.01694	0.495763	1.85177
TEX12	1.0993	2.013	2.013	0.248441	1.34774
CCDC28B	0.747019	6.16489	6.16489	0.760859	1.50788
NR1H4	0.269066	-4.15345	4.15345	0.512611	0.781676
C1QTNF2	0.429429	6.81276	6.81276	0.840817	1.27025
RBP2	0.906283	-4.12899	4.12899	0.509592	1.41587
COL11A1	1.25017	6.36687	6.36687	0.785787	2.03596
USH1G	1.07073	4.25764	4.25764	0.52547	1.5962
NDST1	0.316593	1.38128	1.38128	0.170476	0.487069
SBF2	0.507925	2.35005	2.35005	0.290038	0.797964
ZBTB8B	0.275659	3.52686	3.52686	0.435279	0.710937
STK24	1.3682	1.79138	1.79138	0.221088	1.58928
LRRC52	0.914014	-3.8711	3.8711	0.477763	1.39178
CDK6	1.82781	-0.593323	0.593323	0.0732268	1.90104
NEK6	0.58359	-2.32696	2.32696	0.287189	0.870779
LGR5	1.14879	8.34997	8.34997	1.03054	2.17933
RRP15	0.375099	1.04875	1.04875	0.129435	0.504534
ZBTB7C	0.171741	-7.78022	7.78022	0.96022	1.13196
HS3ST3A1	1.2625	2.96473	2.96473	0.365901	1.6284
C1orf159	0.828625	0.133947	0.133947	0.0165315	0.845156
KRT75	0.603942	-1.82391	1.82391	0.225104	0.829045
COL7A1	0.854485	3.24708	3.24708	0.400748	1.25523
SUB1	0.745826	-3.74931	3.74931	0.462732	1.20856
GCAT	0.0858615	0.883004	0.883004	0.108979	0.19484
FBLN7	0.252484	9.75587	9.75587	1.20405	1.45653
ESR2	0.386685	-7.56972	7.56972	0.93424	1.32092
ELOVL3	0.211086	-0.634281	0.634281	0.0782817	0.289368
TSPAN18	0.688643	-7.24602	7.24602	0.89429	1.58293
TAS2R16	0.658665	-5.55768	5.55768	0.685919	1.34458
CCL25	1.13117	-3.92638	3.92638	0.484587	1.61576
PCBP3	0.397558	-2.03548	2.03548	0.251215	0.648773
CNTN4	0.0323162	5.4992	5.4992	0.678701	0.711017
PGBD3	0.272712	4.25334	4.25334	0.524939	0.797651
DCLK2	0.124334	1.4365	1.4365	0.17729	0.301624
SYT12	0.763099	7.43311	7.43311	0.91738	1.68048
OCLN	0.212943	6.46614	6.46614	0.798039	1.01098
DHRS11	1.09037	0.428326	0.428326	0.0528632	1.14323
KRT26	0.667424	-5.4594	5.4594	0.673788	1.34121
SERPINB12	0.834585	-5.32653	5.32653	0.657391	1.49198
ZP3	2.02872	9.08515	9.08515	1.12127	3.14999
P2RX4	0.185208	4.84762	4.84762	0.598284	0.783492
SLC16A3	1.18665	-3.69311	3.69311	0.455796	1.64244
P2RY11	0.221627	-0.00445256	0.00445256	0.000549526	0.222176
PTPN14	0.575011	5.0255	5.0255	0.620237	1.19525
CMTM7	1.18613	-5.16453	5.16453	0.637396	1.82353
SERPINE2	1.15852	-3.127	3.127	0.385929	1.54445
LRSAM1	0.89171	-4.00944	4.00944	0.494837	1.38655
CHRNB1	1.63585	-4.83975	4.83975	0.597313	2.23316
FXYD6	1.06691	0.529252	0.529252	0.0653193	1.13223
ARHGAP15	0.095094	-7.61297	7.61297	0.939578	1.03467
PRSS23	0.764822	1.82783	1.82783	0.225587	0.990409
MUC5B	0.402108	5.54137	5.54137	0.683905	1.08601
WASF2	0.217953	-5.74802	5.74802	0.709409	0.927362
ACOT11	0.541392	2.9309	2.9309	0.361726	0.903118
MYH4	0.745246	-5.13407	5.13407	0.633637	1.37888
RAD18	0.745959	-1.88944	1.88944	0.233192	0.979151
POU2AF1	0.547011	7.93003	7.93003	0.978709	1.52572
UPF2	1.08586	-7.73615	7.73615	0.954781	2.04064
ADORA3	0.609813	-0.446591	0.446591	0.0551174	0.664931
BAIAP3	0.319631	2.20821	2.20821	0.272533	0.592164
SNTA1	2.45311	-4.80714	4.80714	0.593288	3.0464
GRM2	0.00589679	5.72252	5.72252	0.706263	0.712159
ATF5	0.00338553	-7.50427	7.50427	0.926162	0.929548
FAM13C	0.851433	2.33169	2.33169	0.287773	1.13921
KIF3C	1.13979	2.31092	2.31092	0.28521	1.425
PIRT	0.509328	-3.5796	3.5796	0.441788	0.951116
SGCE	0.363004	-11.9668	11.9668	1.47692	1.83992
AVP	0.756581	-0.14739	0.14739	0.0181906	0.774772
NR2F6	0.0424251	1.73957	1.73957	0.214694	0.257119
MAPRE2	0.404897	-0.853227	0.853227	0.105304	0.510201
OLIG2	0.407726	3.56897	3.56897	0.440475	0.848202
SOX11	0.638542	6.65988	6.65988	0.821949	1.46049
CAP2	0.119653	6.56925	6.56925	0.810764	0.930418
STRADA	0.52339	-6.05471	6.05471	0.74726	1.27065
PTPN7	0.972138	-5.50088	5.50088	0.678908	1.65105
NEIL2	4.05615	-2.08697	2.08697	0.25757	4.31372
MOGAT3	0.758204	6.28488	6.28488	0.775668	1.53387
GPR137B	0.456369	4.76107	4.76107	0.587602	1.04397
TBX18	0.71973	6.45662	6.45662	0.796864	1.51659
AGK	1.26578	5.66769	5.66769	0.699495	1.96528
GBX2	0.230306	2.42977	2.42977	0.299878	0.530184
EPS8L2	2.18282	4.04072	4.04072	0.498697	2.68152
HNF1A	0.154059	-0.719172	0.719172	0.0887588	0.242817
ANKRD34C	0.764385	3.8826	3.8826	0.479183	1.24357
ACE	0.474554	-2.85135	2.85135	0.351908	0.826462
PRLHR	2.049	2.18233	2.18233	0.269339	2.31834
PCDH10	0.662761	6.90364	6.90364	0.852034	1.51479
C1orf94	0.859813	6.32587	6.32587	0.780726	1.64054
SPINK5	0.965644	-6.26905	6.26905	0.773715	1.73936
SNAP25	0.413739	2.5007	2.5007	0.308632	0.722371
GRXCR1	0.480394	-0.802611	0.802611	0.0990567	0.579451
SNX5	0.851838	-0.669146	0.669146	0.0825847	0.934422
SESN2	0.289978	2.59496	2.59496	0.320264	0.610242
GOLGA5	0.467495	3.35695	3.35695	0.414309	0.881804
ID4	1.34252	6.26907	6.26907	0.773717	2.11624
P2RY6	1.11452	-2.08877	2.08877	0.257793	1.37231
FN3KRP	0.566344	1.61386	1.61386	0.199179	0.765522
ZNF404	1.21316	-4.50792	4.50792	0.556359	1.76952
ZNF667	0.959412	8.29998	8.29998	1.02437	1.98378
FILIP1L	0.690752	6.50419	6.50419	0.802735	1.49349
GNG3	0.394879	0.585318	0.585318	0.0722389	0.467118
BSCL2	0.634021	0.10141	0.10141	0.0125158	0.646537
MPST	1.05762	4.0455	4.0455	0.499287	1.5569
CXCL1	0.630971	6.89889	6.89889	0.851448	1.48242
SNX7	1.08813	6.47907	6.47907	0.799634	1.88776
ZNF219	0.220921	3.33514	3.33514	0.411617	0.632539
DST	0.154752	-5.50482	5.50482	0.679394	0.834145
PDE4C	0.299093	4.79751	4.79751	0.592099	0.891192
ST8SIA5	1.06137	4.91819	4.91819	0.606994	1.66836
DDC	0.0864299	-3.33469	3.33469	0.411561	0.497991
FEZF2	0.227882	7.03057	7.03057	0.8677	1.09558
SRGN	0.693131	-4.44329	4.44329	0.548382	1.24151
PREX2	0.855074	8.17083	8.17083	1.00843	1.8635
SPCS3	0.665016	-4.93478	4.93478	0.609041	1.27406
DUSP10	0.173406	-2.6275	2.6275	0.324281	0.497687
FEZF1	0.730742	7.94646	7.94646	0.980737	1.71148
RAP1GAP2	0.607335	-7.20357	7.20357	0.889051	1.49639
SYT9	1.06145	-1.83994	1.83994	0.227082	1.28853
DDIT4L	0.0132221	5.20244	5.20244	0.642076	0.655298
TMEM109	1.12507	-0.093497	0.093497	0.0115392	1.13661
LYG2	0.219434	-2.36918	2.36918	0.2924	0.511834
FGF11	2.96904	4.92055	4.92055	0.607285	3.57633
PTP4A1	1.04994	2.31173	2.31173	0.285309	1.33525
GOT2	0.24172	0.456531	0.456531	0.0563441	0.298064
TANC2	0.410466	-3.68736	3.68736	0.455086	0.865552
TMC7	0.387406	-0.840931	0.840931	0.103786	0.491192
FN3K	0.153687	5.03736	5.03736	0.621701	0.775388
RUNX1T1	0.986219	-3.52147	3.52147	0.434613	1.42083
RANGRF	0.10157	3.3801	3.3801	0.417165	0.518734
PPP1R14B	1.3863	-0.23711	0.23711	0.0292637	1.41556
RASIP1	0.0599358	3.80839	3.80839	0.470025	0.52996
CHN2	0.137716	4.62539	4.62539	0.570857	0.708572
GEMIN4	0.136334	-2.83257	2.83257	0.34959	0.485924
GALE	1.05685	-2.60959	2.60959	0.32207	1.37892
ACER3	0.470535	5.27005	5.27005	0.65042	1.12096
FAF1	0.065669	4.3914	4.3914	0.541978	0.607647
RTN4RL1	0.625507	2.47304	2.47304	0.305218	0.930725
CD47	0.379251	4.06108	4.06108	0.501211	0.880461
ZNF578	0.125771	2.89146	2.89146	0.356858	0.482629
NTM	0.277346	-4.94055	4.94055	0.609753	0.887099
NCOR1	0.979985	4.4177	4.4177	0.545224	1.52521
PIGL	0.157695	0.51073	0.51073	0.0630333	0.220728
LACTB2	0.525278	6.17109	6.17109	0.761625	1.2869
PDK4	0.677424	3.70658	3.70658	0.457459	1.13488
LTBP1	0.550041	8.83328	8.83328	1.09019	1.64023
KATNAL1	0.463668	-3.94348	3.94348	0.486697	0.950364
LGR4	0.0427633	1.78872	1.78872	0.220761	0.263524
CD36	0.6068	-7.30081	7.30081	0.901052	1.50785
KCNJ4	1.24415	-1.90505	1.90505	0.235118	1.47927
MRAS	0.0351914	1.97944	1.97944	0.244298	0.27949
DNAJC9	0.309944	1.89619	1.89619	0.234025	0.543968
KLKB1	0.825189	0.301146	0.301146	0.0371669	0.862356
UBL3	0.289835	-3.18851	3.18851	0.39352	0.683355
TMEM9	1.06658	6.62569	6.62569	0.81773	1.88431
ZNF330	0.050905	0.436432	0.436432	0.0538636	0.104769
C17orf49	0.576436	-7.17089	7.17089	0.885017	1.46145
WNT9A	0.148081	3.50727	3.50727	0.432861	0.580942
SNX15	0.418039	1.61744	1.61744	0.199621	0.61766
OVOL2	1.11118	6.07786	6.07786	0.750118	1.8613
TBC1D23	0.14502	4.96346	4.96346	0.61258	0.7576
LCP1	2.43226	-6.23915	6.23915	0.770024	3.20228
NMUR1	0.749441	-1.55195	1.55195	0.191538	0.940979
HNF4A	0.617668	-4.22863	4.22863	0.52189	1.13956
HIGD1A	0.168774	0.478763	0.478763	0.059088	0.227862
EN1	0.0618266	6.10757	6.10757	0.753785	0.815611
SOX15	0.780207	6.51297	6.51297	0.803818	1.58403
TNFRSF9	1.0002	-3.32506	3.32506	0.410373	1.41057
CCR6	1.20104	6.8529	6.8529	0.845771	2.04681
OR9A4	0.821984	-5.34174	5.34174	0.659267	1.48125
SLCO2B1	0.373498	-5.21657	5.21657	0.64382	1.01732
HOXB5	0.098625	0.836114	0.836114	0.103192	0.201817
TAOK2	1.66599	-1.48943	1.48943	0.183822	1.84981
RCAN1	0.859023	-3.39333	3.39333	0.418799	1.27782
THY1	1.19976	-4.6608	4.6608	0.575227	1.77499
PPME1	0.877553	-6.66624	6.66624	0.822734	1.70029
ARHGAP25	1.00337	-3.80631	3.80631	0.469767	1.47313
IFRD1	0.249697	-3.59773	3.59773	0.444025	0.693722
CDH7	0.135333	7.20646	7.20646	0.889408	1.02474
FOXE1	1.34973	5.8214	5.8214	0.718466	2.0682
RBPMS2	0.33477	6.68679	6.68679	0.825271	1.16004
NKX2-6	0.943898	6.09838	6.09838	0.752651	1.69655
ADAMTS19	0.739563	1.95761	1.95761	0.241605	0.981168
POLG2	0.215478	-4.41368	4.41368	0.544728	0.760206
HSDL1	0.293657	-2.87435	2.87435	0.354747	0.648404
CDIPT	0.327572	-1.50251	1.50251	0.185437	0.513009
GNG2	1.18734	4.21207	4.21207	0.519846	1.70719
SLC24A2	0.560777	0.935094	0.935094	0.115408	0.676185
CRABP1	0.177986	-3.62221	3.62221	0.447046	0.625032
TLX3	0.366129	3.40226	3.40226	0.4199	0.786029
GP1BB	1.24507	0.225529	0.225529	0.0278343	1.27291
RGR	1.05727	2.75554	2.75554	0.340083	1.39735
TNFRSF11B	0.15809	6.83666	6.83666	0.843767	1.00186
RGS22	0.55204	2.31359	2.31359	0.285539	0.837579
NEUROG1	0.171129	2.18223	2.18223	0.269326	0.440455
SPTBN1	0.962933	0.657118	0.657118	0.0811002	1.04403
CD1D	0.852132	-3.19851	3.19851	0.394754	1.24689
CYP1A2	2.0931	-2.95436	2.95436	0.364621	2.45772
LUC7L2	0.441088	-3.68609	3.68609	0.454931	0.896018
STK38L	1.12473	-4.80537	4.80537	0.593069	1.7178
FABP1	1.39594	-3.99335	3.99335	0.492851	1.88879
SGK1	1.27173	5.40739	5.40739	0.66737	1.9391
LRRC24	0.12637	4.45371	4.45371	0.549668	0.676038
UEVLD	0.368797	0.17948	0.17948	0.0221511	0.390948
SNAP23	0.127726	1.42947	1.42947	0.176423	0.304149
TEX15	0.177207	-4.45307	4.45307	0.549589	0.726796
IL16	2.41364	-4.62144	4.62144	0.57037	2.98401
TAS2R40	1.21421	-1.3745	1.3745	0.169639	1.38385
SLC7A10	0.233463	5.69476	5.69476	0.702836	0.936299
ICAM1	1.2836	0.855289	0.855289	0.105558	1.38915
FAM111A	0.323913	-3.70816	3.70816	0.457654	0.781567
HRH1	0.937784	0.851807	0.851807	0.105128	1.04291
ARHGAP28	0.0382324	-4.44948	4.44948	0.549146	0.587379
OR2T11	0.00900415	0.158219	0.158219	0.0195271	0.0285312
HCRTR1	0.119249	-4.25338	4.25338	0.524944	0.644193
KCNV1	0.878862	6.05603	6.05603	0.747423	1.62629
CLMN	0.640195	4.54888	4.54888	0.561414	1.20161
ARHGEF10L	0.953552	0.905118	0.905118	0.111708	1.06526
LONRF1	0.135082	-4.43066	4.43066	0.546824	0.681906
SYT10	0.667016	-4.44593	4.44593	0.548708	1.21572
KCNJ6	1.31096	1.61507	1.61507	0.199328	1.51029
TDRD6	0.947894	-3.52023	3.52023	0.43446	1.38235
LMO3	0.58299	-4.78357	4.78357	0.590379	1.17337
RNF145	0.0918775	-1.69901	1.69901	0.209689	0.301566
ARNTL2	1.18412	-5.01849	5.01849	0.619373	1.80349
TP53RK	0.187687	0.275715	0.275715	0.0340282	0.221715
UBE2C	0.715532	0.316269	0.316269	0.0390334	0.754565
FKBP2	0.652948	-7.32004	7.32004	0.903425	1.55637
PTPN18	1.08249	2.93502	2.93502	0.362235	1.44473
MFN2	0.830278	-0.154562	0.154562	0.0190757	0.849354
ZNF347	1.01698	5.93209	5.93209	0.732127	1.74911
PLEKHA5	2.64809	1.14311	1.14311	0.141081	2.78917
ELMO3	0.913615	3.68213	3.68213	0.454442	1.36806
DBNDD2	1.11578	2.77887	2.77887	0.342962	1.45874
MIOS	0.940202	-3.70635	3.70635	0.45743	1.39763
FAM50B	0.366748	-1.70492	1.70492	0.210418	0.577166
PAQR5	1.10522	-0.637663	0.637663	0.0786991	1.18392
GPT	0.573911	9.47181	9.47181	1.16899	1.7429
RXFP4	1.31666	6.74982	6.74982	0.83305	2.14971
GLB1L2	0.976618	5.99747	5.99747	0.740196	1.71681
DCAF5	0.864143	4.486	4.486	0.553653	1.4178
TP53BP1	0.0707214	-4.98485	4.98485	0.615221	0.685942
ADARB1	0.399228	3.7439	3.7439	0.462065	0.861292
ROPN1L	1.23766	4.59145	4.59145	0.566667	1.80433
SLC6A13	0.790889	3.78578	3.78578	0.467234	1.25812
KCNK17	1.20515	-5.49646	5.49646	0.678362	1.88351
TRIM34	0.310159	-1.23934	1.23934	0.152957	0.463116
PITX1	0.0258396	3.63868	3.63868	0.449079	0.474918
SLC18A3	0.517796	8.17466	8.17466	1.0089	1.5267
TMEM156	0.0579825	-5.08774	5.08774	0.62792	0.685902
TIMM13	0.985317	3.95872	3.95872	0.488578	1.4739
CSNK1A1L	0.456797	-3.64473	3.64473	0.449826	0.906623
CD276	0.703353	2.27971	2.27971	0.281357	0.98471
ZFPM2	1.28157	8.4131	8.4131	1.03833	2.31989
ISM1	0.593338	9.87297	9.87297	1.2185	1.81184
LRRC43	1.08177	-3.57381	3.57381	0.441073	1.52284
TRAPPC9	0.0602069	2.04633	2.04633	0.252554	0.312761
RBM38	0.563986	-9.0877	9.0877	1.12159	1.68557
CA13	1.29235	3.50762	3.50762	0.432903	1.72526
CCRL2	0.0134497	-3.6007	3.6007	0.444392	0.457841
TET3	1.62813	3.71567	3.71567	0.45858	2.08671
ASB2	0.989483	-7.37955	7.37955	0.91077	1.90025
RBM22	0.934204	-4.49635	4.49635	0.554931	1.48914
TACR1	0.403362	5.18567	5.18567	0.640005	1.04337
SYNPO	0.20204	-0.207155	0.207155	0.0255667	0.227606
ACTG1	0.256921	-5.13972	5.13972	0.634334	0.891255
YIF1A	1.43566	0.387098	0.387098	0.0477749	1.48344
NCAPG2	1.44099	-5.74381	5.74381	0.70889	2.14988
RNF180	0.468853	4.10319	4.10319	0.506408	0.975261
F11	1.0194	0.341548	0.341548	0.0421532	1.06155
SHD	0.268059	0.131575	0.131575	0.0162388	0.284297
GRK6	1.15295	-4.3654	4.3654	0.53877	1.69172
CRMP1	0.701031	2.92108	2.92108	0.360515	1.06155
PDHA2	0.455215	1.59053	1.59053	0.1963	0.651514
IFI16	0.285615	-4.03213	4.03213	0.497638	0.783253
PARVG	0.467775	-1.20582	1.20582	0.148821	0.616596
ADAMTS12	0.534218	5.55548	5.55548	0.685646	1.21986
PHF3	1.23272	3.81503	3.81503	0.470843	1.70356
HEPHL1	0.543622	-1.57933	1.57933	0.194917	0.73854
BLK	5.08317	-8.47058	8.47058	1.04542	6.12859
PRR16	1.44937	-3.54749	3.54749	0.437824	1.8872
IL5	0.308867	-3.16393	3.16393	0.390486	0.699353
TOR3A	0.579384	-5.68912	5.68912	0.70214	1.28152
RUSC2	0.378698	-4.41221	4.41221	0.544546	0.923244
PLEKHB1	0.0398911	0.785796	0.785796	0.0969814	0.136873
COG8	0.539679	-2.07888	2.07888	0.256571	0.79625
NOVA1	1.19755	8.20055	8.20055	1.0121	2.20965
LDLRAD3	0.48143	-4.46013	4.46013	0.550461	1.03189
BDKRB2	0.404189	5.05049	5.05049	0.623322	1.02751
AKAP12	0.396018	-4.42063	4.42063	0.545585	0.941603
PAQR9	1.16777	4.66832	4.66832	0.576155	1.74392
TIFA	1.51861	-5.58632	5.58632	0.689453	2.20806
UGT1A4	0.285156	-4.40778	4.40778	0.543999	0.829155
SLC38A1	1.08135	2.4336	2.4336	0.30035	1.3817
FRAS1	0.605953	4.68365	4.68365	0.578047	1.184
SLC38A8	0.24172	1.5778	1.5778	0.194729	0.436448
SLC16A13	0.159521	-2.23943	2.23943	0.276386	0.435908
ACR	0.375538	-5.27225	5.27225	0.650691	1.02623
GDF5	1.07112	2.87741	2.87741	0.355125	1.42624
POLR3D	1.70006	7.03832	7.03832	0.868655	2.56871
PODXL	0.500383	-0.535136	0.535136	0.0660454	0.566428
NPNT	0.588668	1.0096	1.0096	0.124603	0.713271
KIAA1210	0.65525	-1.75237	1.75237	0.216274	0.871525
CCDC9	0.619327	1.80665	1.80665	0.222973	0.8423
EPSTI1	2.69668	-6.85731	6.85731	0.846316	3.543
DTX3L	0.528659	-5.36972	5.36972	0.662721	1.19138
PRKD3	0.478254	-6.13851	6.13851	0.757603	1.23586
CXCR5	5.76024	-8.57086	8.57086	1.0578	6.81803
NUB1	0.601806	-0.611854	0.611854	0.0755139	0.67732
MSH2	0.794797	-3.85056	3.85056	0.475229	1.27003
RWDD3	0.401523	6.99265	6.99265	0.86302	1.26454
KIAA0319L	0.56886	-1.73559	1.73559	0.214203	0.783063
RASSF9	1.07523	-5.22636	5.22636	0.645027	1.72026
FHDC1	0.464265	-1.87585	1.87585	0.231514	0.695779
CHRD	0.911946	0.336001	0.336001	0.0414686	0.953415
TTC27	0.659376	-0.336681	0.336681	0.0415525	0.700929
SMAD7	0.132575	-0.870914	0.870914	0.107487	0.240062
GSS	0.715319	1.57965	1.57965	0.194957	0.910276
TTC30A	0.378293	0.130599	0.130599	0.0161182	0.394411
KRAS	0.900975	0.048213	0.048213	0.00595036	0.906925
TBX6	2.24794	-7.25012	7.25012	0.894796	3.14273
GAA	0.00447689	-1.88226	1.88226	0.232305	0.236782
LVRN	0.761126	5.95877	5.95877	0.73542	1.49655
PAX6	0.629732	2.13078	2.13078	0.262976	0.892709
TMEM132C	0.890053	4.38728	4.38728	0.54147	1.43152
LMNA	0.845376	0.237463	0.237463	0.0293072	0.874684
TM9SF3	0.0580164	0.343139	0.343139	0.0423496	0.100366
SULT1E1	1.0931	4.38445	4.38445	0.54112	1.63422
SLC4A3	0.851874	2.58252	2.58252	0.31873	1.1706
WDR82	1.12236	-1.58657	1.58657	0.195811	1.31818
ACTR1A	0.323078	-2.63091	2.63091	0.324702	0.64778
ZNF668	0.131414	-3.46766	3.46766	0.427971	0.559385
FAT1	0.0755956	7.82675	7.82675	0.965962	1.04156
SPOP	0.340534	5.44834	5.44834	0.672423	1.01296
UBXN1	0.182765	0.675296	0.675296	0.0833437	0.266108
LUC7L3	1.03847	-6.78418	6.78418	0.837291	1.87576
FGD1	0.939509	4.07506	4.07506	0.502937	1.44245
GNG4	0.22736	0.622206	0.622206	0.0767915	0.304151
TMEM138	1.17918	-4.69446	4.69446	0.579381	1.75856
ADAM15	2.86641	-3.59494	3.59494	0.443681	3.3101
DEPDC4	0.442596	-6.17167	6.17167	0.761696	1.20429
CACNA1C	0.350062	9.68019	9.68019	1.19471	1.54477
WDR27	0.0129617	-5.02247	5.02247	0.619864	0.632825
TSTD2	0.934426	-1.82725	1.82725	0.225516	1.15994
PLBD1	0.122559	2.06599	2.06599	0.254981	0.37754
TMEM92	0.581188	0.586165	0.586165	0.0723434	0.653531
MKX	0.411792	2.66304	2.66304	0.328668	0.740459
POLR2A	0.147633	-2.96411	2.96411	0.365824	0.513458
LPXN	0.22745	-5.56103	5.56103	0.686332	0.913782
NFKBIE	0.0527715	-5.3255	5.3255	0.657263	0.710035
CTDP1	0.559112	-4.03587	4.03587	0.4981	1.05721
ZNF70	0.305008	0.134803	0.134803	0.0166371	0.321645
NEGR1	0.0541438	1.81977	1.81977	0.224593	0.278737
SLC7A8	0.209435	8.94333	8.94333	1.10377	1.3132
TIAL1	0.262161	-5.76988	5.76988	0.712108	0.974269
DTNA	0.52153	0.223264	0.223264	0.0275548	0.549085
NDUFV1	0.681252	0.89825	0.89825	0.11086	0.792112
MAP4K3	1.10353	4.54884	4.54884	0.561409	1.66494
S100A9	0.669616	-4.04326	4.04326	0.499011	1.16863
CD69	0.179343	-2.56978	2.56978	0.317158	0.4965
FUT9	0.0818673	1.46539	1.46539	0.180855	0.262723
HAO1	1.01732	-3.89134	3.89134	0.480261	1.49758
NUDT8	0.971241	-3.86438	3.86438	0.476934	1.44818
RFX6	1.17874	6.09359	6.09359	0.752059	1.9308
CPA5	0.734315	-4.36633	4.36633	0.538884	1.2732
HTR6	0.589422	-6.34136	6.34136	0.782638	1.37206
DCC	0.944367	4.91793	4.91793	0.606961	1.55133
TSPYL4	1.52134	3.03664	3.03664	0.374776	1.89612
TTLL1	0.519808	2.21052	2.21052	0.272819	0.792627
LAX1	2.19749	-4.22097	4.22097	0.520944	2.71843
GAMT	1.1819	-2.94419	2.94419	0.363367	1.54527
VPS18	0.676561	0.819354	0.819354	0.101123	0.777684
RASSF5	0.536615	-5.06386	5.06386	0.624972	1.16159
TMEM196	0.946601	4.046	4.046	0.499349	1.44595
MFSD5	0.694046	2.62074	2.62074	0.323447	1.01749
ACSBG1	0.142288	-5.50827	5.50827	0.67982	0.822108
PITX2	0.500341	-6.62048	6.62048	0.817087	1.31743
UNC13A	0.0912643	3.7691	3.7691	0.465176	0.55644
CCDC136	1.80939	0.113415	0.113415	0.0139974	1.82339
CASKIN2	0.877583	-3.08821	3.08821	0.381141	1.25872
TTLL3	0.541727	-3.87277	3.87277	0.47797	1.0197
WWC2	0.21025	1.54091	1.54091	0.190176	0.400425
CHDH	0.833975	6.28967	6.28967	0.776259	1.61023
RTP3	0.102362	5.11515	5.11515	0.631302	0.733664
ARSJ	2.07757	-0.0237622	0.0237622	0.00293269	2.0805
FAM174A	1.1264	-4.52875	4.52875	0.558929	1.68533
DDIT4	0.414338	0.903989	0.903989	0.111569	0.525906
IL6	0.13235	-5.932	5.932	0.732116	0.864466
ANKMY2	0.366508	-2.97213	2.97213	0.366815	0.733323
SMARCD3	1.04312	0.365668	0.365668	0.0451301	1.08825
AVPR1B	0.816718	-2.8287	2.8287	0.349113	1.16583
CMIP	0.356584	5.88375	5.88375	0.726161	1.08275
LYNX1	1.0298	-1.12932	1.12932	0.139379	1.16917
TBC1D26	0.779331	-4.35296	4.35296	0.537234	1.31656
PHGR1	0.349104	-3.63221	3.63221	0.44828	0.797384
C10orf71	1.05303	3.79112	3.79112	0.467893	1.52093
OSBPL6	1.25753	-2.13751	2.13751	0.263808	1.52133
FSTL5	0.346504	8.11427	8.11427	1.00145	1.34795
NFKBIZ	1.00687	3.58793	3.58793	0.442815	1.44969
GHSR	1.97088	2.18773	2.18773	0.270006	2.24088
KCNK9	1.17481	6.84778	6.84778	0.845139	2.01995
IFT140	1.07186	-0.645835	0.645835	0.0797077	1.15157
SLC5A7	0.550338	-1.2719	1.2719	0.156976	0.707314
ICAM4	1.47891	3.27459	3.27459	0.404144	1.88305
TRIP13	1.15121	-6.66996	6.66996	0.823193	1.9744
PDE3B	1.61527	3.73319	3.73319	0.460743	2.07601
ANO2	0.135602	-1.57055	1.57055	0.193834	0.329436
KCNC4	0.283386	-4.60364	4.60364	0.568173	0.851559
CCDC149	1.14708	2.15041	2.15041	0.265399	1.41248
UTF1	1.16468	7.18934	7.18934	0.887294	2.05197
DPM2	1.08413	2.30023	2.30023	0.283889	1.36802
KCTD21	0.11583	-1.81339	1.81339	0.223805	0.339635
C5orf38	0.468979	5.67163	5.67163	0.699982	1.16896
SEMA5A	1.82577	6.5038	6.5038	0.802686	2.62846
GPR153	0.992324	1.43233	1.43233	0.176775	1.1691
DEPDC5	0.0191312	-0.588846	0.588846	0.0726742	0.0918054
AKAP6	0.848875	-4.62712	4.62712	0.57107	1.41995
ZNF621	1.07228	-3.78409	3.78409	0.467025	1.53931
ERC2	1.18771	5.07978	5.07978	0.626937	1.81464
NANOS2	1.1736	-0.350065	0.350065	0.0432044	1.21681
STK25	0.444027	1.62249	1.62249	0.200245	0.644272
RGS19	1.94352	-4.56622	4.56622	0.563554	2.50708
OPRL1	1.77997	-4.64167	4.64167	0.572866	2.35284
OSCP1	1.82294	1.90422	1.90422	0.235015	2.05796
FNIP1	0.342683	-2.84911	2.84911	0.351632	0.694315
ZNF283	0.71027	5.50496	5.50496	0.679412	1.38968
SCGB3A2	0.0682954	-6.92336	6.92336	0.854467	0.922763
CSK	2.8355	-4.48131	4.48131	0.553074	3.38857
USP44	1.25142	3.73289	3.73289	0.460706	1.71213
RPL15	0.0305266	3.77669	3.77669	0.466111	0.496638
ZBTB7B	1.1879	-4.47327	4.47327	0.552082	1.73999
PAX8	0.195869	-4.01476	4.01476	0.495494	0.691362
TFPI2	0.841008	-2.70767	2.70767	0.334176	1.17518
CARD10	0.0324281	-1.4676	1.4676	0.181129	0.213557
TRNP1	0.511533	0.221559	0.221559	0.0273443	0.538877
C8orf44	1.13909	-4.50874	4.50874	0.55646	1.69555
SSB	0.0695715	-2.67929	2.67929	0.330672	0.400244
SLC29A3	0.066873	0.305342	0.305342	0.0376847	0.104558
KCNH7	1.53328	8.97741	8.97741	1.10798	2.64126
DBX2	0.277653	3.92551	3.92551	0.48448	0.762133
CHST2	0.0155432	-5.87048	5.87048	0.724523	0.740066
ZFP28	0.533678	7.13979	7.13979	0.88118	1.41486
ERG	1.19456	-4.21604	4.21604	0.520335	1.71489
HES5	1.13441	-1.59164	1.59164	0.196437	1.33085
GALC	0.299455	-2.49701	2.49701	0.308177	0.607631
HIPK4	1.20315	-4.87229	4.87229	0.601329	1.80448
KCNA4	0.577189	3.6355	3.6355	0.448687	1.02588
FGF1	2.54516	-6.08068	6.08068	0.750466	3.29562
KRT83	1.30243	-4.59739	4.59739	0.567401	1.86983
PPP2CA	0.729125	-4.58741	4.58741	0.566169	1.29529
DUSP18	0.562412	0.914631	0.914631	0.112882	0.675294
CLK4	0.0989325	-3.61079	3.61079	0.445636	0.544569
RCAN2	0.902721	-4.53724	4.53724	0.559978	1.4627
CHCHD7	0.458843	-5.60316	5.60316	0.691531	1.15037
EGFLAM	0.114793	2.83649	2.83649	0.350074	0.464867
PEX10	0.664901	-7.31213	7.31213	0.902449	1.56735
SLC39A1	0.487244	1.03992	1.03992	0.128345	0.615589
C5orf52	0.399975	-3.57201	3.57201	0.440851	0.840826
PROX1	0.63482	4.44374	4.44374	0.548437	1.18326
HYOU1	0.1092	0.653539	0.653539	0.0806586	0.189858
WFDC5	0.874126	-1.09999	1.09999	0.135759	1.00988
ST6GAL2	1.16514	9.12602	9.12602	1.12632	2.29145
CDH8	0.17397	4.61613	4.61613	0.569714	0.743684
CHPF	0.441528	-0.922411	0.922411	0.113842	0.55537
AOX1	0.892876	2.45117	2.45117	0.302519	1.19539
DIP2A	0.205466	-2.91599	2.91599	0.359886	0.565352
IGF1	0.939903	-0.114067	0.114067	0.014078	0.953981
PTH2	0.288299	-6.77321	6.77321	0.835937	1.12424
UBQLN4	0.0526923	-5.69393	5.69393	0.702734	0.755427
MCTP1	0.851359	4.50281	4.50281	0.555728	1.40709
MTRR	0.199428	-0.951735	0.951735	0.117461	0.316889
ZNF212	1.3536	-3.44685	3.44685	0.425404	1.779
HNRNPF	0.669966	-8.82151	8.82151	1.08873	1.7587
GLRB	0.499161	7.05864	7.05864	0.871164	1.37033
RYR2	0.332509	5.84249	5.84249	0.721068	1.05358
CST9L	0.122868	-4.30945	4.30945	0.531864	0.654732
LIPN	1.93454	-4.30938	4.30938	0.531855	2.4664
SPATS2L	0.554024	1.78018	1.78018	0.219706	0.77373
RGS10	0.354539	1.98984	1.98984	0.245582	0.600121
ZBTB20	0.242072	3.44694	3.44694	0.425414	0.667487
TMEM212	0.815191	-4.19804	4.19804	0.518114	1.33331
IL7	1.11359	-6.22276	6.22276	0.768001	1.88159
CASP8	2.05447	-2.46139	2.46139	0.30378	2.35825
RBM12	0.496053	3.32914	3.32914	0.410876	0.906929
CPNE1	0.427575	1.25927	1.25927	0.155417	0.582991
SLIT2	0.303539	4.48522	4.48522	0.553558	0.857096
TNFSF8	0.977549	0.181745	0.181745	0.0224307	0.99998
GPR151	0.379983	3.86639	3.86639	0.477182	0.857165
C8orf86	0.514826	-3.17982	3.17982	0.392448	0.907274
MED21	1.26229	-1.95455	1.95455	0.241227	1.50352
FEZ1	0.693381	4.55665	4.55665	0.562373	1.25575
NFRKB	2.00281	1.29447	1.29447	0.159761	2.16257
GPS1	1.05999	5.5518	5.5518	0.685193	1.74518
GNMT	0.312202	3.24881	3.24881	0.400961	0.713164
PHC3	1.29729	-4.02108	4.02108	0.496274	1.79357
HIVEP1	0.386599	-3.35545	3.35545	0.414123	0.800722
ANO1	0.727621	-1.68316	1.68316	0.207733	0.935354
GMPR	0.261675	-7.31056	7.31056	0.902256	1.16393
FGD3	0.282697	-2.45885	2.45885	0.303466	0.586163
LAYN	0.651267	-3.9268	3.9268	0.484638	1.13591
NALCN	0.648415	2.21652	2.21652	0.273558	0.921974
ZNF385A	0.160681	-5.22731	5.22731	0.645144	0.805825
FOXRED1	0.71117	-3.65983	3.65983	0.451689	1.16286
MYH14	0.170516	8.19722	8.19722	1.01168	1.1822
IPO13	0.782282	-3.94246	3.94246	0.48657	1.26885
KCNMA1	1.22997	-5.78345	5.78345	0.713782	1.94375
MTSS1	0.826781	7.187	7.187	0.887006	1.71379
NPY2R	0.0782769	-0.368143	0.368143	0.0454354	0.123712
SIGIRR	0.326159	-0.695167	0.695167	0.0857962	0.411956
SORT1	1.18248	6.74135	6.74135	0.832005	2.01448
ALPI	0.682276	2.15896	2.15896	0.266455	0.94873
KNCN	1.10991	-6.12619	6.12619	0.756083	1.866
COL4A1	1.16751	5.23801	5.23801	0.646465	1.81397
CKLF	1.75717	-1.6214	1.6214	0.20011	1.95728
TK2	1.77847	-1.26387	1.26387	0.155985	1.93445
LETM2	0.522364	-2.52458	2.52458	0.311578	0.833943
PCDH12	0.867479	1.21992	1.21992	0.15056	1.01804
BTBD18	0.0640081	0.427963	0.427963	0.0528184	0.116827
RHOQ	0.253301	-4.62242	4.62242	0.57049	0.823792
NAPSA	0.943465	-5.65805	5.65805	0.698306	1.64177
TAF10	0.321457	1.56472	1.56472	0.193114	0.514571
TRIM65	0.499141	1.94587	1.94587	0.240156	0.739296
KRT82	0.993182	-6.48498	6.48498	0.800364	1.79355
DCAF6	0.845677	-4.20356	4.20356	0.518796	1.36447
SMAD3	0.845677	1.44236	1.44236	0.178013	1.02369
TAF4	0.800463	3.50674	3.50674	0.432795	1.23326
TRIM13	1.78178	-4.03458	4.03458	0.49794	2.27972
ATP6V1A	0.588794	-3.9765	3.9765	0.490772	1.07957
CAV3	1.14222	-2.47416	2.47416	0.305356	1.44758
SLCO4C1	0.317187	-2.78656	2.78656	0.343912	0.661099
PTPRH	1.87376	2.91758	2.91758	0.360082	2.23384
CRYBB3	0.107009	-3.04514	3.04514	0.375826	0.482835
CCDC85A	1.19957	-6.42932	6.42932	0.793494	1.99307
CLNK	0.594055	-0.0239492	0.0239492	0.00295577	0.59701
LTBR	1.23371	5.36308	5.36308	0.661901	1.89561
PTF1A	0.877034	3.70685	3.70685	0.457492	1.33453
SPIRE2	0.000139695	3.49865	3.49865	0.431796	0.431936
ZMYM1	0.268615	3.78403	3.78403	0.467018	0.735632
PRDX6	0.751936	-4.61742	4.61742	0.569873	1.32181
HTT	2.12234	-1.59867	1.59867	0.197305	2.31964
PLCD1	1.30538	2.43133	2.43133	0.30007	1.60545
MORC4	0.243013	0.955672	0.955672	0.117947	0.36096
MTHFD2L	0.242378	-4.65651	4.65651	0.574698	0.817076
NAGLU	0.513824	1.26123	1.26123	0.155658	0.669482
ZCCHC24	1.27008	8.20791	8.20791	1.013	2.28308
PTGR1	1.30823	3.15443	3.15443	0.389314	1.69755
HADH	0.791505	-0.426555	0.426555	0.0526446	0.84415
CEACAM8	0.972512	-5.06488	5.06488	0.625098	1.59761
MAD2L1BP	0.941021	-1.88183	1.88183	0.232251	1.17327
TMEM151A	0.377225	6.09851	6.09851	0.752667	1.12989
CAMP	0.874163	-4.39457	4.39457	0.542369	1.41653
CPLX3	3.52007	3.37535	3.37535	0.416579	3.93665
PUF60	0.602671	-1.13026	1.13026	0.139494	0.742165
GPR31	1.20388	-4.25144	4.25144	0.524704	1.72858
FBLIM1	1.29738	4.39473	4.39473	0.542389	1.83976
KRTAP1-3	2.13777	-2.73825	2.73825	0.33795	2.47572
CDCP2	0.441236	5.87744	5.87744	0.725382	1.16662
GTPBP3	2.72543	2.19296	2.19296	0.270651	2.99608
RABEP1	0.973679	-2.46421	2.46421	0.304129	1.27781
TTC37	1.50659	-0.784581	0.784581	0.0968315	1.60342
MYPOP	1.10643	-1.88524	1.88524	0.232672	1.33911
AGXT2	1.05244	-1.65949	1.65949	0.204811	1.25725
BNC1	0.326676	-0.667361	0.667361	0.0823645	0.409041
BCR	0.35179	1.17473	1.17473	0.144982	0.496773
ACAD9	0.986587	-5.33686	5.33686	0.658665	1.64525
AGL	0.0379233	-2.99383	2.99383	0.369493	0.407416
MSX2	3.04791	-1.65414	1.65414	0.204151	3.25206
EDNRB	0.843644	6.47897	6.47897	0.799622	1.64327
IK	0.876065	-4.13756	4.13756	0.51065	1.38671
WRN	0.322515	2.38264	2.38264	0.29406	0.616575
PEA15	0.565321	-5.65778	5.65778	0.698273	1.26359
DRD2	1.63556	2.03114	2.03114	0.250679	1.88624
CEPT1	1.2796	-4.20737	4.20737	0.519265	1.79887
TMEM132E	0.226996	5.69662	5.69662	0.703066	0.930062
PRDM16	1.27094	5.45225	5.45225	0.672907	1.94384
CRYGA	1.99061	3.27796	3.27796	0.404559	2.39517
PFDN5	0.0290184	4.29614	4.29614	0.530222	0.55924
KCNQ1	1.19933	1.80688	1.80688	0.223002	1.42233
CPT1B	0.966864	5.7297	5.7297	0.707148	1.67401
SNX11	0.832829	-1.9062	1.9062	0.23526	1.06809
CAPN8	0.337838	-3.20994	3.20994	0.396165	0.734003
GRIA2	0.315816	0.839774	0.839774	0.103643	0.419459
DEPDC1	0.811722	-0.364172	0.364172	0.0449454	0.856668
RIPPLY2	0.685189	3.30699	3.30699	0.408142	1.09333
TPCN2	0.0536689	-3.63452	3.63452	0.448565	0.502234
SLC22A18	2.22329	0.0615251	0.0615251	0.00759331	2.23088
FOXB1	0.854412	3.46828	3.46828	0.428049	1.28246
PAQR7	0.961538	4.79991	4.79991	0.592396	1.55393
ZNF782	0.885661	-1.95548	1.95548	0.241342	1.127
HIGD2A	1.03248	-3.78647	3.78647	0.467319	1.4998
DNAJB2	0.75711	-4.99292	4.99292	0.616217	1.37333
AXL	1.03574	-0.491287	0.491287	0.0606337	1.09638
AKAP8L	1.30915	-6.53324	6.53324	0.80632	2.11547
NCKAP1	0.748457	5.447	5.447	0.672259	1.42072
FBLN5	2.58684	7.30684	7.30684	0.901796	3.48864
DENND4B	0.358257	-2.82479	2.82479	0.34863	0.706886
CPM	1.44029	1.44555	1.44555	0.178407	1.61869
UACA	0.864161	-4.14503	4.14503	0.511571	1.37573
GMFG	0.161347	-5.67141	5.67141	0.699955	0.861301
DCAF16	1.30783	-3.91483	3.91483	0.48316	1.79099
IL25	0.271114	-4.24954	4.24954	0.52447	0.795584
PROX2	1.06013	6.12578	6.12578	0.756031	1.81616
ZDHHC14	0.671567	-2.57711	2.57711	0.318062	0.989629
LRRFIP1	0.643487	-4.73515	4.73515	0.584403	1.22789
STEAP2	1.16718	3.97698	3.97698	0.490831	1.65801
NPR1	0.609417	1.32721	1.32721	0.163801	0.773218
ARHGEF3	0.0572532	-1.13456	1.13456	0.140026	0.197279
TMEM25	0.949086	0.107361	0.107361	0.0132503	0.962337
COL13A1	0.080011	-0.409873	0.409873	0.0505858	0.130597
KRTAP10-8	1.04923	-4.52639	4.52639	0.558638	1.60787
CTNND2	0.0944934	1.95541	1.95541	0.241333	0.335826
ECM1	3.07721	3.29355	3.29355	0.406483	3.48369
LRIG3	1.1671	-2.15498	2.15498	0.265963	1.43306
PCDH17	0.473612	8.6367	8.6367	1.06593	1.53954
LIMD2	0.486412	-5.93958	5.93958	0.733051	1.21946
UNC5B	0.744028	-3.03029	3.03029	0.373993	1.11802
BSND	0.112745	-4.67855	4.67855	0.577418	0.690163
FNIP2	1.13303	3.20172	3.20172	0.39515	1.52818
DNTT	1.17671	-0.415543	0.415543	0.0512856	1.228
KLHL36	0.257247	3.06341	3.06341	0.37808	0.635327
LGALS12	1.183	-0.306121	0.306121	0.0377809	1.22078
ASB10	0.967474	-5.64431	5.64431	0.69661	1.66408
GRID2	1.57501	6.09381	6.09381	0.752086	2.3271
NHLH1	0.697651	3.64799	3.64799	0.450228	1.14788
VCL	0.761202	2.95134	2.95134	0.364249	1.12545
NGDN	0.840445	2.3572	2.3572	0.290921	1.13137
CD74	1.20048	-0.649748	0.649748	0.0801907	1.28067
SEC63	0.897264	-0.979169	0.979169	0.120847	1.01811
SALL1	1.80674	7.62486	7.62486	0.941045	2.74779
IQCJ	0.342809	-4.23568	4.23568	0.522759	0.865568
STIM2	3.34532	-2.3939	2.3939	0.29545	3.64077
MAMSTR	0.0807111	5.87198	5.87198	0.724709	0.80542
RAX2	0.678236	-5.69004	5.69004	0.702253	1.38049
SPINK7	1.47265	-5.43391	5.43391	0.670643	2.14329
SDR16C5	0.23356	-3.56365	3.56365	0.439819	0.67338
AATF	0.0228624	4.42819	4.42819	0.546518	0.569381
DENND1C	0.388691	-4.50755	4.50755	0.556313	0.945004
A4GNT	0.523554	-5.08127	5.08127	0.627121	1.15067
USP21	0.461181	0.0990717	0.0990717	0.0122272	0.473409
ZFP37	2.95242	-4.59106	4.59106	0.56662	3.51904
ARNTL	0.138585	-2.24457	2.24457	0.277021	0.415606
SMAD6	0.331008	1.18269	1.18269	0.145965	0.476973
MSRB3	1.23662	2.71918	2.71918	0.335595	1.57221
DMBX1	0.876595	-2.44181	2.44181	0.301363	1.17796
FKBP5	3.33405	-3.78907	3.78907	0.46764	3.80169
CHI3L2	0.267386	-3.02542	3.02542	0.373391	0.640777
FAM189B	0.699007	1.89022	1.89022	0.233287	0.932295
PRICKLE4	2.05619	-3.95288	3.95288	0.487857	2.54405
EIF3I	0.928391	4.19851	4.19851	0.518172	1.44656
CDH10	3.79097	2.46286	2.46286	0.303961	4.09493
NLRC5	1.13511	-5.05438	5.05438	0.623802	1.75891
EPHA1	1.02243	-1.4421	1.4421	0.177981	1.20041
TMEM186	0.340472	-0.585374	0.585374	0.0722457	0.412717
PACS2	0.366056	5.49787	5.49787	0.678537	1.04459
HDGFL1	0.433318	-0.722929	0.722929	0.0892225	0.522541
ITPKB	0.625414	-2.70275	2.70275	0.333568	0.958982
ITGA4	1.79369	-4.41513	4.41513	0.544906	2.3386
MRM1	1.24173	0.0792932	0.0792932	0.00978622	1.25152
TMEM51	1.11329	2.58286	2.58286	0.318771	1.43206
NKX2-3	0.753037	1.72087	1.72087	0.212386	0.965424
KCNK2	1.83309	0.790501	0.790501	0.0975621	1.93065
FOXG1	0.669054	7.58493	7.58493	0.936118	1.60517
ZIK1	0.985764	5.90023	5.90023	0.728196	1.71396
USP18	0.431706	5.37004	5.37004	0.66276	1.09447
CCDC88C	0.486029	-4.75813	4.75813	0.58724	1.07327
KCTD13	2.56506	1.45178	1.45178	0.179176	2.74423
HOXC6	0.856397	4.20311	4.20311	0.518739	1.37514
HOXC5	0.890014	2.29788	2.29788	0.2836	1.17361
CTRB2	0.184067	-2.24827	2.24827	0.277478	0.461545
PRR5-ARHGAP8	1.80588	-4.09033	4.09033	0.504821	2.3107
TSHZ3	0.00117301	6.25691	6.25691	0.772215	0.773388
R3HDML	0.767829	5.4167	5.4167	0.668519	1.43635
TMBIM4	0.3842	-2.54815	2.54815	0.314488	0.698688
PLEKHF2	0.279849	3.2086	3.2086	0.396	0.675848
KCNE4	1.40675	5.52397	5.52397	0.681758	2.08851
SLC17A6	1.57691	0.775789	0.775789	0.0957464	1.67266
AKR1D1	0.522405	-7.04105	7.04105	0.868993	1.3914
C17orf58	1.03308	4.39814	4.39814	0.54281	1.57589
BMPR1B	0.351608	1.64153	1.64153	0.202594	0.554203
OR9Q2	0.898717	-4.21715	4.21715	0.520473	1.41919
RBM14	0.420807	-1.22149	1.22149	0.150754	0.571561
NPTN	0.0433554	3.58006	3.58006	0.441845	0.4852
SETDB2	0.192242	-2.42034	2.42034	0.298714	0.490956
TMC3	0.265948	-4.3399	4.3399	0.535622	0.801569
SOCS5	0.262742	-6.94868	6.94868	0.857592	1.12033
SPNS2	0.0220715	3.59419	3.59419	0.443588	0.465659
CCND2	0.974271	-10.8845	10.8845	1.34335	2.31762
SLC36A2	0.0275675	-5.78708	5.78708	0.714231	0.741798
TMEM179	1.49983	4.21256	4.21256	0.519907	2.01973
SLC26A9	0.53086	-2.32294	2.32294	0.286693	0.817553
MTUS2	0.607653	-3.54284	3.54284	0.437251	1.0449
RECQL4	0.527643	-3.42445	3.42445	0.422639	0.950283
B3GALT1	1.17482	-3.75736	3.75736	0.463726	1.63855
SEC31B	0.690416	6.48042	6.48042	0.799801	1.49022
FBXO7	0.740028	-5.36859	5.36859	0.662581	1.40261
DPYSL4	1.28356	2.52743	2.52743	0.311931	1.5955
SSBP4	1.73929	-0.557093	0.557093	0.0687553	1.80805
PUSL1	0.731521	-1.91895	1.91895	0.236833	0.968354
RPLP2	0.939282	-1.50547	1.50547	0.185802	1.12508
GABRA5	0.197824	0.484696	0.484696	0.0598202	0.257644
KRT2	0.609159	-1.71903	1.71903	0.212159	0.821319
PBX4	0.35945	-2.86856	2.86856	0.354032	0.713482
SAE1	0.148581	3.12351	3.12351	0.385498	0.534079
GAS2	1.28193	1.62671	1.62671	0.200765	1.4827
PDLIM2	0.0408197	-5.6639	5.6639	0.699028	0.739848
CHRNA9	0.284121	3.6705	3.6705	0.453006	0.737127
MATN4	0.958369	4.53015	4.53015	0.559102	1.51747
CNTN2	0.587627	3.8129	3.8129	0.47058	1.05821
GIT2	1.42313	-3.01791	3.01791	0.372464	1.79559
VRK2	2.53886	-2.49953	2.49953	0.308488	2.84735
STAB2	0.931428	-3.51953	3.51953	0.434374	1.3658
KRT35	0.899469	-4.86936	4.86936	0.600967	1.50044
KLC2	0.238294	-5.28443	5.28443	0.652194	0.890488
RNF157	0.00098165	6.5459	6.5459	0.807883	0.808864
HRAS	2.03111	-5.58819	5.58819	0.689683	2.72079
LRRC56	1.34575	-5.21933	5.21933	0.64416	1.98991
ZFC3H1	1.23288	-1.98412	1.98412	0.244877	1.47775
CCL7	0.481041	-4.20013	4.20013	0.518372	0.999413
DLGAP1	0.199053	-4.70145	4.70145	0.580244	0.779298
DLG2	0.295281	-6.44695	6.44695	0.79567	1.09095
CLDN17	1.64436	-4.19938	4.19938	0.51828	2.16264
APOBEC3B	0.114229	1.3512	1.3512	0.166763	0.280992
SP8	0.197003	3.8067	3.8067	0.469816	0.666819
FOXB2	0.655422	8.26787	8.26787	1.02041	1.67583
SMAD5	1.21557	-4.92995	4.92995	0.608445	1.82402
PRKAG2	0.937171	-8.35796	8.35796	1.03152	1.96869
PAK1	0.794017	-2.75843	2.75843	0.34044	1.13446
ZNF44	0.116134	1.08586	1.08586	0.134015	0.250149
CD300LF	0.440242	-5.69692	5.69692	0.703103	1.14334
PSD	0.168914	-0.417608	0.417608	0.0515403	0.220455
MGAT5B	1.02011	1.09153	1.09153	0.134715	1.15483
TBC1D14	0.889066	-0.782009	0.782009	0.096514	0.98558
ME1	0.689433	6.6085	6.6085	0.815608	1.50504
SRCIN1	0.909696	1.69121	1.69121	0.208725	1.11842
MRPL1	0.73536	-1.95504	1.95504	0.241288	0.976647
RABGAP1L	0.00182892	-3.75403	3.75403	0.463315	0.465144
NR2E1	0.541951	6.02973	6.02973	0.744177	1.28613
PPP2R5A	0.418082	-4.91518	4.91518	0.606623	1.0247
VAMP4	0.0961628	-5.67576	5.67576	0.700492	0.796654
PCDHAC1	0.475412	-2.05903	2.05903	0.254122	0.729534
EPHA5	0.281339	5.62255	5.62255	0.693925	0.975264
PPFIA2	0.191872	2.51952	2.51952	0.310954	0.502827
GPR26	0.447785	4.31364	4.31364	0.532381	0.980166
POLR3G	0.275996	-3.46739	3.46739	0.427939	0.703935
TMEM107	0.701722	-2.63514	2.63514	0.325223	1.02695
TCERG1L	0.554197	5.57119	5.57119	0.687585	1.24178
KLHL6	0.03394	-6.24194	6.24194	0.770368	0.804308
PEX5	0.0404977	-4.2526	4.2526	0.524847	0.565345
ALX4	0.0641798	2.55591	2.55591	0.315446	0.379626
BTBD10	0.235419	1.97986	1.97986	0.244351	0.47977
C3orf62	0.620073	1.35092	1.35092	0.166727	0.7868
ATP2B1	0.398361	-5.26734	5.26734	0.650085	1.04845
ZNF629	1.08523	3.13693	3.13693	0.387154	1.47238
PKN1	1.15642	-5.20382	5.20382	0.642245	1.79867
PKDCC	0.533878	2.62463	2.62463	0.323926	0.857804
SOX14	0.603126	8.29643	8.29643	1.02393	1.62706
NTF4	0.626465	5.2955	5.2955	0.653561	1.28003
ANPEP	0.354317	-2.80644	2.80644	0.346365	0.700683
TMEM150C	0.941392	2.06048	2.06048	0.2543	1.19569
CDC14A	0.16876	-1.20642	1.20642	0.148895	0.317654
GPR137	1.85807	-0.8639	0.8639	0.106621	1.96469
ARG2	0.432615	-3.30051	3.30051	0.407343	0.839957
GCKR	0.85421	-2.20141	2.20141	0.271694	1.1259
LMAN1L	3.23688	4.71067	4.71067	0.581382	3.81826
PRPH2	0.560159	-4.18103	4.18103	0.516015	1.07617
CDK5R2	0.690204	-0.785436	0.785436	0.096937	0.787141
EPPK1	0.465851	5.41053	5.41053	0.667757	1.13361
DLK1	0.940653	2.07759	2.07759	0.256412	1.19706
CCDC50	0.539038	-6.6665	6.6665	0.822767	1.3618
DUSP15	0.13961	-2.88903	2.88903	0.356558	0.496168
CYP26A1	0.592256	1.62954	1.62954	0.201114	0.793371
SIRT5	0.339189	3.78908	3.78908	0.467641	0.806831
DMD	1.27383	-0.761047	0.761047	0.093927	1.36776
PRKCQ	0.872973	-4.45213	4.45213	0.549473	1.42245
GABRB3	0.915223	2.68834	2.68834	0.33179	1.24701
SNRPD3	0.81579	-3.16244	3.16244	0.390302	1.20609
IL6R	1.27517	-6.7954	6.7954	0.838676	2.11385
PCBD2	1.31282	-3.10709	3.10709	0.383472	1.69629
REEP4	1.01428	4.83655	4.83655	0.596918	1.61119
S1PR4	0.0999038	1.67264	1.67264	0.206433	0.306337
DSCAM	0.0659843	1.4759	1.4759	0.182153	0.248137
RAB37	0.375533	-0.218308	0.218308	0.0269432	0.402476
SRPK2	0.105291	2.22733	2.22733	0.274893	0.380184
KDM6B	0.489448	5.41854	5.41854	0.668746	1.15819
TTC9	0.516246	-3.29662	3.29662	0.406862	0.923108
GNPNAT1	0.663092	4.17273	4.17273	0.514991	1.17808
KIAA0040	2.10312	3.13806	3.13806	0.387294	2.49041
TSPYL6	0.176334	-0.121841	0.121841	0.0150374	0.191372
TIMP3	0.275119	-4.55583	4.55583	0.562271	0.83739
SOX6	0.979322	-3.37087	3.37087	0.416026	1.39535
FHL5	1.37448	-4.15058	4.15058	0.512256	1.88673
CDH13	0.49965	-5.42994	5.42994	0.670153	1.1698
CCL5	1.07115	-2.53263	2.53263	0.312572	1.38372
INPP5A	1.38653	5.52541	5.52541	0.681935	2.06847
ADAMTS16	1.22513	7.21499	7.21499	0.89046	2.11559
MYBL2	1.32498	-4.16914	4.16914	0.514547	1.83952
CTNNA2	0.546891	3.66184	3.66184	0.451938	0.998829
CRYBB2	0.0823435	-1.57366	1.57366	0.194218	0.276562
LAPTM4A	3.65229	1.03621	1.03621	0.127887	3.78017
PENK	0.383545	-0.773607	0.773607	0.095477	0.479022
ACTA1	0.338503	5.63379	5.63379	0.695311	1.03381
ARHGDIB	0.830826	-6.52434	6.52434	0.805221	1.63605
CLSTN3	0.58691	3.21603	3.21603	0.396916	0.983826
RBP5	1.12397	2.53512	2.53512	0.31288	1.43685
MATR3	1.25328	-4.85443	4.85443	0.599125	1.85241
SH3PXD2B	1.10144	-0.492249	0.492249	0.0607524	1.16219
LRP12	0.37671	6.53044	6.53044	0.805975	1.18268
HOXB9	0.365936	0.450019	0.450019	0.0555405	0.421476
VEPH1	1.36673	-6.32715	6.32715	0.780885	2.14761
THOC5	0.168014	-1.30066	1.30066	0.160525	0.328538
IQSEC1	0.198089	-2.17832	2.17832	0.268845	0.466934
CREM	2.15829	-6.68731	6.68731	0.825335	2.98363
ANKRD39	0.600034	3.89001	3.89001	0.480098	1.08013
APBA2	0.676224	-2.35585	2.35585	0.290754	0.966978
HSD17B4	0.580226	-2.73618	2.73618	0.337694	0.91792
TREML1	0.408374	4.16194	4.16194	0.513658	0.922032
HOXB13	1.45599	2.707	2.707	0.334092	1.79008
NDUFS6	1.12621	-6.29097	6.29097	0.776419	1.90263
MRPL36	1.21254	-5.48715	5.48715	0.677213	1.88975
NFIC	1.2094	-3.52112	3.52112	0.43457	1.64397
ZC3H12C	0.606363	-0.377709	0.377709	0.0466162	0.65298
SLC25A31	0.883381	-5.35936	5.35936	0.661442	1.54482
EPB42	0.705765	-3.76232	3.76232	0.464339	1.1701
LGALS8	0.361968	8.86789	8.86789	1.09446	1.45643
SNX19	1.27296	0.357874	0.357874	0.0441681	1.31713
GABRG3	0.527322	4.15535	4.15535	0.512846	1.04017
ZNF469	0.535086	-1.8607	1.8607	0.229644	0.76473
SLC44A5	1.30999	-5.086	5.086	0.627705	1.93769
TEAD3	5.01044	-3.4977	3.4977	0.431679	5.44212
U2AF1	1.22217	0.343266	0.343266	0.0423653	1.26454
PRR11	0.921954	-5.50498	5.50498	0.679414	1.60137
LIN9	0.427887	-0.975908	0.975908	0.120445	0.548332
ZBTB32	0.0846725	-5.09993	5.09993	0.629423	0.714096
RTL1	0.692919	4.47838	4.47838	0.552713	1.24563
SPO11	0.506254	-2.14225	2.14225	0.264393	0.770646
ACVRL1	0.087411	-3.357	3.357	0.414315	0.501726
P4HTM	0.362854	-0.769899	0.769899	0.0950194	0.457873
LRRN4	0.427117	1.72032	1.72032	0.212319	0.639436
C11orf21	0.467495	-9.18324	9.18324	1.13338	1.60087
HTR3A	1.45958	7.36719	7.36719	0.909245	2.36882
PDZRN3	0.416298	6.32433	6.32433	0.780537	1.19684
RBMS2	1.38243	4.48464	4.48464	0.553486	1.93592
CUL4A	0.33562	-3.34342	3.34342	0.412639	0.748259
ZP4	1.77258	-2.74508	2.74508	0.338792	2.11138
RNPS1	2.26441	-1.37443	1.37443	0.169629	2.43403
IFNGR2	0.539122	0.149861	0.149861	0.0184956	0.557617
KRT84	1.00079	-4.1421	4.1421	0.511211	1.512
HYAL2	1.48138	4.94703	4.94703	0.610552	2.09194
PPARG	0.415546	-5.53202	5.53202	0.682752	1.0983
B3GALT5	0.9885	-4.78909	4.78909	0.591061	1.57956
SNRNP40	1.13014	-4.18278	4.18278	0.516231	1.64637
HDGF	1.27764	-3.48796	3.48796	0.430478	1.70812
CCL8	0.132851	-2.98683	2.98683	0.368628	0.50148
LNP1	0.64617	-4.92541	4.92541	0.607884	1.25405
KIAA0100	0.137988	-1.35946	1.35946	0.167782	0.305769
SPATC1	0.944997	-3.51961	3.51961	0.434383	1.37938
IGSF9	2.25802	5.27834	5.27834	0.651443	2.90946
RAB4A	0.702783	5.99641	5.99641	0.740065	1.44285
NRXN3	1.18677	3.66832	3.66832	0.452737	1.63951
U2AF2	0.0626065	4.52911	4.52911	0.558974	0.62158
GPI	0.874986	-4.28644	4.28644	0.529024	1.40401
PDGFC	0.260439	5.15002	5.15002	0.635606	0.896045
CPPED1	1.04182	-3.67868	3.67868	0.454015	1.49584
FKTN	0.358393	-4.17093	4.17093	0.514768	0.873161
TBX21	1.02242	4.53457	4.53457	0.559648	1.58206
C16orf72	1.44409	-0.36628	0.36628	0.0452056	1.48929
ATF7	0.206101	-5.02697	5.02697	0.620419	0.826521
DNASE2	0.81485	-2.81157	2.81157	0.346998	1.16185
RBL2	0.487534	6.02584	6.02584	0.743698	1.23123
TRAF6	0.418361	1.15314	1.15314	0.142319	0.56068
FADS3	2.73677	-0.307712	0.307712	0.0379772	2.77475
CSTF3	0.858624	-0.929739	0.929739	0.114747	0.973371
RFNG	1.09965	2.13607	2.13607	0.263629	1.36328
PLVAP	2.35437	-4.66377	4.66377	0.575594	2.92996
DSCC1	0.720322	0.945953	0.945953	0.116748	0.83707
BAHCC1	0.162091	6.04658	6.04658	0.746257	0.908348
ANXA2	0.260556	-1.83205	1.83205	0.226109	0.486664
PCCA	0.929819	-0.640626	0.640626	0.0790648	1.00888
RAD23A	0.46558	-1.7975	1.7975	0.221844	0.687424
KPNA1	0.58177	-3.32641	3.32641	0.410539	0.992309
C10orf62	0.0679059	-1.63887	1.63887	0.202266	0.270172
DAAM2	0.61011	7.85748	7.85748	0.969755	1.57987
ATOH1	1.1074	3.5316	3.5316	0.435863	1.54326
SLC22A17	0.529633	2.06039	2.06039	0.25429	0.783922
GGNBP2	0.956715	-3.19477	3.19477	0.394292	1.35101
NEFM	0.410034	8.4669	8.4669	1.04497	1.455
TYMP	0.530717	1.10233	1.10233	0.136047	0.666764
ZNF226	1.0077	0.764458	0.764458	0.094348	1.10205
GCNT1	0.692361	-0.198111	0.198111	0.0244504	0.716811
TBC1D22B	0.4036	0.272408	0.272408	0.0336201	0.43722
JAKMIP1	0.333651	-4.81225	4.81225	0.593919	0.92757
KCNK1	1.15483	0.623593	0.623593	0.0769626	1.23179
NLGN3	0.498209	4.59383	4.59383	0.566962	1.06517
PARP15	0.0481706	-0.167558	0.167558	0.0206797	0.0688503
NDUFS3	0.405886	-4.29943	4.29943	0.530627	0.936514
HTR1A	1.19057	5.09125	5.09125	0.628352	1.81892
VWA2	1.28982	-5.05743	5.05743	0.624178	1.914
FANCA	0.160903	-1.88059	1.88059	0.232099	0.393001
P4HB	1.0984	-5.48861	5.48861	0.677393	1.77579
GATA4	3.32586	4.39617	4.39617	0.542567	3.86843
XKR4	0.18662	4.84661	4.84661	0.598159	0.784779
MRPL35	1.30881	-1.44506	1.44506	0.178347	1.48715
TMEM132D	0.257247	6.30856	6.30856	0.77859	1.03584
ANKRD54	1.15581	-3.31851	3.31851	0.409564	1.56537
SRRM4	0.436791	8.05079	8.05079	0.993613	1.4304
SLC35A4	0.736461	-2.00444	2.00444	0.247384	0.983845
CA1	0.451073	-3.62493	3.62493	0.447382	0.898455
PDPN	0.571777	2.57598	2.57598	0.317922	0.889699
GJA3	0.67553	-0.46046	0.46046	0.0568291	0.73236
PGC	2.42486	-2.99886	2.99886	0.370114	2.79498
SH3YL1	1.08607	-4.68377	4.68377	0.578062	1.66413
RAD51	0.0217232	-2.10042	2.10042	0.25923	0.280953
RASGEF1A	1.73544	6.03614	6.03614	0.744969	2.48041
UPB1	0.272134	9.42664	9.42664	1.16342	1.43555
HSPG2	0.384535	3.47578	3.47578	0.428974	0.813509
SLC25A22	0.939606	-2.66425	2.66425	0.328817	1.26842
IL10RA	0.899066	-4.26171	4.26171	0.525973	1.42504
PPP2R1B	0.0386067	-0.649404	0.649404	0.0801482	0.118755
ADAMTS13	0.226031	-1.68857	1.68857	0.2084	0.434432
R3HCC1	0.262673	-2.73672	2.73672	0.33776	0.600433
B4GALNT4	1.24201	10.4497	10.4497	1.28968	2.53169
RNF2	0.102311	5.14606	5.14606	0.635117	0.737429
TIMM50	0.704046	4.11295	4.11295	0.507613	1.21166
ADAMTS3	0.670334	2.10196	2.10196	0.25942	0.929754
PSMA7	0.0946476	-2.01973	2.01973	0.249271	0.343918
NLRP11	1.04234	-4.65755	4.65755	0.574826	1.61716
PTPDC1	0.781383	-2.8326	2.8326	0.349595	1.13098
ABCC2	0.920665	-3.37465	3.37465	0.416493	1.33716
PTPRN2	0.929856	3.0136	3.0136	0.371933	1.30179
ETV5	0.903557	-1.51054	1.51054	0.186428	1.08998
SH3BP4	0.715481	4.03568	4.03568	0.498076	1.21356
STAMBP	0.220755	-1.95307	1.95307	0.241044	0.461799
LAT	2.0675	-5.53172	5.53172	0.682715	2.75022
SELPLG	1.28408	-0.436334	0.436334	0.0538515	1.33794
EMP2	1.00039	1.19515	1.19515	0.147503	1.1479
PLAGL1	0.367989	-3.83473	3.83473	0.473275	0.841263
UBA1	0.696266	-1.45171	1.45171	0.179167	0.875433
EVI2B	0.758223	-4.10691	4.10691	0.506867	1.26509
OSBPL5	0.252904	3.65819	3.65819	0.451487	0.704391
BBS10	0.66031	5.79517	5.79517	0.715229	1.37554
PLB1	0.799158	-4.34115	4.34115	0.535776	1.33493
PPP1R3E	1.39632	-0.805131	0.805131	0.0993677	1.49569
FKBP7	1.24499	1.40283	1.40283	0.173135	1.41812
PLEKHA3	1.16225	-1.42854	1.42854	0.176308	1.33855
KIAA1217	0.442816	4.61592	4.61592	0.569688	1.0125
SLC6A3	1.34794	7.63693	7.63693	0.942535	2.29048
HSD11B2	0.415159	-5.04717	5.04717	0.622912	1.03807
DLEC1	1.22762	-1.83474	1.83474	0.22644	1.45406
SLC6A5	1.10471	3.96126	3.96126	0.488891	1.5936
ZNF343	1.98955	0.798342	0.798342	0.0985298	2.08808
APC	0.710749	1.42068	1.42068	0.175338	0.886087
OSMR	0.682295	4.91198	4.91198	0.606228	1.28852
ARF3	0.106826	3.73156	3.73156	0.460543	0.567368
SOX7	0.683655	-0.492282	0.492282	0.0607565	0.744411
PON3	1.14712	2.55741	2.55741	0.315631	1.46275
BTBD17	0.864638	4.91583	4.91583	0.606702	1.47134
ARPP19	1.66805	-3.142	3.142	0.38778	2.05583
SHANK1	0.0841887	1.36623	1.36623	0.168618	0.252806
C18orf25	0.274099	-2.58579	2.58579	0.319133	0.593232
DDX60L	0.0322602	-3.37973	3.37973	0.41712	0.44938
MANBAL	0.610962	0.5602	0.5602	0.0691388	0.680101
HES1	0.789298	-6.30902	6.30902	0.778647	1.56795
HOXD13	0.899975	4.97959	4.97959	0.614572	1.51455
ASB18	0.541361	-2.43988	2.43988	0.301125	0.842486
HOXB1	2.06075	6.05028	6.05028	0.746713	2.80746
NODAL	0.234538	-0.0674191	0.0674191	0.00832074	0.242859
ZNF577	1.13475	3.54987	3.54987	0.438118	1.57286
PLA2G7	0.0381536	3.41359	3.41359	0.421299	0.459452
CBY1	0.631797	4.07183	4.07183	0.502537	1.13433
KCNJ2	0.214194	6.03651	6.03651	0.745015	0.959209
LYZL4	0.898374	-4.11655	4.11655	0.508057	1.40643
CALCA	0.57772	3.23023	3.23023	0.398668	0.976389
VAX2	0.904193	3.72499	3.72499	0.459731	1.36392
UCK1	0.276615	1.87703	1.87703	0.231659	0.508274
LRIT1	1.29665	-6.2381	6.2381	0.769895	2.06655
RYR3	0.329936	3.77103	3.77103	0.465413	0.795349
TNNT2	0.00894296	-4.23354	4.23354	0.522495	0.531438
CLEC1A	1.0747	-2.73634	2.73634	0.337714	1.41241
CCL22	0.659532	-5.45157	5.45157	0.672822	1.33235
PFKFB4	0.497463	-4.96349	4.96349	0.612584	1.11005
EPB41L1	0.891874	2.72444	2.72444	0.336246	1.22812
WNT4	0.208644	3.9038	3.9038	0.481799	0.690443
GJA4	0.213336	-0.586082	0.586082	0.0723331	0.285669
EOMES	1.85336	3.0366	3.0366	0.374771	2.22813
ADNP2	1.05161	0.438269	0.438269	0.0540904	1.1057
GDNF	0.755996	-2.65471	2.65471	0.32764	1.08364
HLX	0.95364	-7.05149	7.05149	0.870281	1.82392
DHRS7B	1.25282	-5.2386	5.2386	0.646538	1.89935
HPCAL1	0.384535	-3.80485	3.80485	0.469588	0.854123
CISD3	0.575283	2.20947	2.20947	0.272689	0.847972
MITF	0.564883	-3.24225	3.24225	0.400152	0.965035
TWF2	1.25676	-5.66305	5.66305	0.698923	1.95569
COL8A1	0.410578	2.83791	2.83791	0.350249	0.760827
SYPL2	0.789693	3.28366	3.28366	0.405264	1.19496
EIF6	1.25386	-1.58419	1.58419	0.195518	1.44938
ISL2	0.262417	-3.84094	3.84094	0.474041	0.736458
NPR2	0.605113	4.58764	4.58764	0.566198	1.17131
VRK3	0.794736	-2.40728	2.40728	0.297101	1.09184
TPRA1	0.0218343	-2.77676	2.77676	0.342702	0.364537
SIX3	0.733517	1.78851	1.78851	0.220734	0.954252
HMGCLL1	1.0548	-0.715722	0.715722	0.088333	1.14314
C8G	0.129612	-2.94703	2.94703	0.363717	0.493329
BCAM	0.264378	3.39389	3.39389	0.418867	0.683246
SLITRK5	0.181365	6.55542	6.55542	0.809057	0.990423
POLM	0.965374	-4.72147	4.72147	0.582714	1.54809
CDC42BPB	1.00697	4.58289	4.58289	0.565611	1.57258
GCNT2	0.338798	3.85744	3.85744	0.476077	0.814875
SERINC4	0.206104	-3.16438	3.16438	0.390542	0.596645
CORO1B	0.43334	-6.87529	6.87529	0.848535	1.28187
GJB2	0.567033	-1.43921	1.43921	0.177624	0.744657
ZNF331	1.14816	0.572831	0.572831	0.0706977	1.21886
C2orf73	1.42284	1.87051	1.87051	0.230855	1.6537
ITGAL	1.63609	-4.0751	4.0751	0.502941	2.13903
DCAKD	0.195869	-4.70048	4.70048	0.580124	0.775993
GSTM4	0.640726	1.69324	1.69324	0.208976	0.849702
PEG10	0.427681	5.01116	5.01116	0.618468	1.04615
MATN1	0.605173	-1.46293	1.46293	0.180552	0.785725
CYP26C1	0.937737	5.82139	5.82139	0.718465	1.6562
PCDHGA6	1.24993	-1.7313	1.7313	0.213673	1.4636
ALDH1A2	0.531003	-0.543753	0.543753	0.0671089	0.598112
NELL1	0.79285	4.88417	4.88417	0.602795	1.39565
ARHGAP20	0.363181	1.60325	1.60325	0.197871	0.561051
SH3D19	0.350836	-2.43297	2.43297	0.300272	0.651108
MYO9A	0.981166	-3.75309	3.75309	0.463199	1.44437
HTATSF1	0.174654	-7.80038	7.80038	0.962707	1.13736
PRKAB2	0.253931	-3.06372	3.06372	0.378119	0.63205
TC2N	0.758054	-4.59639	4.59639	0.567278	1.32533
DUSP4	1.10494	-5.25884	5.25884	0.649035	1.75398
LCTL	1.16324	3.07376	3.07376	0.379357	1.5426
OPTC	1.29602	-3.81677	3.81677	0.471059	1.76708
SERPINI2	0.233463	-2.12992	2.12992	0.262871	0.496333
SLC5A1	1.42846	-4.31712	4.31712	0.532811	1.96127
HMCN1	0.0525339	5.58074	5.58074	0.688764	0.741298
GOLGA2	1.13575	-4.07053	4.07053	0.502377	1.63812
GCM2	0.303918	5.52426	5.52426	0.681794	0.985712
TEX101	0.645483	1.4728	1.4728	0.181771	0.827254
MCM8	0.19915	-2.56307	2.56307	0.316329	0.515479
SASH1	1.11518	2.27062	2.27062	0.280235	1.39542
ASPH	1.20261	0.273357	0.273357	0.0337373	1.23634
MFAP4	1.85473	1.12745	1.12745	0.139147	1.99387
KLHDC3	1.57146	-4.30952	4.30952	0.531873	2.10333
TRHDE	0.59527	8.19263	8.19263	1.01112	1.60639
CYP1B1	0.0421737	-4.35577	4.35577	0.53758	0.579754
ZC3H4	0.382943	2.57664	2.57664	0.318004	0.700947
BBX	0.624065	-1.04999	1.04999	0.129587	0.753652
RNF11	0.377378	-5.35793	5.35793	0.661265	1.03864
ETNK1	0.813711	3.55315	3.55315	0.438523	1.25223
VANGL2	0.353298	1.15524	1.15524	0.142577	0.495875
FBXL16	1.31125	3.59945	3.59945	0.444237	1.75549
ST8SIA3	0.371938	-4.30761	4.30761	0.531636	0.903574
CLCN2	0.480824	-3.30391	3.30391	0.407763	0.888587
POLR2H	0.47859	-0.940954	0.940954	0.116131	0.594721
HEATR4	2.45758	-0.632972	0.632972	0.0781202	2.5357
ARID3A	1.26664	-5.32357	5.32357	0.657024	1.92367
METTL6	0.206231	-4.45751	4.45751	0.550137	0.756368
ABCC5	0.969735	1.3855	1.3855	0.170996	1.14073
RAB36	0.284529	-2.55595	2.55595	0.31545	0.599979
NKX2-4	0.416836	-2.89262	2.89262	0.357001	0.773837
CDKN1C	2.47291	-0.20323	0.20323	0.0250822	2.49799
SLC38A3	0.234995	-2.50038	2.50038	0.308592	0.543587
LDLR	1.82402	2.97533	2.97533	0.36721	2.19123
RHO	1.09813	-3.4818	3.4818	0.429717	1.52785
P2RX5	0.801097	5.72571	5.72571	0.706656	1.50775
GFRA1	0.294114	7.45466	7.45466	0.92004	1.21415
PLEKHF1	0.614406	-4.68684	4.68684	0.578441	1.19285
ADCY5	1.64632	7.27568	7.27568	0.89795	2.54427
CDH18	1.11285	5.05255	5.05255	0.623575	1.73642
GLIS3	0.410401	6.88554	6.88554	0.8498	1.2602
EP400	0.636667	-1.17809	1.17809	0.145397	0.782065
FUS	1.01045	-1.80328	1.80328	0.222557	1.233
TNFRSF25	0.787473	-4.84983	4.84983	0.598557	1.38603
MPZL1	0.237313	1.96743	1.96743	0.242816	0.480129
FCGRT	0.364745	4.38354	4.38354	0.541008	0.905752
LIMK2	0.481082	3.55363	3.55363	0.438582	0.919664
TMC6	0.362762	-8.72192	8.72192	1.07644	1.4392
GDF6	0.493533	1.43753	1.43753	0.177417	0.67095
LRRFIP2	0.48477	-0.885335	0.885335	0.109266	0.594036
PRICKLE1	0.458843	-1.05285	1.05285	0.12994	0.588783
NAGS	1.18623	1.08969	1.08969	0.134488	1.32072
NPAS3	0.0495447	0.208514	0.208514	0.0257344	0.0752791
DEXI	2.0586	-4.46324	4.46324	0.550845	2.60945
HGF	1.10692	1.85902	1.85902	0.229436	1.33635
VWF	0.188441	1.82006	1.82006	0.224628	0.413069
UBQLN3	0.840473	-3.06995	3.06995	0.378888	1.21936
ADSL	0.481122	-3.06616	3.06616	0.378419	0.859542
NTN1	0.217515	-3.21863	3.21863	0.397237	0.614752
SERP2	0.539637	4.17982	4.17982	0.515865	1.0555
DYRK3	0.0745808	0.995221	0.995221	0.122828	0.197409
KITLG	1.20208	3.18228	3.18228	0.392751	1.59483
SREBF1	1.35099	-0.00324404	0.00324404	0.000400373	1.35139
IL18BP	1.4649	0.126762	0.126762	0.0156447	1.48055
PDE4A	4.09706	-2.84866	2.84866	0.351576	4.44864
EPS8L1	1.3152	3.10425	3.10425	0.38312	1.69832
OSR1	0.806741	0.173177	0.173177	0.0213731	0.828114
ERMP1	0.111489	3.99487	3.99487	0.493039	0.604528
TAF3	1.14631	0.93788	0.93788	0.115751	1.26206
SVIL	1.09303	3.11811	3.11811	0.384831	1.47786
PCDH7	0.58581	0.346172	0.346172	0.0427239	0.628534
SIRPG	0.25602	-2.8482	2.8482	0.35152	0.607539
CTDSPL	1.22322	5.06672	5.06672	0.625325	1.84854
ASCL2	0.86698	9.66208	9.66208	1.19247	2.05945
ADAMTS8	0.979125	-3.70239	3.70239	0.456942	1.43607
KAT2A	0.41718	10.1752	10.1752	1.25581	1.67298
FOXA3	0.304575	-5.08269	5.08269	0.627296	0.931871
MMP2	0.507086	3.78477	3.78477	0.467109	0.974195
TNFRSF10C	0.243638	-2.55694	2.55694	0.315572	0.55921
RSPO1	0.022368	3.95123	3.95123	0.487654	0.510021
GTPBP2	0.5691	-0.835433	0.835433	0.103108	0.672208
HK2	1.26572	-4.53025	4.53025	0.559115	1.82483
IGFBP2	1.80398	5.4867	5.4867	0.677158	2.48114
CLRN1	0.754958	-6.26559	6.26559	0.773287	1.52824
RBM15	2.30724	-6.22094	6.22094	0.767776	3.07501
FGGY	1.14055	-0.399431	0.399431	0.049297	1.18984
CFTR	0.657076	10.2336	10.2336	1.26302	1.92009
GPHB5	0.689741	-4.15165	4.15165	0.512389	1.20213
GAS2L1	1.20104	-0.894789	0.894789	0.110433	1.31147
SPRYD3	0.55443	2.41279	2.41279	0.297782	0.852212
VWC2L	0.136434	4.8093	4.8093	0.593554	0.729989
CADPS	1.28509	7.74768	7.74768	0.956204	2.2413
PCSK2	1.27438	7.20639	7.20639	0.889399	2.16378
AGTR1	1.09421	-3.73896	3.73896	0.461456	1.55566
KLF14	0.309319	-3.53533	3.53533	0.436324	0.745643
CD70	0.225862	-3.00087	3.00087	0.370362	0.596223
PTBP1	1.56697	0.354332	0.354332	0.0437309	1.6107
PXN	0.652906	-2.45952	2.45952	0.303549	0.956455
SYDE2	0.112271	-4.53527	4.53527	0.559734	0.672004
PDP1	0.0246424	-3.2411	3.2411	0.40001	0.424652
CDC42BPA	0.678178	1.69567	1.69567	0.209276	0.887454
CATSPERB	0.67665	-2.03918	2.03918	0.251671	0.928321
LMTK2	0.635018	-3.35318	3.35318	0.413843	1.04886
PCYT2	1.08491	3.76369	3.76369	0.464508	1.54942
TULP3	0.370666	-4.00414	4.00414	0.494183	0.864849
LPIN3	0.0297723	6.15223	6.15223	0.759297	0.789069
TRIM45	0.914105	0.911569	0.911569	0.112504	1.02661
ACACA	1.41133	0.478476	0.478476	0.0590525	1.47039
DLX4	0.18797	2.23412	2.23412	0.27573	0.4637
COG4	1.54117	-0.352693	0.352693	0.0435287	1.58469
RNF165	0.451124	8.49134	8.49134	1.04798	1.49911
SRGAP3	0.115388	3.53364	3.53364	0.436115	0.551502
RAC3	0.602691	-3.68561	3.68561	0.454871	1.05756
INSC	0.0134154	1.12789	1.12789	0.139202	0.152618
ABCA7	0.606776	-4.35838	4.35838	0.537903	1.14468
ZNF598	0.413954	-2.00314	2.00314	0.247224	0.661178
ALOX5AP	1.27863	4.71002	4.71002	0.581301	1.85993
OC90	0.516373	-2.95117	2.95117	0.364228	0.8806
ANKDD1A	0.700378	0.841799	0.841799	0.103893	0.804271
SPAG17	0.216281	-1.16046	1.16046	0.143222	0.359502
MAP3K9	1.27618	-3.89624	3.89624	0.480866	1.75704
UCP1	0.0281253	-1.95803	1.95803	0.241656	0.269781
[truncated: 13,355 more rows]

## Sheet: Table S6
Table S6. node weights list of Gene expression data
gene symbol	node weight
ACVR1	0.924934
RPA2	1.82004
ARF1	0.869671
ARF3	1.0303
XRN1	1.25431
APP	1.20929
CITED2	0.779747
EP300	0.538561
ARRB2	1.94062
CSF1R	0.774881
LSM1	0.305258
BCL3	1.57485
BRCA1	2.67243
PSEN2	2.57452
CAPN3	0.972484
ITPR1	0.318508
MAGI1	0.340447
RB1	1.66087
TSG101	0.452568
ORC4	0.153949
MCM5	1.04904
CDC7	0.554597
ORC2	1.61491
DBF4	0.738765
AKAP8	0.0118817
RPA1	0.94398
RPA3	0.481994
ORC5	1.29133
MCM3	0.793031
DOCK8	0.166123
TRIP10	0.33819
RBBP8	0.0105907
CLTC	0.132916
IGFBP3	0.682125
TXN	2.40309
ATF2	0.267038
CCND3	0.909284
RALBP1	0.40825
PPIB	0.0693262
CSK	2.99924
DCN	0.0403426
HBEGF	0.633052
PCNA	1.71421
TOPBP1	1.87559
LSM3	0.141696
LSM4	0.696733
LSM5	1.11055
CREBBP	0.63644
NUMA1	1.54441
EXOSC4	1.00277
PLCG1	1.00834
KTN1	0.652451
KDR	0.777557
FGFR1	1.03549
TGFB1	0.582723
SUMO1	1.37272
FLNA	0.518442
SFN	0.121835
TGFB1I1	0.457099
NR3C1	0.917769
HSPA5	1.20485
CCNT1	0.491292
RGS19	2.35562
HSF2	0.305126
FGF7	0.476708
HTT	2.48465
MEF2D	0.819257
TCF3	0.989518
IGF1R	0.523207
YWHAE	1.69062
PTK2	1.47352
MAPK8	1.15098
INSR	0.934861
JAK2	2.76534
BYSL	1.07812
KRT18	1.1699
LMNA	0.343211
BNIPL	3.00482
BNIP2	0.672854
TP53BP2	1.98271
RTN4	0.81945
BCL2	0.55032
SKAP1	1.25759
ALOX5	1.2564
VAV1	1.13997
NCF4	1.08659
XRCC5	0.898536
CBX5	0.423281
PIAS4	0.566785
MITF	1.36082
DHDDS	1.17033
YBX1	0.258644
ATF7IP	0.839783
CHAF1A	0.414688
ANP32A	0.0502665
MCM7	1.11722
KMT2A	0.538691
NGFR	0.794679
LSM7	0.943706
EPB41L1	0.309659
MAP3K8	2.14058
RELA	1.85262
HNRNPA1	0.558636
NOP2	0.518041
ETS1	0.703539
PLXNA1	0.0907767
AKT2	0.115726
ETS2	0.0474056
SHANK2	1.42509
CTTN	1.51037
SNW1	0.350171
NRAS	0.41376
GLMN	2.53552
REL	1.95991
FLT1	1.43481
MYO1C	0.345219
PDE6D	2.09102
RAP1GDS1	1.02749
KDM5B	0.227944
NRBF2	1.56762
PIK3R3	0.381719
LSM8	0.0768159
SNX17	0.347388
PKD1	1.58564
PKD2	1.82605
PFN2	1.3855
HUS1	0.424461
PTPRB	0.582203
FER	1.16
HABP4	0.0647036
NSMAF	1.87398
AR	0.0570818
ITGB2	0.829626
WWC1	1.44247
CD2AP	0.0315261
RABEP1	0.25063
KRIT1	1.31049
EXOC8	0.173383
HBP1	1.29474
AATF	0.969712
RXRA	1.0546
LMO2	0.530508
UPF2	0.169682
RPLP1	0.650902
CYTH1	0.0920227
TOP3B	1.3029
CLU	0.490599
CD27	1.6027
FKBP1A	1.81904
YY1	0.0439177
FKBP2	1.42437
PRKAR1A	1.42919
APBB1	0.563933
CEBPZ	1.06208
ZEB1	0.156258
ATM	2.39738
HSH2D	0.0702182
TGFBR1	0.931046
TNFAIP3	3.6992
TP53	0.536606
TNFRSF1A	0.0745786
DDR2	2.32339
CDH1	0.919527
ITGA1	1.534
ITGA4	2.2475
VHL	0.18945
XRCC1	0.548877
ZNF24	0.611407
ZNF10	1.42933
XPC	0.149651
HCFC1	1.137
RANBP9	1.58631
SFPQ	1.29038
ID1	0.100635
ERBB4	0.163646
LRPPRC	1.05547
UBE3A	1.73392
RAB9A	0.620179
CTBP2	0.538865
UPF3B	0.755332
TIMM8A	1.88494
DTNA	1.32954
GPHN	0.0702433
PQBP1	0.852854
F8	1.94306
SH2D1A	0.158846
FMR1	1.04231
FXR1	0.123678
ARAF	0.23902
MAP2K2	1.26956
POLA1	0.67493
RPGR	0.659866
TAF1	0.364212
YAF2	0.960626
CBX3	0.557831
MAPK8IP3	0.33965
BCL2L1	0.460482
BAX	0.710507
ABCA1	0.306124
TAF13	1.49778
PTPN12	2.38138
TUFT1	1.37707
AP1B1	0.0798457
JAK3	2.60651
EIF5A	0.122617
PTRH2	0.197917
IL6ST	1.04956
EPS8	0.895107
UPF1	0.111021
NFU1	0.682378
PKN2	0.326865
PKP4	1.71507
ATXN1	0.428386
PEX16	0.692776
NDN	0.0506681
HTRA2	1.08611
DUSP10	0.828089
BBS4	0.0160431
BCAR1	0.495369
CSTF2	1.06045
CSTF1	0.663516
MSC	0.827207
ID2	0.55934
TCF4	1.57472
PEX12	0.857715
PEX13	1.48381
ARFIP2	0.693844
NCBP2	0.642251
PMF1	1.55117
EIF2AK3	1.77797
MINK1	1.01871
RECQL	0.14281
PIAS1	0.919489
MAPKAPK2	1.97059
LY9	0.686053
PPP1R9B	0.0286171
PTBP1	2.0839
IFI35	1.83514
TTF1	0.612556
CDKN1B	1.02951
LIMK1	1.09187
INPPL1	0.311566
NCOR2	0.714238
CDKN1C	2.73761
UGCG	0.257724
SERPINH1	0.943765
COPB1	1.24446
MYO6	0.530739
DCP1A	0.242788
BPTF	0.760058
F11R	0.85643
ADAM17	0.252674
ARHGEF11	0.22833
BOK	0.368568
BCL2A1	1.14309
LSM6	2.23661
RAN	0.238852
CDC6	1.01989
UBQLN1	0.540938
ITGA3	1.35861
BIN1	0.519847
YWHAZ	0.187881
BMPR1A	1.93574
HNRNPD	2.22152
VPS37A	1.63882
KAT5	1.70038
CACYBP	0.596083
PPARG	0.653367
BAG1	1.44148
PPP1R15A	0.0616268
GRB10	0.895893
EZH2	0.812421
RIT1	0.0174846
MRAS	0.927822
PGR	1.73343
RAD23A	1.28917
RAD23B	0.351824
THRB	1.26696
RNF7	0.62935
TRIM28	0.32672
PEX7	1.90672
RFXAP	0.763375
BCL2L2	1.92782
STAP2	0.0126839
EXOSC6	0.846023
DCP2	1.53051
IL16	2.69485
RAC1	1.95937
RAC2	1.87434
TACC1	0.913766
PRMT5	1.48144
SIAH1	0.161246
PEG10	0.64461
NEDD4	0.525033
TTF2	0.223508
ILK	0.177889
DNM2	0.857986
BLMH	0.278485
CFTR	1.42735
SLBP	1.40767
SCAMP1	0.765927
IPCEF1	1.47777
HEXIM1	1.5518
MAP3K3	0.833842
SNAP23	0.861051
RANBP3	0.951442
GOLGA2	0.133687
MAGOH	0.221684
IL1RAP	0.168182
FHL2	1.25643
ARHGAP5	0.348613
HNRNPAB	1.95134
PRKAB1	0.773646
PRKAB2	1.13645
PRKAG1	2.60798
DNMT3A	0.748398
RNF4	1.68012
SAFB	0.731048
MAPK11	0.966728
TRIP6	0.365055
E2F6	2.02537
BTG1	0.254163
RNF216	0.037834
ENAH	0.814987
SRSF7	0.0782993
DUSP11	1.03309
NEDD9	0.697132
SRRM2	0.0512328
MCL1	2.82498
MVD	0.691439
ARHGEF7	0.729624
FNBP1	0.378459
TNFRSF25	1.52144
RIPK3	0.457795
MALT1	1.44517
AP1S1	0.469489
AP1S2	0.0246426
VAMP4	0.883826
MBD2	1.25875
UBOX5	0.592165
DNM1L	0.249208
RAB27A	0.0643143
TACC3	1.45086
DIS3	0.566138
PLCB2	1.49379
COPG1	0.341762
VPS37C	1.47126
GRAP2	2.62279
ANAPC5	0.977402
ITGAE	0.932303
TOM1	0.791555
STK16	0.440742
NCKAP1	0.413146
GADD45G	0.63512
PACSIN2	1.47137
UNC13B	1.42627
UPF3A	0.575653
EEA1	1.54797
URI1	0.491999
CNKSR1	0.87867
PARP4	1.32567
EED	1.16891
SNX9	0.924166
RAB11FIP4	0.232976
RHOQ	1.13599
PBLD	0.845181
XRN2	1.01302
ABI3	1.28098
PINX1	1.71013
ZMYND8	0.523998
PLCB1	2.17689
AP4E1	0.929191
HSPB8	0.126179
PPFIA1	1.08162
SYNCRIP	0.659757
RARA	0.618554
MECR	0.314594
TRIB3	1.02249
EXOSC5	0.367736
GFI1	1.2982
TGS1	0.913918
LOXL1	0.971981
MT2A	1.01774
RNF11	0.680908
DIO2	0.909872
UBE2I	0.775677
TOPORS	0.0580987
PER1	1.03269
PER2	0.165806
ARNTL	0.853215
THAP1	0.556704
SERBP1	1.65876
HSF1	2.378
MCM4	0.358151
GNG5	0.732997
GNB5	0.15509
ARL6	0.00458715
PIKFYVE	2.20686
SORT1	0.0999677
ZNF496	1.15705
POLR1C	2.11545
DNAJA3	0.552917
ING4	0.573613
ZHX1	0.313554
ARPC5	2.10924
NIF3L1	1.39393
GGA3	2.17113
ARID1B	0.762536
PRPF6	1.02898
EVL	1.09824
ECT2	1.51929
CDK14	0.216536
TLK1	0.0831906
GOLGA7	1.31224
GORASP2	0.211496
CALCOCO2	1.01415
ACTB	0.933097
CCDC85B	1.37795
EWSR1	0.841711
CLUAP1	0.482501
DVL3	0.516966
MAGEH1	0.205899
DCTD	0.447201
TRAF2	0.982974
MEAF6	1.57183
RBM10	0.452804
RWDD2B	0.648564
POM121	0.582307
PLSCR1	1.0242
LGALS8	0.692028
DAZAP2	0.137419
STK24	1.94047
CEBPG	1.12512
HGS	0.285514
ZNF446	0.47661
KXD1	0.335126
ATF4	0.900245
SAT1	0.0211074
MYL6	0.690372
MDFI	2.17352
RBPMS	0.0428765
NEK6	0.53211
FXR2	1.47724
PCBD1	1.63834
GYG1	1.02577
PHKB	1.02304
QPRT	1.66453
HMG20A	1.80927
EXOC7	1.15247
ANXA11	0.735755
AP1M1	0.608358
ZBTB43	0.226979
LDOC1	0.991585
BAD	2.1508
HNRNPK	0.487096
VIM	1.73119
KRT15	0.574085
DVL2	0.0987333
CCNK	0.318428
GADD45A	0.406072
ZSCAN32	0.825655
KRT6B	0.436657
CPSF6	1.7
PRR13	0.223932
PHF10	0.820888
VSNL1	0.13819
CUTC	0.116268
ZMYND19	0.307924
NUP62	0.556484
PHC2	2.6184
MLX	1.28241
PRTFDC1	0.60872
NME1	1.09419
PBX3	0.0921486
PIAS2	0.195694
APPL1	1.49486
CRY1	0.463062
NFIC	0.0805372
CCNH	1.99307
BLOC1S6	1.06349
STX8	0.542143
HK2	0.0399036
PLOD3	0.430104
PDCD6	2.23799
PIN1	1.28874
CYTH3	1.00083
RASSF8	2.3866
PDLIM7	1.16103
KAT7	1.52379
EMC2	0.699307
ABLIM1	0.109495
NFYB	2.37764
DTNB	0.182348
SGTA	2.18879
MCRS1	1.01757
DHPS	0.895649
MBIP	0.854966
KHDRBS3	0.151109
SNRPG	3.28761
NT5C2	0.452734
RTN1	0.988863
HNRNPC	0.150716
WWP1	0.920273
LMO3	0.532543
TADA2A	1.98626
SMARCD1	1.28352
SRPK2	1.02919
DNAL4	0.873226
TBC1D5	0.690786
RCBTB2	1.80398
RFX3	1.05781
SQSTM1	0.399154
TRIM37	0.643376
TSNAX	0.00198024
DDIT3	1.28486
MLLT6	1.33799
SEC24C	1.78407
GGA2	1.61463
NBR1	2.61217
PAFAH1B2	1.63695
KRT19	0.809896
ACTG1	0.767827
PDE9A	0.741501
KPNA3	1.54705
TRIM23	1.29604
CIAO1	0.727761
PAICS	0.883734
XRCC4	0.209959
PTPN9	0.919699
ARMC7	1.69577
SPG21	0.00978854
PYROXD1	0.2482
HSD17B14	0.521254
LASP1	0.447935
DYNC1I2	1.47702
TADA3	0.695136
UBA2	0.218025
GNAI2	1.7664
ARRB1	0.204248
RUNX1T1	1.66485
FAM107A	2.30078
SRSF1	0.431548
RCOR3	0.770523
XIAP	0.775795
WBP11	1.87884
ZBTB16	1.71117
TRAPPC3	1.63887
TSC22D4	1.31849
COX17	1.50712
VCL	0.403949
KLHL12	1.14312
NUDT18	0.828089
S100A1	0.555928
UGP2	1.12469
TRIM32	1.09205
SATB1	0.17542
RAB3IL1	3.48145
TFF1	1.30158
PSMF1	2.54191
EFEMP2	1.31936
NADK	0.388008
PSMC4	0.480334
RBMX	1.44052
SET	1.05095
CBLB	1.40881
RNF8	0.409122
RAI1	0.462267
AP2M1	0.568287
APPBP2	0.0665625
ACTN1	1.18025
LRCH4	0.823858
AP2B1	0.637729
DOK2	1.69988
LPXN	1.11734
PSMA1	2.0324
PEX5	0.923993
PRPF3	3.12385
BNIP3L	0.169428
HSPA2	0.960189
PDLIM4	0.559779
BIRC2	1.22725
RABAC1	0.630603
PCM1	0.235024
ZNF263	0.200985
DUT	0.742128
GLRX3	0.947115
PIM2	0.369493
PSME3	0.358138
MLH1	1.34846
EMILIN1	2.30426
WDR6	1.09039
SF3B4	0.448545
LDB1	1.22136
TRIM29	0.00652981
NDC80	1.41575
RPIA	1.80085
PSMC6	0.858186
MIF	0.656302
SNRPA	1.18285
TNFAIP8	1.06745
DRAP1	1.10313
SRGN	0.453068
XPO6	0.260951
EIF3K	2.52912
STX4	1.08228
ASH2L	1.93926
FANCG	2.42501
U2AF2	0.998391
ADAMTSL4	3.27282
BAIAP2	2.79021
IFIT1	1.40753
NOL3	0.054383
KRT6A	0.411645
AQP1	0.438671
ZFP36L1	1.80769
VTA1	0.00645461
SRSF6	1.05357
MAPK9	1.28249
GNMT	1.17849
PPP2R5D	1.71159
IRF3	1.75289
ILF3	1.14546
UBC	0.646123
TESC	2.00202
ZNF581	1.8219
DFFA	0.207653
SORBS3	0.649168
GABPB1	1.68252
HIF1AN	0.442676
SPP1	1.7244
LIMS1	0.692617
NUDT21	0.540184
UNC119	0.773646
ZSCAN20	1.20286
CDK4	0.980539
TMEM147	1.63209
CDC42	0.514489
SH2D3C	0.596741
SF1	1.25723
BEND7	1.41972
DDX17	0.0833541
AQP5	1.11304
NASP	0.47654
CREB3	1.10558
IFIT2	0.150196
C5orf22	0.101316
JUP	0.729493
CDK18	0.745963
ZNF580	1.87018
RCN3	1.52616
PAFAH1B3	1.19694
CCDC112	1.01659
EIF4E2	0.500646
NDUFA5	1.07389
ISG15	2.39197
NRIP1	2.32706
TPM1	0.70991
HACL1	0.17822
GSE1	0.523423
GLUL	1.29451
EIF3E	0.895294
LRRC41	0.154025
SHC1	0.75305
APIP	2.61289
HOOK1	0.851917
MPP1	1.18839
TUBGCP4	1.22778
CKB	1.675
FBP1	0.345737
PMM1	0.850135
HOMER1	2.52777
VPS72	3.32661
DUSP6	0.960368
NMI	0.774137
RBM7	1.35415
FZD7	0.425338
UBB	0.384241
EIF4EBP3	0.561231
MAD2L1	1.50915
RPS26	0.414361
NCS1	1.08844
KLHL2	1.47516
CSTF2T	0.136406
MTF1	2.24885
SH3GL1	0.406303
CTNNBIP1	1.0386
IFT27	1.03925
WDR5	1.35077
CDC23	0.375391
COL8A1	1.24948
APPL2	1.58781
OGDH	1.27545
EMD	0.558812
GPBP1L1	0.901204
AMOTL2	0.33049
NBPF3	0.311685
ACTL6A	1.82718
ZNF205	0.509174
PHC1	1.44165
GABARAPL2	0.332436
UBE2D1	1.33514
UTP14A	1.10336
SIX1	0.520393
C20orf27	0.00461221
AIMP2	0.630206
RHOC	0.00139118
ELF5	0.721893
PUF60	0.518342
SNF8	1.31512
RPS14	0.695535
RTN3	0.725639
LNX1	1.63662
TANK	2.19071
APEX2	1.15857
FTH1	3.37544
APEH	0.951856
NCK2	0.931761
EIF4A3	0.566903
KRT17	0.787174
TPM3	0.754015
HOOK2	1.35324
FASTK	1.35487
AEBP2	1.04384
ZFP36	0.696605
CXADR	0.547027
EIF3H	1.15337
PIH1D1	0.615961
SUFU	0.959176
PKN1	0.118767
NME7	2.01888
VASP	1.84779
HPRT1	1.0283
MCM6	1.85213
MOB1A	0.551122
FHL3	0.975222
ZBTB25	1.30088
PITX1	0.93457
NME3	0.642683
BBS2	0.747718
SERF2	1.38201
CRK	0.276909
CSNK1G2	0.801694
TRIM21	0.922477
MEOX2	0.433447
HOMER3	0.0684091
ZNF250	0.885699
EIF4H	1.27311
CCT3	1.30222
NAGK	0.876754
SERTAD1	0.409477
CBFA2T2	2.59968
FCHSD2	0.914432
HSBP1	1.04919
PSMC5	0.541272
AAR2	0.184884
SMAD4	1.10136
EEF1D	0.657701
CCND2	0.250203
SEC24D	0.0579983
DDX39A	0.628403
SCAND1	1.72189
GCSH	1.15547
NKAP	2.01416
SRSF4	0.321449
TREX1	0.077633
POLR2L	0.558358
MORF4L1	0.948136
DRG1	0.746708
CCNDBP1	0.857914
OPTN	0.717363
ZNF232	0.502693
UBE2D4	0.306952
TCL1A	1.4944
VPS33B	0.457043
MAPRE2	0.66105
DYNLT3	0.503262
ARL6IP1	2.24644
EFS	0.941771
ZNF408	0.735886
SPRY2	1.5478
PRPS1	1.6478
UTP6	0.334291
CEACAM5	0.499255
GCC1	0.298659
PITPNC1	1.37236
KIAA1217	1.27274
HPCAL1	1.23069
CSNK1E	1.50222
EEF1B2	0.487887
EEF1G	0.232255
EPB41L3	0.193586
GPX7	0.559677
NADSYN1	0.796537
BNIP3	0.410635
SNAPC5	0.24568
RWDD1	2.08979
SF3A3	0.458379
NCALD	0.353665
STAM2	0.382851
NAPA	0.654981
ABI2	2.8312
ZNF426	1.53201
NRBP1	0.401951
GNG11	0.110491
HMG20B	0.179621
RPL23	0.875412
STK25	1.27361
TRIM2	0.620969
SEC13	0.196959
CKS2	0.414402
CDC42EP1	1.21993
MLLT3	0.342759
ZBTB5	0.0294446
RUVBL2	0.546489
PSMD2	1.55335
CLK2	1.23433
CDKN2D	0.809444
TPRKB	1.07191
ASL	1.15978
TSC22D3	0.679596
EYA2	0.722756
TAF9	1.20209
RABGEF1	0.964251
DR1	1.9109
STX5	1.21625
PCYT2	0.170369
HCLS1	1.70932
COPS4	0.69998
METTL1	0.876662
SRI	0.220258
CPSF4	1.10076
EIF3F	0.143912
NOC4L	1.31804
HNRNPM	1.02429
SLU7	3.3099
DRG2	1.18941
PPP3CA	0.130842
DDX19A	0.840996
CIRBP	1.20134
PPIE	1.8601
STAT1	6.79043
BSG	0.0844735
PRMT2	1.53335
AKIRIN2	0.107679
UBAC1	0.988026
KLRG1	1.76492
PSMD4	3.20244
HSPA13	0.0748048
BAG3	0.960408
UBE2Z	1.07242
GMPPB	0.756816
CDKN1A	0.960388
TEAD3	4.56864
NCBP1	0.227018
NFKBIA	0.168335
ERCC1	1.98662
ETF1	1.08967
CEP70	0.392593
ING5	0.92311
ITPK1	2.07555
DNPEP	0.523883
SP100	0.256558
EIF4EBP1	0.774323
MAD1L1	0.806213
EFEMP1	1.60153
YIPF2	1.96397
PPIA	1.41913
ZCCHC10	1.00895
YIPF3	1.89973
GEM	0.170598
PSMC1	0.800537
ZNF638	0.607695
EML1	0.866985
IRF4	2.92791
ITPKB	1.4045
ZNF473	0.485305
NQO2	1.30278
GAK	1.82176
SPOP	0.707493
INVS	0.861233
UBE2D3	0.467671
NOC2L	1.97896
PRC1	0.639127
PRPSAP1	2.89296
OTX1	0.825285
ZKSCAN7	0.369856
CSNK1D	1.38194
ITGB3BP	1.03978
MYD88	0.183456
ACP1	1.63352
STAT5A	2.44104
MAX	0.0507685
RBM41	1.02057
ACAP1	0.501243
DBNL	0.596906
S100A14	0.710555
DTNBP1	2.0537
CHIC2	0.206244
IP6K1	0.893947
UBA7	1.00499
OGT	0.0226744
USP5	0.514718
ZNF202	0.51083
HHEX	0.401666
RENBP	0.954817
NFYA	0.131462
RNF40	2.47585
PSMC2	0.224395
RFC4	0.213137
RALB	0.0787519
PEX19	1.08189
PSME1	0.834534
GYS1	0.588182
RAB1A	1.12118
EIF4E	0.951147
GEMIN7	0.13332
ACTN4	0.683217
HSPA8	0.735213
STAM	0.925223
MCM2	0.924396
ARL2	0.257594
RHOA	0.466846
RRAGA	0.513388
NXF1	1.15525
POT1	1.77316
LCP2	0.418324
RBM8A	1.03994
EIF3C	1.25494
TXNRD2	0.0616143
GOLGA1	0.385158
GOLGA4	0.858711
PAXIP1	1.89584
TRIM41	0.290191
ZBTB48	1.33925
WWP2	0.458324
ZNF276	0.927186
TRAK2	1.2316
ATP7A	1.32398
ATP7B	0.601886
NHEJ1	0.0944647
PLAU	1.95182
LACRT	1.34796
FGF2	0.346935
BCL2L11	1.54127
AKIP1	0.328015
CDK2	1.16844
PML	1.36855
STK11	0.707847
APTX	0.599439
NF2	0.985966
LIN9	1.26197
NELFB	0.150678
NUTF2	0.661191
POLB	0.833239
MIS12	0.0759109
EGFR	0.510459
ERBB2	2.32074
ERBB3	0.27872
DSN1	2.57583
NSL1	1.6338
ZWINT	1.20175
PPID	1.37895
EPHA5	0.750207
MPRIP	0.055588
RAPH1	1.94244
MED28	1.09826
CHFR	1.08951
MTOR	1.00572
MMP14	0.888708
TCERG1	0.523078
PRPF40A	0.976635
MBD3	0.468496
YWHAQ	1.46765
CRTC2	0.642883
SART3	0.763391
CD2BP2	0.27885
GIPC1	1.01823
EIF4A2	0.239484
ARF6	0.324407
YWHAG	1.21796
CNOT8	0.473117
SNRNP40	0.137735
SMNDC1	0.0240785
PAAF1	0.96863
BTG2	0.676805
PSMD13	1.70893
IKBKE	1.0603
YWHAB	0.697196
TCEAL1	1.10371
RNPS1	2.58716
FBXO4	0.803423
PSMD6	1.0551
GSTK1	1.89636
EIF1B	0.658682
PNKP	2.61939
PSMD10	2.42944
ATG12	0.839747
MLF2	1.27828
TUSC2	2.02911
PSTPIP1	1.05056
MCC	2.74373
GSK3B	1.42703
ACP6	0.242323
TNFRSF14	0.121506
LGALS9	0.694195
ASB3	0.0653944
CDKN2C	1.24855
RIOK3	0.972082
CHST12	0.398326
SNRPB	3.11596
NELFCD	0.984805
SMYD2	1.46927
PON2	1.37655
RUVBL1	0.800485
TMBIM4	0.675985
UQCRC1	0.419652
DNASE2	1.54119
PLRG1	0.318956
MPDU1	2.04193
EIF3A	0.921978
WRAP73	2.23443
PPP4C	2.57803
EIF6	0.0484596
ACTR3B	0.128264
DDX56	0.669824
PPP1CB	1.55469
PTP4A2	0.230234
EPB41	0.323562
PPM1B	2.31536
CD40	2.57611
DKK1	0.336147
TFE3	1.13454
BCKDK	0.996865
PHB2	1.08223
CUL2	2.49395
FDFT1	4.10583
LRRK1	1.73616
RRBP1	0.585815
NPRL2	1.78926
DYNLL1	0.0936716
TSC22D1	0.869159
ARHGDIA	1.71502
LYAR	0.070859
CLEC3B	0.539198
CNBP	0.230581
AKTIP	0.366811
MAST2	0.346709
ICA1	1.56488
PAK2	0.686275
UBE2M	0.308595
VRK3	0.379751
COPS3	0.513016
CENPH	1.79568
MED7	1.40875
FKBP4	0.618312
PITPNA	1.13628
RAB11A	0.437953
EIF2B1	1.3901
SIRT2	2.14258
ELOVL1	2.60859
FIBP	1.02287
ADI1	0.607122
OAZ2	0.0918968
USF2	0.163735
PHLDA3	1.2728
TIMM13	0.242233
CDC25B	0.00700608
PGRMC1	0.0947165
TRAF6	0.651335
PASK	0.985558
SERINC3	0.456946
KRT8	1.33695
RAB10	1.64229
DSTYK	1.57859
SAP18	1.43198
FABP4	0.3405
ROCK2	0.5983
TNFRSF10D	0.181914
ELF3	1.9426
SGK1	0.035564
BZW1	0.757968
MPG	1.75163
CDK5RAP3	0.559838
CASP4	0.974678
TSPAN17	0.634798
ULK1	0.801245
PELO	1.67319
TBPL1	0.917425
ZNF277	1.75441
PKIG	0.174643
RGS10	0.697388
TAGLN	1.46794
BCAS1	0.178653
PARVA	1.00632
NTHL1	0.197674
CHMP1A	0.840764
OSTF1	1.13237
CFL1	1.48054
GAS8	1.32651
PAK4	0.907902
DEDD	0.738715
SAE1	1.06043
DEGS1	2.66094
PARP3	0.63776
FADS1	2.30268
RAB17	0.694626
CFLAR	2.526
OSGEP	1.09397
AK1	0.529224
RAB5C	1.25931
ATIC	0.807619
BCL10	0.907807
RFXANK	0.704599
STK38L	0.141633
CAB39	0.343277
PACSIN3	0.394069
CDC20	2.40689
FANCC	0.89923
PRKRA	0.354866
TIMP2	0.358619
MAGED1	1.17013
EXT1	2.17382
RIPK2	0.664376
UBE2G2	0.895107
DGKE	1.45075
GNAS	0.0286672
NUAK1	0.981087
TWF2	0.0463642
SNCG	1.29645
RNF167	1.06898
CDC42BPB	0.226606
PMVK	1.14052
BCAR3	2.0504
STYXL1	0.87207
SNRK	1.09194
DOCK4	0.922074
GAPDH	1.5428
CDK19	0.403433
MEST	0.737563
KLHDC2	0.409013
RAB25	0.905784
ENSA	3.51202
CHMP6	5.03378
NUP98	0.522029
TOR1A	0.188468
STK36	0.858892
TBRG4	0.919106
VDAC1	0.189399
ELL	1.58905
OGG1	0.733358
BIN3	0.780715
POLR1E	0.0546341
RTCA	0.0790913
LXN	1.53951
NUDT1	1.06907
PSPH	0.074654
ATG5	2.31281
SMYD3	0.23505
ACVR2A	0.206897
ALS2CL	0.320367
HDAC5	0.339889
MAP3K1	0.229192
NFKB1	2.53022
NFKB2	1.27658
RELB	0.218461
TAB2	0.0246301
TBK1	1.32374
TNFRSF1B	1.67797
BRF2	0.241058
DLG3	1.55759
EXT2	0.792516
HDAC3	0.149778
MYC	0.101794
NME2	1.06809
PANK2	0.508889
RGS2	1.09845
TGIF1	0.873409
CTNNB1	1.85938
BLM	1.60484
HCFC2	2.67487
RBBP5	1.53603
MEN1	0.775101
NCOA6	0.327182
APC	0.440355
BRCA2	0.316992
BMPR2	2.13992
JAK1	0.082675
AKT1	1.51135
CALM1	1.7441
RAD9A	1.14613
CTBP1	1.49414
LAMTOR5	2.03656
NCOA1	0.995301
TP53BP1	1.00425
BCR	0.699371
SMC1A	1.36399
ATR	0.850711
BARD1	0.238195
PRKCI	0.700428
PTPN6	1.05315
RASA1	1.98682
FES	0.569392
PSEN1	0.584699
ABL1	0.811602
FANCD2	0.692808
POLR2A	0.846686
JUNB	1.07801
JUND	1.09721
MSH2	1.52672
MSH6	2.22766
NBN	0.202878
RAD50	0.825003
BUB3	1.12933
FANCF	0.22595
CASP3	0.62389
CBL	0.540692
CDK1	0.240091
TFAP2A	2.35212
HDAC1	0.062644
RCOR1	0.904029
PHF21A	0.761296
HDAC2	0.580437
SRC	0.312066
MUC1	1.11318
BRCC3	2.1315
SP1	0.164103
EPHA3	0.806577
EZR	0.491348
FAS	0.211663
BID	0.933155
FADD	0.151755
FASLG	0.557377
CASP10	2.82095
CASP8	2.43568
GRB2	2.43792
ETV6	1.42586
CHEK2	0.048698
GSN	2.20138
SMAD7	0.857552
LYN	1.91568
MAD2L2	0.530479
CSNK2A1	0.613357
SELENBP1	2.42961
HSP90AA1	0.0417475
UXT	0.146622
CAV1	2.56725
JUN	0.723114
PRKDC	0.492452
MDM2	1.15273
CCND1	1.8928
FOXA1	0.0549479
RAD51D	1.16029
RNF14	0.397132
LMO4	2.23469
NUFIP1	0.136546
FYN	1.439
LCK	0.068786
CD82	1.67673
RBBP7	0.326349
CRKL	0.474547
PTEN	0.0505928
N4BP2	0.502665
AXIN1	0.770759
CDH3	1.53055
HDAC4	0.226555
HDAC9	0.776761
ZMIZ1	0.635013
TERF2	1.03841
S100B	0.594422
MAPK1	0.352771
ERCC4	0.214663
KIFAP3	0.707735
CDC27	2.06557
GSK3A	1.7967
NR2C1	1.68429
GADD45B	0.343357
MET	1.75056
HRAS	2.41882
CCNA2	0.794697
BCCIP	0.279111
NR4A1	1.95531
SIAH2	0.967128
CDH5	1.91301
SMARCA4	2.56735
PTPRF	2.16607
CTNNA1	0.815266
SPTBN1	0.258385
DOK1	1.40198
NCOA3	0.930253
WRN	0.720495
NCOA4	0.926897
GTF2E1	1.58578
GTF2F1	0.399507
KMT2C	0.236893
SIN3A	0.780834
RBM39	1.19535
RASSF1	1.87703
NELFA	0.0507559
RAD51C	0.932768
MAP1S	0.771366
DHX9	0.320407
GTF2B	0.176183
BTAF1	2.02923
MED21	0.0423747
RAF1	2.33695
TRAF1	0.976958
TRADD	0.0740633
TAB1	1.17374
PNN	1.10539
SMAD3	1.56344
SMAD2	0.511187
AMFR	0.446328
RNF41	0.733457
ERGIC1	1.7978
APAF1	1.03498
NEIL1	0.74297
NCSTN	1.30513
NCLN	1.24405
ITGB1	1.08203
PARD3	0.977039
DNM1	2.87259
SELL	0.491575
SUMO4	0.0469413
VPS37B	0.392268
HELZ	0.0328177
TINF2	0.358192
ACD	0.72056
GTF2H5	1.02719
ERCC3	1.23272
DERL1	0.779883
PIK3CA	1.30987
PRKCB	0.810192
PRKCD	0.180131
PRKCE	0.48985
PRKACA	0.279345
CDC42BPG	0.385604
ANKRD11	2.08634
AP1M2	0.895799
SCP2	0.961024
YTHDC1	2.13472
MED10	0.435816
MED9	0.405418
MED29	0.71309
MED19	0.709878
MED26	1.35227
KHSRP	0.537416
USP6NL	1.66218
ARHGAP27	5.33683
SEH1L	1.75207
NUP107	1.78418
NUP43	0.346736
NUP37	1.08921
PAX3	2.45706
VGLL4	0.789671
PTK2B	0.693717
SORBS2	0.572151
SORBS1	0.403174
ITGA7	1.98548
TSEN2	2.12952
TSEN54	0.496488
CLP1	0.394774
TSEN15	0.0398032
PHACTR1	0.876294
CASP1	0.172455
BLOC1S2	0.130476
BLOC1S3	1.07763
BLOC1S4	0.502153
SNAPIN	0.858802
TERF2IP	0.323707
POP1	0.704551
POP7	0.277925
POP5	0.117808
POP4	0.318442
RPP14	1.91856
RPP25	2.73916
PAWR	1.05696
PRMT1	1.88581
CASP2	1.522
ARHGEF25	1.33621
PRKCA	0.819011
MAPK3	2.62703
TAF15	0.218628
CASK	0.515534
MLPH	1.32455
AKAP9	0.87963
ALYREF	1.59734
COG4	2.06529
COG5	1.12462
DNTTIP2	1.55941
TNFRSF10B	1.3507
PARP1	0.252493
CLSTN1	0.617796
STX18	0.921288
RINT1	1.67839
SHB	3.31484
DEF6	2.99479
DLG1	0.467797
SOSTDC1	0.584105
SDCBP	1.10113
ZYX	1.01669
BTRC	0.183278
MED25	2.92151
MED6	0.517295
LRP1	0.793838
AGO2	1.90016
PAK1	1.52616
ARHGEF2	0.0660852
LIN7B	0.732243
LIN7C	1.66473
NUP214	1.03721
CEBPB	0.136659
CDK8	1.02915
NUB1	1.38747
CD4	0.50194
SMURF2	1.88628
ZFAND5	0.383458
DET1	2.28846
HSPH1	1.19643
RPSA	1.05451
KLF7	0.0328929
SLC31A2	2.43609
SS18L1	0.926627
MCF2L	0.374638
FOXP1	0.396698
FOXP2	0.700813
CLOCK	0.722463
UNC13D	0.405201
PRKCZ	1.97403
STARD13	0.356214
PIAS3	1.63314
KLK13	2.19029
COMMD1	1.62122
SOD1	2.2759
CCNL2	0.436381
TXNRD1	0.365712
EHBP1	0.452026
PLD2	0.459563
MAP3K7	1.08591
DNAJC1	0.52035
ATF3	0.546285
ING1	3.18131
NECAP1	0.502963
NECAP2	0.34143
GGA1	0.297113
RNF128	0.89863
USP8	1.19042
NOL8	1.05342
NIP7	1.25112
SSRP1	0.925165
ZHX2	0.608961
RNF111	0.818643
CBX7	0.411454
GLE1	1.21109
KAT2B	0.583094
DLAT	0.517955
PHB	0.889676
CCL5	0.180296
AKAP13	1.01179
PPARGC1A	1.8254
RGS16	0.097814
ARHGEF1	1.31479
PFDN1	0.109356
PFDN2	0.838286
PFDN5	0.974154
TAB3	0.975908
LMAN1	0.392241
BTK	2.14725
DYRK1A	0.291773
NCL	0.673798
ARIH1	1.02175
POLR2E	2.62361
ZFYVE16	1.24215
PYGO1	0.696525
EID2	0.643792
RPL11	1.81472
KLF5	0.255263
TIMELESS	1.8886
TIPIN	0.320882
TXNDC17	0.528013
RAD17	1.17624
SMARCA2	1.27723
TDRD7	0.498346
RAB5A	1.49142
DCTN1	1.57485
ATP1B1	0.401503
ATP1A1	0.818871
MARK4	1.00816
TRPM7	0.183597
DCAF7	0.623326
SKP2	0.177393
TRPC4AP	0.445636
UBE2B	1.23618
FBL	0.362712
NOTCH1	0.946801
PAN2	0.717769
RRM1	1.13089
DST	1.06488
FHOD1	0.171234
PSENEN	1.05433
SERPING1	0.818345
NOTCH2	0.404439
EPS8L2	2.52829
STK39	0.314923
MAPK14	2.34878
SNRNP70	0.543755
BAG4	0.402549
PSMC3	1.47628
HCK	0.442538
SETDB1	3.45085
APBB2	1.45547
NCOR1	0.24608
EXOC2	0.88776
EXOC3	0.436892
GIT1	0.879814
CEACAM1	1.52012
IGF1	1.63143
KEAP1	3.44926
MAP7	0.629442
ARHGEF18	0.653506
TJP2	0.534711
MORF4L2	0.989906
DNMBP	0.0624054
SH3RF1	0.859092
CETN2	0.977261
CTSB	3.45507
HSPA4	1.66383
HOPX	0.775287
LSM11	1.45793
ARL1	0.166263
STXBP1	0.358419
CD200	0.613115
TYK2	4.18574
TJP1	2.08781
MMP9	0.974477
CDYL	0.0942885
EGR1	0.833416
RBL1	0.446398
ATXN3	2.31085
MDFIC	1.32905
NR2C2	1.84575
PPARD	4.6039
IKZF2	0.446592
ZNF354A	0.268753
RBBP4	1.70778
DPYSL2	0.309094
NUMB	1.83749
IGF2R	2.03942
CIITA	1.19691
AIFM1	1.64611
IL1R1	1.45822
SIGIRR	0.717866
TLR4	0.281248
GPSM2	1.08264
CSTA	1.50611
MTA2	0.0406687
MTA1	0.539387
FKBP3	0.287865
CAMLG	0.14827
DAPK3	0.329047
EPM2A	0.246507
CD226	3.6883
PPP2CA	0.427095
CLDN1	0.450486
DICER1	0.530969
LRPAP1	0.0501285
RELN	0.281652
TFB1M	0.580096
TFAM	1.4999
MKNK2	0.966768
MTMR9	3.25132
DGKZ	0.768534
CHD1	0.383202
CLK1	1.24318
PODXL2	0.657406
POU2F1	1.06071
POU2F2	0.527985
NPAT	2.59835
BCAP29	1.56378
CD79A	1.33157
SEMA4D	0.538285
CIB1	1.14069
RHOG	1.07942
TDG	1.125
SKI	1.03333
SMAD1	2.11164
NPHP1	0.169479
YWHAH	1.15249
STAT3	2.83668
DNMT1	0.463718
GSPT1	1.61727
USP20	0.198377
FIS1	0.299708
ARHGAP32	2.78872
PPL	1.58679
TP53INP1	0.0502791
MARCO	1.27638
SLC1A1	0.506822
RHEB	1.19745
RAP1A	1.69966
RALA	0.982081
INSIG1	0.183635
NEK9	0.936764
NUFIP2	2.03467
CYFIP2	0.97811
CTNND1	0.714659
CDK5	1.07564
RAB4A	1.46033
RPS6KA1	0.667536
RPS6KA2	0.467741
VAMP2	0.414893
CBX4	0.378135
SH3KBP1	0.865836
STX2	0.323892
STX3	0.258994
MYLIP	0.993575
OSTM1	0.652296
UBL5	0.914165
TXNIP	1.12703
GAB2	0.312764
NCK1	0.200333
PDK2	0.430544
SPNS1	2.44369
CKS1B	1.09721
APOE	1.80602
DGKH	0.215163
VCP	2.62797
SLC9A1	0.0309493
PTPN14	0.5383
S100P	0.375781
DAB2	0.622353
TPR	1.24435
TRAF4	0.929693
FZR1	0.254732
NDEL1	0.472332
BTLA	1.59349
PEA15	1.36114
NDFIP2	1.28546
PPP1CA	1.17741
SAP30	0.438616
WDR7	1.19671
RAB3GAP1	2.20271
CXCR3	0.93832
CD74	0.0869767
EMP2	0.231354
CAT	0.279853
BCOR	0.296052
EPN1	0.580096
CARD6	0.613236
RND3	1.01522
CREB1	0.366395
STXBP3	0.0527639
ANXA5	0.123805
LTF	0.789671
CHTF8	0.770253
RFC3	0.619177
REC8	0.473201
PVR	0.507691
KIN	0.701197
IGSF8	0.0605972
LEF1	0.37718
GNA15	0.845073
TTC1	1.18426
EBF1	1.26019
E2F3	0.00757009
E2F4	0.260472
ROCK1	1.5382
SUGT1	0.199336
GHR	0.89195
IL27RA	1.56826
KRAS	1.60334
PLXNB1	0.0329681
TGFB3	0.182743
MYH10	0.756616
SAP130	2.63179
ARID4B	1.80924
SUDS3	0.174236
NMD3	0.135167
TNFSF13B	0.846328
CTDSP1	0.840889
CTDSP2	0.615053
SUPT5H	1.27027
PEX26	0.86704
MCFD2	0.959375
ADAMTS1	1.50685
VEGFA	0.416533
MBD1	0.190178
PKP3	0.0479827
UBE2N	0.306046
GNAQ	0.682647
HIPK1	1.15405
MBD4	0.258774
PTPRZ1	0.706303
CHAF1B	0.383944
MAP2K6	0.772447
TES	0.454068
TP63	1.69871
CD47	1.22687
CD2	1.07358
ZNF74	1.73011
CAST	1.1003
PA2G4	0.103609
ITCH	0.202533
HIF1A	1.34576
ZNF197	0.348
TRAPPC2	1.59828
FERMT2	0.860053
FBLIM1	0.0170584
LNPEP	1.62821
SDC2	1.10875
PRKAR2A	1.19119
ABI1	3.03846
NFKBIB	2.40983
NKIRAS1	0.981513
MAT2A	2.01711
PARP9	1.21159
DTX3L	1.33468
PRLR	0.898874
MTMR2	1.16495
PPP4R2	1.11104
GEMIN4	0.85484
GTF2E2	0.437981
HMGA1	0.503746
TBP	1.82591
SAFB2	0.55808
S100A10	0.330185
TP53RK	1.08865
DLG5	0.4351
IMP3	1.16752
IMP4	0.0782741
RCHY1	0.174134
PLK2	0.363007
ARHGAP15	1.02183
ATP6V0A4	1.00458
TLR3	0.151273
CD22	1.25682
UBE2A	0.641374
YES1	0.496786
RAB8B	3.19678
CDON	1.65974
BOC	0.546722
PTMA	1.94477
KPNA2	0.165945
AMIGO1	1.10692
TBL1X	1.12476
TBL1XR1	1.1338
SOS1	0.675387
SKP1	0.373468
SRF	0.471099
YEATS4	2.24182
TACC2	0.335935
LGALS1	0.0385364
SREBF1	1.92806
SREBF2	0.157412
DOCK1	1.92874
RRM2B	0.24364
RRM2	0.53691
SH3YL1	1.7369
ORC3	0.233955
PARK7	0.267285
EFCAB6	0.540895
CANX	0.706479
CUL4B	0.917406
CUL1	0.865982
CUL3	0.320895
CUL4A	0.711039
CAND1	0.336545
STEAP3	0.440907
UBR5	0.161131
PLD1	2.29962
RTKN	1.3772
SYTL4	1.04347
GRN	0.727483
HDAC6	0.449307
KAT6B	0.181685
KDM1A	1.66431
HDAC7	0.477846
EDNRA	1.49694
SNRPD3	0.36456
SNRPD1	0.685513
CLNS1A	1.60725
WDR77	0.120888
SIN3B	0.032291
GTF3C2	0.249492
POLR3C	2.12176
BRF1	0.933814
GTF3C3	0.0596806
GATAD2B	0.549678
MRFAP1	0.110794
HDAC10	1.57855
GPS2	0.445443
BCL6	1.0391
THRA	1.5955
SP3	1.47825
RBPJ	2.23988
CDK11A	0.622155
NCF1	0.825778
CDK7	2.03431
BAZ2A	0.457488
GTF3C4	0.391213
TAF6	1.22115
POLR3F	0.222583
SMARCA5	0.0640756
POLE3	0.519388
DMAP1	0.73208
HSPD1	3.07664
CIR1	1.1672
GSTP1	0.504571
HIRIP3	2.30011
BRD7	1.07171
KAT2A	0.652188
RFC1	0.430571
TRRAP	0.794301
EP400	0.493811
CDK2AP1	0.176603
FOS	2.69874
SMARCB1	0.263598
ARID4A	0.449917
MLLT10	0.833168
NFIX	0.203314
RBL2	1.30501
AHR	0.379064
TGIF2	3.25167
CCNB1	1.92864
MED17	0.061765
HSP90B1	0.845216
BAZ1A	0.657888
CHD3	1.52112
MECOM	0.893723
KLF11	0.948215
KLF13	1.70858
KLF9	0.441336
KLF10	0.671017
CABIN1	0.744755
HIPK3	1.4482
ZBTB18	0.169377
PHF12	1.38907
CDK9	0.902729
ELK1	0.115234
SS18	2.22477
MEF2A	0.699756
E2F5	1.01124
SMARCE1	2.40291
SMARCC2	0.943178
IKZF3	0.471533
HDAC8	1.23128
HES1	1.52276
ZRANB2	0.50732
RAD21	0.0130724
HNRNPU	0.857679
MAML1	1.01791
EID1	0.677813
RBM14	0.64957
CITED4	1.67675
MDM4	0.181647
CSNK2A2	0.0105656
HNRNPA2B1	0.668444
DVL1	0.612873
SPIB	2.59364
HIRA	0.91947
FGF1	2.78974
TRIM24	0.690325
ATF1	1.47112
NEDD4L	2.46178
PFN1	0.93657
FLII	0.00276983
DDX5	1.52068
FOXO1	0.0635482
STAT6	0.662142
MAF	2.59118
NFATC2	0.698459
TRIP4	0.410376
SNIP1	1.5573
PCGF6	0.134749
RPS6KA5	0.077897
RPS6KA4	3.66355
IRF2	0.246894
IRF1	0.170661
NOTCH3	2.13395
UBE2E1	1.22669
UBE2L3	3.33737
UBE2D2	0.846722
UBE2E2	1.06998
UBE2E3	2.13695
RYBP	0.301163
VDR	1.22128
IFNAR1	0.933116
KHDRBS1	0.231521
MEF2C	1.13745
PPARA	0.603419
TNRC6B	2.02403
SRPK1	1.34122
AKAP11	1.14042
PAN3	0.698027
CNOT7	1.40713
TOB1	0.0502791
PPP1R2	0.329881
PRKACB	0.813642
RYR2	0.713284
MED18	0.872877
MED30	0.286468
MED22	1.09625
MED8	2.38595
TLX1	0.36893
PIGK	0.495411
FUS	0.224099
SRRM1	1.24789
RHOD	0.639174
MARCKS	0.69611
CHP1	0.878449
RAB7A	0.270845
TNRC6A	0.714254
PDK1	0.599169
ARFGEF2	1.17174
ARFGEF1	0.84613
CYB561D2	2.05565
KLHL20	0.945252
ABCF3	0.582663
ACP5	0.330318
ADH5	0.645335
AKR1C3	0.226799
ALDH2	1.30742
ARMCX3	1.84406
ANXA6	2.21789
APOBEC3G	1.80759
ARL4D	2.55046
ARL15	0.200333
ARIH2	1.16824
ARPC3	0.66024
ASCC2	0.516565
BRD1	0.633128
BRIX1	0.028103
FRA10AC1	0.110428
C11orf1	0.587914
UBQLN4	0.915194
EMG1	1.27692
MMS22L	2.20175
ORAI2	0.855761
GET4	0.198224
C7orf26	2.2918
FAM219A	0.292139
CAAP1	0.508461
CA8	2.91731
CACNB4	0.728398
CALM2	0.0935332
CAPZB	0.814061
CASP6	1.36266
CBX1	0.325015
CCT5	0.693988
CD58	1.00911
CD81	0.739176
CDK5RAP2	1.42867
CELSR1	0.0933947
ADAP2	0.723195
ARAP1	0.335709
CHN1	0.440493
COL9A2	0.147218
COQ6	0.147294
CPNE3	0.478042
CSE1L	0.934124
CUX1	0.618205
CWF19L1	0.513974
CXCL13	0.36393
CSDE1	0.738518
DAP	2.85223
ENY2	1.45032
DDX19B	1.10863
DDX24	0.368648
DGKD	1.79642
DHX34	1.08039
IQCG	3.94502
WIPI2	0.26548
MPC2	1.6009
FLYWCH1	0.589733
DNAJB9	0.754015
DPM1	2.36663
DPT	0.794009
DUSP12	2.34199
ECHS1	1.12391
EDN1	1.32591
ENO2	0.323165
DMTN	1.17464
F10	1.54243
FAU	1.7069
FBXL12	1.22059
FBXO34	0.960428
THNSL2	2.00006
AAGAB	0.698267
CENPT	0.665173
LAMTOR1	1.6284
KATNBL1	1.63015
HYLS1	0.922208
FMNL1	2.0889
FTL	0.61428
FUBP1	0.50732
FXYD6	0.183354
GAL3ST4	0.734359
CCDC47	0.563257
GLUD2	0.885365
[truncated: 8,649 more rows]

## Sheet: Table S7
Table S7. edge weights list of Gene expression data
gene1	gene2	edge weight
ACVR1	FNTA	0.326956
RPA2	STAT3	-1.94624
ARF1	GGA3	0.322965
ARF3	ARFIP2	-0.276927
ARF3	ARFIP1	0.058525
XRN1	ALDOA	1.04405
APP	APPBP2	0.511043
CITED2	TFAP2A	-0.395442
EP300	TFAP2A	0.599684
ARRB2	RALGDS	0.925091
CSF1R	GRB2	1.22298
BCL3	BARD1	1.4853
BRCA1	ATF1	-1.3143
BRCA1	MSH2	0.188737
BRCA1	BARD1	0.0630761
BRCA1	MSH6	-0.0920797
PSEN2	CAPN1	-0.197993
CAPN3	TTN	-0.916649
ITPR1	CA8	1.19398
MAGI1	CTNNB1	-1.21918
RB1	CUX1	-0.646864
TSG101	CDKN1A	-0.298776
ORC4	MCM2	-0.705905
MCM5	MCM2	-1.2322
CDC7	MCM2	0.634145
ORC2	MCM2	-0.457525
RPA2	MCM2	1.45148
DBF4	MCM2	0.513104
AKAP8	MCM2	-0.475727
RPA1	MCM2	-0.241215
RPA3	MCM2	-1.0082
ORC5	MCM2	0.704725
MCM3	MCM2	-1.18276
DOCK8	CDC42	-0.74606
TRIP10	CDC42	0.130022
RBBP8	RBL1	1.48046
CLTC	HGS	-0.0473967
IGFBP3	COL1A1	0.237849
TXN	COL1A1	0.0512926
ATF2	SMAD3	0.101391
ATF2	SMAD4	0.174679
CCND3	EIF3K	-1.14829
RALBP1	CCNB1	-1.18024
PPIB	CAMLG	-0.508083
CSK	INSR	1.73023
CSK	IGF1R	0.520419
DCN	EGFR	1.13512
HBEGF	ZBTB16	-0.789104
PCNA	GADD45A	0.186953
TOPBP1	TOP2B	-0.220734
LSM3	SNRPE	-0.187312
LSM4	SNRPE	-1.43688
LSM5	SNRPE	-0.694745
EP300	EGR1	0.374159
CREBBP	EGR1	0.765465
NUMA1	EPB41	-0.825759
EXOSC4	EEF1A1	0.653463
PLCG1	EEF1A1	-1.05748
KTN1	EEF1D	1.88233
KDR	ANXA5	-0.707093
FGFR1	FDPS	-1.15981
TGFB1	FNTA	0.833795
SUMO1	FAS	-0.0764784
FLNA	ITGB1	0.778203
SFN	NR3C1	2.84707
TGFB1I1	NR3C1	-1.39581
NR3C1	ECD	0.853472
HSPA5	DPH1	-0.0287467
CCNT1	GRN	0.846237
RGS19	GNAI2	1.99505
RGS19	GNAI3	1.17652
HSF2	UBE2I	0.165308
FGF7	HSPG2	-0.894821
HTT	SETD2	0.979158
HTT	ZDHHC17	0.688759
TRIP10	HTT	-0.100376
MEF2D	YWHAQ	-0.486007
TCF3	ID3	0.132857
IGF1R	IRS1	1.38314
YWHAE	IGF1R	-0.0723112
PTK2	IRS1	-1.6324
MAPK8	IRS1	0.125405
INSR	IRS1	1.03853
JAK2	PRMT5	-0.814512
BYSL	KRT8	0.648849
KRT18	CBL	1.90485
KRT18	DNAJB6	1.64031
LMNA	LMNB1	1.03855
LMNA	SREBF1	0.551621
LMNA	NARF	-0.866759
BNIPL	BCL2	1.33405
BNIP2	BCL2	0.527973
TP53BP2	BCL2	0.232839
RTN4	BCL2	0.555984
BCL2	BECN1	-0.0456949
SKAP1	PTPRC	0.582133
ALOX5	COTL1	0.70972
VAV1	XRCC6	0.478619
NCF4	XRCC6	0.498264
XRCC5	XRCC6	0.0747679
CBX5	XRCC6	-0.801985
PIAS4	LEF1	-0.285446
MITF	LEF1	0.440094
DHDDS	LOX	-1.20991
YBX1	SRSF9	0.460668
ATF7IP	MBD1	0.817802
CHAF1A	MBD1	-0.792928
MITF	PIAS3	0.437547
MITF	PATZ1	-0.0281709
MITF	UBE2I	0.775041
ANP32A	MAP1B	-0.416922
MCM7	RB1	0.892692
MCM7	DBF4	1.71044
MCM7	CDC7	1.87723
MCM7	ORC3	0.862773
MCM7	RPA1	-1.72258
MCM7	FHL2	-0.305993
MCM7	ORC2	-2.88445
MCM7	ORC5	1.70445
KMT2A	PPIE	1.41126
KMT2A	PPP1R15A	-0.342598
NGFR	PRKACB	1.00788
LSM7	NPY1R	-0.188565
EPB41L1	NUMA1	1.45593
MAP3K8	NFKB1	0.573871
RELA	FOS	-0.884454
RELA	PIAS3	1.13616
RELA	RNF25	0.029601
RELA	PPP1R13L	0.22314
HNRNPA1	FEN1	-0.998199
NOP2	MCRS1	0.144776
PLXNA1	AKT1	-0.315684
AKT2	APPL1	1.05587
ETS2	CDK10	-0.259514
SHANK2	CTTN	-0.408675
CTTN	WIPF1	0.830851
SNW1	SKI	0.957201
NRAS	RAP1GDS1	0.405557
GLMN	MET	1.1362
VAV1	EZH2	0.960316
REL	PPP4C	0.227883
FLT1	SHC1	-0.90866
MYO1C	CBL	1.22384
PDE6D	RHOB	-0.508362
PDE6D	RHOA	-0.831213
RAP1GDS1	RHOA	-0.290576
KDM5B	PAX9	1.49096
NRBF2	PPARA	0.469102
PIK3R3	PIK3CA	1.41376
LSM8	PGD	-1.1635
SNX17	SELP	-0.136396
PKD1	PKD2	1.0779
PKD2	TRPC1	-0.864041
PFN2	FHOD1	-0.485878
HUS1	PCNA	1.71051
PTPRB	MAGI3	-0.170455
FER	TMF1	0.803923
WWC1	PRKCZ	0.828247
EP300	MAF	0.634777
CD2AP	RAB4A	0.829342
RABEP1	RAB5A	-0.72858
PDE6D	RAP1A	-0.0535456
RAP1GDS1	RAP1A	1.19406
KRIT1	RAP1A	-0.835352
PDE6D	RAP2B	0.931488
EXOC8	RALA	0.609712
RPA1	ORC2	-2.07322
RPA2	ORC2	0.368954
HBP1	RB1	-0.724357
RB1	TRAP1	-0.570456
AATF	RB1	-1.42997
RB1	THOC1	0.266705
HBP1	RBL2	-1.22671
RXRA	BRD8	-0.26883
NRBF2	RXRA	0.730304
LMO2	KDM5A	-1.18691
UPF2	RPS25	1.76189
RPLP1	RPLP2	0.172145
CYTH1	ARFRP1	1.77193
TOP3B	SNRPB	0.0126133
CLU	TGFBR2	-1.56105
CD27	SIVA1	-1.77378
FKBP1A	TGFBR1	-0.367439
YY1	FKBP1A	0.627058
FKBP2	ARFGEF1	1.95315
TXN	NCF4	-0.0641807
PRKAR1A	AKAP1	-1.16211
PRKAR1A	AKAP10	-0.412993
APBB1	TFCP2	0.524657
CEBPZ	NFYB	0.72961
ZEB1	DRAP1	0.256991
ZEB1	KAT5	0.0423312
ATM	ABL1	0.596121
RAP1GDS1	HRAS	-0.473817
HSH2D	FES	0.48028
RAP1GDS1	KRAS	1.15266
TGFBR1	TGFBR2	1.0276
TNFAIP3	TAX1BP1	-0.937167
TP53	WWOX	-1.78324
TP53	CDC14A	-0.0737515
TNFRSF1A	PSMD2	-0.695823
KDR	SHC2	1.14487
DDR2	SHC1	-0.900332
CDH1	CTNND1	-1.48794
CDH1	CBLL1	1.75718
ITGA1	BIN1	-0.798815
ITGA4	EED	0.691194
VHL	FLNA	0.281146
VHL	VBP1	0.458885
VHL	JADE1	-1.89675
XRCC1	LIG3	0.606487
XRCC1	PNKP	-0.0252501
ZNF24	ZNF174	-0.285486
ZNF10	TRIM28	-0.16565
ZNF10	TRIM24	-0.209085
XPC	RAD23A	-0.235356
FLNA	CMIP	-1.06427
AR	FLNA	0.482813
FLNA	TRIO	-0.0156547
HCFC1	GABPA	1.03284
RANBP9	USP11	1.08495
ID1	CASK	-0.0143651
ERBB4	DLG3	-1.90679
LRPPRC	UXT	0.651015
UBE3A	UBQLN2	2.38452
RAB9A	RABEPK	-1.32162
CTBP2	KLF8	0.125721
UPF3B	TTC19	-1.91008
UPF3B	UPF2	0.885234
UPF3B	MCRS1	0.163132
TIMM8A	STAM	-1.15232
DTNA	DMD	0.559225
TRIP10	WAS	-1.47103
PQBP1	TXNL4A	0.534318
PQBP1	WBP11	-0.0520355
F8	PHYH	-0.603478
SH2D1A	SLAMF1	-0.0364242
FMR1	UBE2I	0.0539139
FXR1	FMR1	1.33699
FMR1	NUFIP1	0.203239
ARAF	ASS1	-0.812031
MAP2K2	ARAF	-0.0376167
ARAF	COPS3	0.879357
POLA1	RBMS1	0.981933
RPGR	PDE6D	0.902544
TAF1	UBTF	-0.647865
AR	RAN	0.295832
AR	NR2C2	-0.0666585
AR	NCOA3	-0.349674
AR	RNF4	-0.27338
AR	NCOA4	-0.998845
RANBP9	AR	-0.601164
AR	RCHY1	-0.146609
AR	PIAS2	0.522891
YAF2	YY1	1.19781
CBX3	LBR	0.594101
CBX5	LBR	0.282288
MAPK8IP3	KLC1	-0.456513
ERBB4	SNTB2	-0.141495
BCL2L1	AVEN	0.795389
BCL2L1	BNIP3	-0.46004
BCL2L1	RTN1	1.48075
BCL2L1	RTN4	0.0373443
BAX	BCL2A1	1.32238
ABCA1	FADD	0.726677
TAF13	TBP	0.0923538
PTPN12	PSTPIP1	-1.75661
PTPN12	SHC1	-0.785665
PTPN12	PXN	-0.107856
TUFT1	TFIP11	2.31498
CREBBP	NFE2L2	0.604685
CREBBP	TDG	1.11644
AP1B1	AP1G1	0.582161
JAK3	STAT5A	1.78894
EIF5A	RPL5	-0.409324
IL6ST	TLE1	0.296341
EPS8	DVL1	0.474385
TOP3B	CENPF	0.190854
UPF1	HIRA	0.121404
NFU1	HIRA	0.823182
PKN2	PTPN13	0.439921
PKP4	DSC3	-0.724158
ATXN1	COIL	-0.0187647
PEX16	PEX19	-0.900441
NDN	NUBP1	-0.00401116
HTRA2	MAPK14	-2.61799
DUSP10	MAPK14	0.292882
BBS4	PCM1	1.85097
BCAR1	RAPGEF1	2.32188
LSM1	PSMB5	0.454508
CSTF2	SUB1	0.327688
CSTF1	BARD1	-0.632953
MSC	ID2	0.649225
ID2	TCF12	-0.320827
TCF4	ID2	-0.1484
PEX12	PEX5	0.986867
PEX13	PEX5	0.481098
ARFIP2	ARF6	2.5185
NCBP2	NCBP1	1.88373
PMF1	NFE2L2	-1.3671
EIF2AK3	NFE2L2	1.36515
LSM8	IGHMBP2	1.13508
MINK1	NCK1	1.66017
RECQL	KPNA4	0.279815
RECQL	KPNA2	0.73455
ERBB4	YAP1	-0.0160174
ERBB4	DLG2	0.561573
PIAS1	STAT1	-2.23648
MAPKAPK2	SHC1	0.480707
LY9	AP2M1	-0.490157
PPP1R9B	TIAM1	1.10575
PTBP1	HNRNPL	0.320473
IFI35	NMI	-0.477565
CDKN1B	NUP50	-0.0633812
LIMK1	BMPR2	-0.779758
FXR1	CYFIP2	-0.227533
INPPL1	SORBS1	1.07624
NCOR2	SPEN	-0.646039
NCOR2	ZBTB16	2.23837
CDKN1C	LIMK1	-0.598042
UGCG	RTN1	0.609507
SERPINH1	UBQLN4	1.4631
COPB1	COPG1	0.084498
COPB1	COPG2	-1.05941
MYO6	DAB2	-0.0660728
DCP1A	SMAD4	-1.18015
BPTF	MAZ	-0.0524742
F11R	TJP1	0.448447
ADAM17	DLG1	-1.71841
DHDDS	NPC2	0.378146
ARHGEF11	PLXNB1	1.03789
BOK	BCL2A1	0.426685
BCL2A1	BAD	-0.566143
LSM6	SNRPD2	-0.986124
LSM7	SNRPD3	-1.01413
LSM3	SNRPD3	0.729934
LSM8	SNRPD1	-0.478097
DUSP10	MAPK8	-0.341984
RAN	RANBP1	-1.73465
CDC6	ORC2	-0.419377
ORC2	DBF4	-0.302977
TGFB1I1	PTK2B	-1.093
UBQLN1	MTOR	-0.496622
ITGA3	BIN1	-0.73901
BIN1	SNX4	-0.239013
YWHAZ	BCAR1	-0.105614
BMPR1A	SF3B4	0.44749
HNRNPD	LSM5	-0.679939
VPS37A	TSG101	0.17835
KAT5	ETV6	0.650611
CACYBP	SKP1	-0.980863
PPARG	NCOA4	0.370992
BAG1	HSPA8	1.04923
PPP1R15A	BAG1	0.840618
GRB10	GIGYF2	1.08107
ATXN1	UBQLN4	-0.778394
ATXN1	ANP32A	-0.207476
ATXN1	USP7	0.694381
EZH2	EED	1.97889
CITED2	TFAP2C	0.352003
RIT1	RALGDS	1.08449
MRAS	RALGDS	-0.724095
PGR	UBE3A	0.827903
RAD23A	PSMD4	0.0831784
RAD23B	PSMD4	-0.621239
LSM8	GTF2I	-0.454464
THRB	PSMC5	-0.658665
XRN1	SMARCD2	1.05325
RNF7	CUL5	0.206464
TRIM28	SETDB1	-0.473305
PEX7	PHYH	1.25151
PEX12	PEX10	-0.610382
RFXAP	RFX5	-0.546682
BCL2L2	BCL2L11	1.17195
STAP2	PTK6	-1.4191
EXOSC6	PSMB1	-0.36677
DCP2	PSMB1	-1.80032
IL16	PPP1R12A	0.770181
DOCK8	RAC1	-0.344834
RAC1	RAP1GDS1	-0.574409
RAC1	ARFIP2	1.93673
RAC2	CUL1	0.231145
LSM8	TALDO1	0.505819
TACC1	YEATS4	0.58214
PRMT5	CLNS1A	-1.47871
SIAH1	KIF22	0.715001
PEG10	SIAH1	0.582433
SIAH1	CACYBP	0.652312
PEG10	SIAH2	1.80198
NEDD4	UBE2D2	0.11214
TTF2	DRAP1	0.451508
ILK	ILKAP	-0.527052
ILK	LIMS1	-0.723967
DNM2	SHANK2	1.29394
BLMH	UBE2I	-0.423968
CFTR	GOPC	0.264069
SLBP	ERI1	-0.0914658
SCAMP1	ITSN1	-0.532847
IPCEF1	CYTH2	0.0994031
HEXIM1	CCNT1	-0.256344
MAP3K3	MAP2K5	-0.443022
SNAP23	SNAPIN	0.215201
RANBP3	XPO1	-0.577905
GOLGA2	GORASP2	0.487331
MAGOH	RBM8A	-0.911391
IL1RAP	TOLLIP	-0.588086
FHL2	SFPQ	-0.615061
ARHGAP5	RND3	-0.194524
HNRNPAB	TP63	-2.5001
MCM3	MCM5	0.0171584
MCM3	DBF4	1.79702
MCM3	ORC5	1.21696
MCM3	ORC4	-1.45189
MCM5	CDC7	1.79682
EP300	CITED2	0.29565
PRKAB1	PRKAG1	0.527948
PRKAB1	PRKAG2	0.153311
PRKAB2	PRKAG1	0.642458
PRKAB2	PRKAG2	-0.254583
PRKAG1	PRKAG2	0.528856
DNMT3A	UBE2I	0.917802
THRB	BRD8	-1.81187
RNF4	PATZ1	-0.0257347
TTF2	CDC5L	0.18539
SAFB	SAFB2	-0.647944
MAPK11	HDAC3	-0.052722
PIAS4	SMAD7	-1.87532
TRIP6	LPAR2	1.06161
E2F6	RYBP	-1.06849
BTG1	PRMT1	-0.132828
RNF216	TLR3	0.491029
RNF216	TLR4	-0.124569
RNF216	TLR5	-0.30556
ENAH	ABI1	0.767131
SRSF7	DUSP11	0.0809393
DUSP11	SRSF9	-1.42486
NEDD9	SMAD3	0.304776
RNF7	CUL1	0.412279
SRRM2	PNN	0.999462
MCL1	BAD	-0.0803742
MVD	BTAF1	-0.647175
XRN1	CHD4	-0.0474512
ARHGEF7	SHANK2	0.0714873
FNBP1	TNKS	0.568571
TNFRSF25	TRADD	-0.512176
XRN1	PABPC4	-0.627079
ITGA3	RABIF	-1.39529
RIPK3	RIPK1	0.183799
MALT1	BCL10	-0.0768498
AP1S1	AP1G2	-0.545827
AP1S1	AP1G1	0.639314
AP1S2	AP1G1	-0.42399
AP1S2	AP1G2	0.962998
XRN1	AP1G2	2.08318
VAMP4	AP1M1	0.542294
MBD2	GPN1	0.897202
TOP3B	CHD8	-0.115243
UBOX5	UBE2L3	0.893704
DNM1L	GSK3B	0.21451
HEXIM1	CCNT2	0.649763
RNF7	CUL4A	-1.05345
RNF7	CUL2	-0.955062
RAB27A	SYTL4	0.752571
TACC3	AKAP9	0.858309
FNBP1	AKAP9	0.762645
DIS3	ZBTB17	-0.933843
PLCB2	TRPM7	0.830696
ARHGEF11	PLXNB2	-0.154166
LSM1	GRHPR	0.343652
COPG1	COPG2	0.282297
VPS37C	HGS	-0.470764
GRAP2	GAB1	-0.963056
GRAP2	CCNDBP1	-0.515283
ANAPC5	PABPC1	0.10256
ITGAE	EED	-0.622105
TOM1	TOLLIP	-2.14756
TTF2	TNIP1	0.789478
TTF2	DCP1A	-0.48373
TTF2	PDCD6IP	-0.357801
TTF2	PRDX4	-0.621743
TTF2	CLPB	0.143352
TTF2	TACC3	0.651994
STK16	NAGK	1.11404
NCKAP1	ABI1	1.64484
GADD45G	GADD45GIP1	1.26301
PACSIN2	PACSIN3	0.922217
UNC13B	SPTBN2	-0.461044
UPF3A	GSK3B	-1.4078
UBQLN1	P4HB	1.23729
EEA1	RAB22A	1.09368
URI1	DMAP1	1.52758
CNKSR1	RASSF1	0.845165
PARP4	MVP	-0.0885241
EED	HDAC2	0.53248
MCL1	BOK	-0.656662
SNX9	ADAM15	-0.376671
RAB11FIP4	RAB11A	0.345482
UPF3A	IFITM2	-0.263563
RHOQ	GOPC	1.2326
RHOQ	EXOC7	0.442094
PBLD	STRAP	0.967445
XRN2	TOLLIP	-0.884147
ABI3	ABI3BP	-0.798866
PINX1	MCRS1	-0.360043
ZMYND8	FHOD1	0.710983
HSH2D	TNK2	1.23053
PLCB1	TRPM7	0.449115
AP4E1	AP4B1	-0.479895
LSM1	VPS11	0.177092
LSM1	EXOSC8	-0.943091
LSM1	EXOSC6	0.474198
LSM1	N4BP1	-0.813863
LSM3	LSM7	-0.97855
LSM3	XRN2	-1.73431
LSM3	LSM10	-1.54921
LSM4	XRN1	0.222697
LSM6	MCRS1	-0.0861367
LSM6	POLD2	0.805247
LSM7	EXOSC8	-0.50968
LSM7	EXOSC6	-0.689646
LSM8	DBF4	0.518332
LSM8	KCTD3	0.769391
LSM8	EXOSC6	0.0458063
LSM8	DCP1A	0.841425
LSM8	THUMPD3	-0.883056
LRPPRC	MAP1S	-0.111159
LRPPRC	HEBP2	0.12207
HSPB8	HSPB1	0.737424
XRN1	CCT5	-0.264165
PPFIA1	GIT1	-0.153221
SYNCRIP	PTPN11	0.830369
RARA	NRBF2	0.465096
RARA	ZBTB16	2.30435
MECR	RARA	0.174225
TRIB3	ATF4	0.490087
EXOSC5	SFPQ	-0.467042
THRB	NCOA2	0.252816
NRBF2	THRB	-0.0645903
GFI1	PIAS3	0.116336
NEDD9	ITCH	-0.611149
TGS1	EED	2.11452
LOXL1	FBLN5	-0.000980762
MT2A	PRKD1	-0.704764
RNF11	EPS15	0.601417
DIO2	USP33	-1.59383
UBE2I	CHD3	-0.357114
TOPORS	UBE2I	-1.28479
PER1	CRY1	-0.730534
PER2	CRY1	-1.45436
ARNTL	CRY1	0.0629332
THAP1	PAWR	0.292378
SERBP1	CHD3	0.451037
HSF1	SYMPK	1.14434
MCM4	CDC7	-0.0759191
RBBP8	LMO4	0.584079
FKBP2	EPB41L2	-0.173788
GNG5	GNB5	1.43455
GNB5	GNG7	0.881404
ARL6	ARL6IP5	-0.0227689
PIKFYVE	RABEPK	0.516266
ARF3	GGA2	-0.64815
SORT1	GGA2	2.27032
EXOSC6	EXOSC8	-0.748296
EXOSC6	EXOSC7	-0.472067
ZNF496	NSD1	-2.96612
ARL6	ARL6IP4	0.236678
ARL6	ARL6IP1	-1.11735
POLR1C	POLR1D	-0.881024
DNAJA3	RNF34	-1.16436
ING4	RELA	0.919429
COPG1	COPZ1	-0.789252
COPG1	COPZ2	-0.406499
EXOC8	EXOC2	-1.59562
EXOSC6	DNAJC30	1.59071
UPF2	XRN2	-1.35044
ZHX1	ZHX3	0.732202
MAPKAPK2	PHC2	-0.775714
CDC7	DBF4	-0.368107
ARPC5	ARPC4	0.0707465
NIF3L1	THOC7	-0.188303
GGA3	TSG101	-0.344083
ARL6	ATL2	-0.239632
ARL6	ARL6IP6	0.227889
ARID1B	SMARCA4	-1.2669
PRPF6	TXNL4B	0.0792805
EVL	DNMBP	0.268883
VPS37A	VPS28	-0.0769517
ECT2	KLHL20	-0.742602
TAF13	TAF10	1.23535
EXOSC6	EXOSC1	1.08936
TLK1	ASF1A	-1.04559
GOLGA7	GOLGA3	-1.40054
GORASP2	TSC22D4	0.245054
CALCOCO2	TP53RK	0.142687
ACTB	CFL1	0.0910777
CCDC85B	ZNF250	-3.84356
LMO2	MAPRE2	-1.7193
EWSR1	PRTFDC1	-1.17145
CLUAP1	CINP	0.0335698
DVL3	CCNK	1.25434
MAGEH1	MOAP1	0.325169
DCTD	LNX1	0.542436
TRAF2	FAM120B	-0.00964923
TRAF2	ZBTB25	-0.520374
MEAF6	L3MBTL2	-0.962932
TRIP10	WBP11	0.904299
RBM10	PTBP2	0.291187
RWDD2B	GADD45G	0.608811
PLSCR1	CPSF6	-0.0701723
LGALS8	CALCOCO2	-1.24541
DAZAP2	DCUN1D1	0.811684
STK24	PDCD10	-0.408713
CEBPG	MLLT6	0.812308
HGS	EXOC7	-1.02344
CCDC85B	KANSL1	-0.0177078
KXD1	MAP1LC3B	0.617716
EWSR1	ZDHHC3	-1.93847
ATF4	GPS2	-0.35209
SAT1	RBM17	-0.616281
TRAF2	FBXO28	-0.427746
MYL6	NUDT21	1.04521
MDFI	DDX19A	0.56567
EWSR1	MSC	1.2586
RBPMS	STRBP	1.42126
NEK6	CCDC85B	-0.554672
RBPMS	DTX2	1.8741
GRAP2	ZBTB7B	0.394709
RBPMS	TOLLIP	1.51931
RNF7	ITM2C	-0.0359542
FXR2	RTN3	0.775389
PCBD1	NUDT18	-0.808014
GYG1	GYS1	1.30179
PHKB	C20orf27	-0.332806
QPRT	SUFU	-0.718732
HMG20A	TESC	1.317
EXOC7	ZC3H14	-0.724556
ANXA11	PLSCR1	-1.48595
AP1M1	TIFA	-0.289846
ZBTB43	ZNF417	-0.00952373
LDOC1	LNX1	-0.637721
BAD	SFN	-0.696367
HNRNPK	RBM41	-1.13603
VIM	KAT7	-0.220093
VIM	TCHP	2.23782
PLSCR1	RASD1	0.172013
KRT15	SMARCD1	-0.370973
CCDC85B	PBXIP1	0.590809
DVL2	PCBD1	-0.163912
CCDC85B	ZNF821	1.2256
MDFI	AASDHPPT	0.438797
CCDC85B	NIF3L1	0.935213
CCNK	TSC22D4	-2.55899
GADD45A	DCTN2	0.273487
ZSCAN32	ZNF446	0.749903
KRT6B	KRT15	1.64544
CPSF6	GIN1	1.45191
POM121	AGR2	1.66887
PRR13	KLHL12	-1.36729
PHF10	L3MBTL2	0.289252
MDFI	AP5Z1	0.839275
VSNL1	DTX2	0.859519
CUTC	LNX1	2.42639
HNRNPK	CNNM3	-0.0205786
ZMYND19	PPP1R37	-0.14085
RBPMS	LZTS2	1.25812
NUP62	NUP54	-0.534183
PHC2	FHL3	0.289085
MLX	GABARAPL2	-1.57806
PRTFDC1	NIF3L1	1.28212
PBX3	AGTRAP	-0.171452
PIAS2	NAV2	-0.133937
APPL1	APPL2	1.16696
CCNK	CCDC85B	0.60581
DVL2	USP5	-0.20771
CRY1	PLSCR1	-0.695122
NFIC	LLPH	0.0655058
KRT15	PCM1	-0.833447
STX8	VTI1B	0.4494
HK2	UBQLN1	0.261133
ACTB	CFL2	-0.34839
CCDC85B	ZNF337	-1.45801
PLSCR1	PGLS	-0.881901
THAP1	RALYL	0.710517
FXR2	RBPMS	-0.858024
PLSCR1	DTX2	0.316358
TOP3B	CHIC2	1.04423
CTBP2	BAZ2B	-1.54413
UBE2I	MAPK1IP1L	-0.240881
PLOD3	CCDC85B	-1.74692
PDCD6	HEBP2	1.4546
PIN1	TRAF2	-0.97404
CYTH3	CNKSR1	-1.23819
CALCOCO2	LNX1	1.3689
RASSF8	FRMD6	-0.017456
LDOC1	FAM193B	0.983226
DVL2	POLI	-0.228602
PDLIM7	PSMF1	0.325526
EWSR1	MYO1F	0.0289256
KAT7	CEP70	-0.852604
EWSR1	KXD1	-2.07572
EPS8	BLOC1S6	0.347153
EMC2	EMC8	-0.00700378
AP1M1	FXR2	-0.916564
ABLIM1	VIM	1.00544
VIM	NIF3L1	1.16217
NFYB	DRAP1	-0.365906
LDOC1	POLL	0.59974
DTNB	NUP62	-0.690811
SGTA	SPP1	-1.30727
MCRS1	KXD1	-1.33895
DHPS	NIF3L1	-1.85335
CCDC85B	TCEANC	0.552145
MBIP	CEP63	-2.29304
ABI3	DTNBP1	-0.924727
TRAF2	USP53	0.0359176
KHDRBS3	ZNF408	-1.05689
SNRPG	DDIT4L	0.370606
NT5C2	NUDT18	-0.389914
STX8	CREB3	0.948877
UBE2I	C18orf25	0.487029
HNRNPC	KPNA3	-0.746839
WWP1	ZNF638	1.05545
LMO3	RALYL	0.438786
TADA2A	EXOC8	-0.940155
BTG1	CNOT8	-1.99306
SMARCD1	CCDC85B	-0.25082
SRPK2	U2AF2	-0.526472
CCDC85B	TSPYL4	-0.176515
PLSCR1	SPG7	-0.638971
DNAL4	DYNLL2	0.0714042
PTK2	SOCS2	-0.351976
TBC1D5	GABARAPL2	-0.188302
BLOC1S6	PLEKHF2	-0.563903
RCBTB2	COPS4	-2.11391
TRAF2	NECAP2	0.0912959
RBPMS	ZC3H10	-1.52289
RFX3	TRAF2	-1.33714
SQSTM1	GABARAPL2	0.505155
TRIM37	APEX2	0.454921
SGTA	F11R	0.291641
TSNAX	GADD45G	1.18445
DDIT3	HSD17B14	-1.31583
MLLT6	MED15	-1.7641
SEC24C	SEC23B	-1.16425
PIN1	TSC22D4	0.42523
GGA2	SPG21	0.0811866
DAZAP2	BATF2	0.118557
NBR1	VTA1	-0.587476
PAFAH1B2	PAFAH1B3	-1.49241
MDFI	BAHD1	1.40001
KRT19	HGS	0.340265
ACTG1	CFL2	-0.873974
PDE9A	TRIM32	-0.127406
KPNA3	FAM50B	-0.346834
GRAP2	BEND5	-0.234107
TRIM23	FLAD1	0.465412
MDFI	DKK1	1.94187
CIAO1	CCDC7	-0.664614
PAICS	CEP76	0.0874392
KRT18	TUBGCP4	2.66876
XRCC4	IFFO1	1.08616
PTPN9	RTN3	-0.802545
ARMC7	KCTD13	-0.73108
SPG21	AKIRIN2	1.62934
PYROXD1	UPRT	-0.0630953
KRT19	DGCR6L	-0.976745
LASP1	PLSCR1	-1.87671
DYNC1I2	DYNLT3	-0.690532
UBA2	SAE1	0.317309
GNAI2	MDFI	1.65839
VIM	NOC4L	-0.258567
LDOC1	AEBP2	-0.0548734
MDFI	ZNF426	1.28157
ARRB1	ZBTB43	-0.315239
MDFI	TMEM241	-0.684736
RUNX1T1	ABI3	-1.05703
KRT19	SFI1	1.47948
NIF3L1	BEND7	1.32406
FAM107A	EFEMP2	0.0184353
KRT15	EXOC8	-1.13873
SRSF1	LNX1	0.839423
RCOR3	CEP70	0.237486
PLSCR1	NTN4	0.466216
KHDRBS3	BAHD1	0.158798
WBP11	RTN4IP1	1.60443
ZBTB16	SPOP	-0.374986
TRAPPC3	TRAPPC6A	-0.52902
CCDC85B	TUBGCP4	0.0216893
CPSF6	WWP1	0.449883
TSC22D4	FRMD6	0.213526
COX17	KATNAL1	-0.143493
VCL	ABI2	-0.956731
EWSR1	FASN	1.28427
PRTFDC1	FLAD1	0.0558212
MDFI	SLC9A1	-0.523934
KLHL12	MED28	0.846654
TRAF2	APEX2	-0.0769
NUDT18	TIFA	0.673086
MDFI	SIX1	-1.78914
S100A1	S100P	-0.462231
HGS	GKAP1	0.796768
UGP2	ARIH2	-0.424094
TRIM32	UBQLN1	0.408205
DAZAP2	STAM2	0.957192
SATB1	UBE2I	1.56562
TRIM37	FXR2	-0.520252
PLSCR1	YIPF3	0.390713
KRT19	ABI2	1.17093
NFIC	ZCCHC14	-1.79512
TRIP6	POM121	-1.73828
RAB3IL1	NUDT18	0.0753192
EWSR1	NLE1	0.470378
MDFI	CHIC2	0.608742
EWSR1	MNS1	0.714361
PIN1	RAI1	1.66068
NFIC	ZKSCAN7	-0.618047
FXR2	PSME3	-0.702478
TFF1	UBQLN1	0.636
EWSR1	PRUNE2	0.538678
EXOC7	KXD1	-0.226255
CALCOCO2	PIAS4	-0.800517
PSMF1	KHDRBS3	-0.764604
ZNF446	ZNF496	-0.640325
TRAF2	ZBTB16	1.61883
EFEMP2	PLSCR4	0.592458
EWSR1	WWP2	-1.31408
NADK	LNX1	0.595374
TRAF2	FXR2	-0.876552
GOLGA2	ABLIM1	-0.591549
FXR2	RALYL	0.516861
PSMC4	PSMC5	-0.0967364
SET	THAP7	0.403538
CBLB	GORASP2	-1.01702
CBLB	CRY1	-0.264777
HNRNPK	GRAP2	-0.641996
TSG101	PPFIBP2	-0.405893
TRAF2	SPATA2	0.393574
SFN	PLEKHF2	2.06713
KAT7	HOOK2	-0.392213
EPS8	CCDC85B	-0.999202
EFEMP2	SGTB	-1.54939
SAT1	FTSJ3	0.696483
TSC22D4	ENKD1	0.0744252
TRIM23	GEM	-0.82411
RNF8	CEP44	0.886746
PCBD1	FXR2	1.55414
RAI1	TESC	0.00675021
AP2M1	FXR2	0.750103
APPBP2	MUL1	-0.854219
TRIM37	FAM107A	-1.29824
RBPMS	CDC42EP1	1.64772
ACTN1	XRCC4	-0.592901
TRAF2	TCEANC	-0.334813
KRT15	TCHP	-1.14659
FXR2	THAP1	-0.153259
LRCH4	RTN4	-0.0785168
AP2B1	DHX58	-1.60545
EXOC7	IFT20	-1.1246
KXD1	NUDT18	0.824942
DAZAP2	POLI	0.00102002
EWSR1	NDUFB1	-1.19939
LPXN	ZNF426	-1.44456
AP2B1	MLH1	-1.59956
XIAP	DYNLL2	0.367133
KHDRBS3	RBMX	-0.0977758
PRKAR1A	C2orf88	-1.66181
PSMA1	CALCOCO2	-0.276041
PEX5	SIRT3	-0.263638
PRPF3	CCDC85B	-0.0528831
GOLGA2	ZNF250	0.521597
BNIP3L	EWSR1	-0.460324
UBE2I	NUDCD3	0.682767
HSPA2	HSPBP1	1.11131
PDLIM4	RBPMS	2.13383
PIN1	GGA2	-0.246541
CCDC85B	COPS4	1.8293
AP2B1	AP1M1	0.0474138
PLSCR1	PHLDA1	-1.99163
EWSR1	NSUN4	-0.0319641
FAM107A	LDOC1	-0.0720601
BIRC2	JUP	0.299402
ACTG1	CFL1	1.35167
MDFI	ZBTB24	0.935713
RABAC1	VTA1	-0.413903
PCM1	ING5	0.730141
TRAF2	PSMF1	-0.30139
APPBP2	EID3	-0.288574
ZNF263	EFEMP2	-2.3868
DUT	SPATA2	-0.119135
RBMX	LNX1	1.18263
GLRX3	NADK	0.783482
KRT6B	KRT19	0.909828
TRAF2	ENKD1	0.0524559
EWSR1	KRR1	0.590121
FXR2	MEAF6	-2.46647
CCDC85B	THAP7	-0.93221
PTBP1	CALCOCO2	0.764927
CCDC85B	MEAF6	0.824979
TRAF2	SPG21	-0.0826983
PIM2	CUTC	-0.0562117
PSMF1	MIEF2	-0.0747768
PTBP1	SNRPA	1.62637
PSME3	WDR25	-1.05019
KRT15	LDOC1	-1.44571
MLH1	TRIM29	1.20627
PSMF1	HOOK2	0.428093
CALCOCO2	RABL6	0.401607
EMILIN1	MTMR9	0.249511
PLSCR1	SF1	-1.02987
WDR6	CDC42EP4	-0.886991
SF3B4	SS18L1	-1.91288
TRAF2	BANP	0.188052
PSME3	ZCCHC10	-1.09762
LDB1	SSBP4	-0.000322057
TSG101	LRSAM1	0.866023
LMO2	STAT1	-1.17888
MCRS1	CEP44	-1.09546
TRIM29	TSGA10	-2.00555
TRAF2	TRAF3IP2	0.667659
AP2M1	DVL2	-0.431861
NDC80	BLOC1S6	0.0199162
RPIA	LNX1	1.38763
TRAF2	NIF3L1	0.464198
PSMC6	CCDC85B	1.99871
MIF	GORASP2	0.233442
NME1	NME4	1.72278
KRT15	KRT18	0.643373
EWSR1	WWP1	0.359129
TNFAIP8	MED4	-0.562149
FXR2	CCDC85B	-0.239566
KLHL12	SNX20	-2.08887
DRAP1	POLE3	0.597735
SRGN	SGTA	-1.37094
AP2B1	MEA1	-1.03526
XPO6	NUP62	0.0660267
EIF3K	EIF3L	0.862205
LDOC1	ZNF408	1.051
STX4	VAMP4	0.926249
ATF4	LDOC1	0.376305
ASH2L	DPY30	-0.341617
CCDC85B	ZNF417	1.15028
FANCG	GABPB1	2.06767
GYG1	POM121	-0.619422
U2AF2	CHIC2	0.445905
NDC80	KLHL12	-0.620594
ADAMTSL4	NTN4	0.437902
SNAP23	ABI2	0.0294331
CCDC85B	CCDC112	0.851189
EWSR1	RMND5B	-0.335719
CCDC85B	BEX2	-1.5923
PLSCR1	EFEMP2	-1.22661
BAIAP2	NCKIPSD	2.25655
LPXN	PHF21A	1.28649
RAB3IL1	RAB11A	-0.192378
IFIT1	IFIT3	-0.744614
NOL3	SIRPA	1.35761
SAT1	TCF25	0.189038
ACTB	DSTN	0.958046
AQP1	MDFI	1.58819
ZFP36L1	MAPK14	0.431248
CCDC85B	CHCHD3	1.22455
VTA1	KCTD13	1.9825
DVL2	MCRS1	-0.0968939
SRSF6	RNPS1	1.31982
MAPK9	CEP44	1.01347
TRAF2	LNX1	1.40077
TADA2A	FAM107A	-0.860714
APPBP2	MFSD3	0.218389
MDFI	NR1H2	0.146279
EWSR1	SLC1A1	-0.229351
FXR2	GKAP1	-0.11611
GNMT	PLEKHF2	0.334746
PPP2R5D	PPFIA1	0.252114
IRF3	PRDX1	0.569193
ILF3	TRIP6	-0.591786
TRAF2	AFF4	-0.108538
UBC	DAZAP2	-0.553672
RBPMS	RABL6	0.0793757
KXD1	ING5	-0.413003
TESC	CCDC91	1.65776
ZNF581	LZTS2	-0.298256
GRAP2	RBPMS	-0.087367
LMO3	CARF	-0.998677
DFFA	EWSR1	-0.985762
VIM	FAM107A	0.176961
RPIA	VTA1	-1.45943
SORBS3	RBMX	-1.01847
ZBTB16	LDOC1	-0.909261
HNRNPC	RBM41	-1.55321
PLSCR1	NOC4L	-1.62195
TRAF2	ZNF646	-2.14909
CCDC85B	ZNF426	-0.0151817
GABPB1	USO1	-0.0868453
HIF1AN	ASB9	1.35413
HNRNPK	MATR3	-0.885184
MDFI	SLC35A2	-1.78833
SPP1	PDLIM7	2.10984
GNAI2	PLSCR1	-2.04473
KRT19	PCM1	-0.16352
CRY1	MDFI	-1.49045
PSMA1	TSC22D4	-0.864489
ABLIM1	TRAF2	2.05527
CCDC85B	FAM214B	-0.94676
RTN4	PLEKHF2	0.264405
EWSR1	WDR37	1.19258
TRIM23	SF1	-0.200838
LIMS1	RBBP8	0.708348
NUDT21	NIF3L1	-0.173196
MDFI	ZBTB25	1.45213
KRT15	KANSL1	-1.12314
CCNK	EFEMP2	0.210778
KHDRBS3	LNX1	-0.205228
UBE2I	RIPK2	-1.1616
PIN1	ZMIZ2	0.32291
UNC119	C16orf74	-0.418635
ZSCAN20	SCAND1	-0.0508331
ARFIP2	DTNBP1	1.60477
CDK4	CDKN2D	-1.29261
TMEM147	ABI3	1.11284
RABAC1	SPG21	-0.336334
CDC42	CDC42EP1	-0.154091
MCRS1	RALYL	0.346582
SH2D3C	EFS	2.12847
HNRNPC	CCDC85B	1.34522
TRAF2	UBXN11	0.345271
SF1	DDX17	0.578891
BEND7	PPP1R37	-0.729628
EWSR1	RPS15A	-0.996216
DHPS	NUDT18	-1.03239
KRT15	TUBGCP4	-0.108062
DDX17	WBP11	0.284373
MDFI	ENKD1	1.12182
CCDC85B	LNX1	0.51737
CCDC85B	CWC25	1.03075
EXOC7	RTN4IP1	0.273003
SF1	WWP2	-0.289643
HGS	EXOC8	-1.1476
GNMT	NIF3L1	1.01082
EWSR1	CPSF6	0.219097
AQP5	MDFI	-1.14738
CALCOCO2	ZNF101	-1.05242
MCM7	RBM8A	0.551877
TRIM23	POM121	-0.76582
CREB3	APPBP2	1.29075
UBQLN1	TMCO6	0.393283
MBIP	NDEL1	-0.865394
PLSCR1	ENKD1	0.139965
AP2M1	MED4	-2.4512
IFIT2	IFIT3	-0.962486
C5orf22	ELOF1	0.0204984
EWSR1	YY1AP1	-1.13173
DAZAP2	ZNF581	-0.78656
CDK18	CCDC85B	1.04382
CALCOCO2	LSM4	0.33474
ZNF580	TSC22D4	0.194101
RCN3	PRUNE2	0.409202
U2AF2	PUF60	-0.112557
SAT1	TSC22D4	-1.35232
UBE2I	PDLIM7	0.483575
MDFI	DHRS1	1.11681
SPG21	CTPS2	0.501256
DTNB	TRAF2	-0.899364
PAFAH1B3	LNX1	1.16485
CCDC112	TEX9	0.328713
RAP1GDS1	MBIP	-0.437034
MDFI	SERF2	0.963426
EIF4E2	EIF4ENIF1	-1.12283
NDUFA5	DAZAP2	-0.361075
GOLGA2	TUBGCP4	2.33247
RAD23A	SQSTM1	-2.65697
ISG15	USP18	0.852278
NRIP1	LDOC1	1.0314
TRIM23	GGA2	0.850124
ZBTB43	LMO3	0.171404
CCDC85B	LZTS2	0.959762
EZH2	CCDC85B	1.48381
KRT15	RCOR3	0.788429
TPM1	KXD1	0.684474
DVL2	U2AF2	-1.41917
CCDC85B	IKZF5	1.22472
EWSR1	RBPMS	-0.433274
HACL1	ZMYND19	0.0349912
GSE1	NUDT18	0.880443
DAZAP2	AATF	0.495938
MDFI	ZNF559	2.47463
FXR2	RABAC1	0.0728231
GLUL	PLEKHF2	0.613733
EIF3E	GPBP1L1	1.39949
LRRC41	RBPMS	0.936314
SHC1	CALCOCO2	0.289821
KRT15	TSG101	-0.882184
APIP	NUDT18	-0.4804
LDOC1	GNL3L	1.08259
TRAF2	AASDHPPT	-0.00227426
HOOK1	ZNF250	-0.789686
CPSF6	ARMC7	-0.887358
SFN	MARK3	2.01315
KXD1	IFT20	0.0275779
DVL2	TIFA	0.57089
THAP1	C1orf35	1.08886
MDFI	MFSD3	0.89711
CALCOCO2	GABARAPL2	-0.576944
CTBP2	TEAD3	-0.0666821
MAPK9	ZBTB25	-1.35033
PLSCR1	ATG12	0.0199002
MPP1	AMOTL2	-0.0892943
UBE2I	ZNF646	0.982155
TUBGCP4	SDSL	-0.566743
CKB	ASB9	-0.662873
HMG20A	MAGOHB	0.393576
PMM1	RAB6A	-1.71176
HOMER1	ABI3	-1.03652
EWSR1	HMGA1	-1.77645
SNAP23	ABI3	0.784736
HNRNPK	RBM42	-0.123621
VPS72	CALCOCO2	0.0357418
BYSL	TRIM37	-0.261429
DUSP6	MDFI	-0.584942
SORBS3	KIAA1217	0.287661
DCTD	CEP76	-0.568526
CCNK	RBPMS	0.397939
TRAF2	THAP7	-0.0910926
NMI	HGS	-0.0225711
RBM7	CCDC85B	1.07751
CCNH	PSMA1	-0.248705
NUDT21	CPSF7	2.15797
FZD7	UBQLN1	1.64065
UBB	DAZAP2	-0.91834
RBPMS	ZNF581	0.730019
MDFI	FASTK	0.932085
EIF4EBP3	EIF4E2	0.560584
RAD23A	UBL7	-1.05268
NIF3L1	TIFA	-0.390451
KLHL12	LNX1	1.05713
MAD2L1	TSC22D4	-2.00485
SQSTM1	GABARAPL1	1.31564
NADK	NUDT18	-0.156448
ARRB1	GNMT	-0.0486608
FXR2	PAICS	-0.848394
RPS26	TSR2	0.541889
PSMA1	NMI	-0.241545
CCDC85B	SETD5	-0.469714
CCDC85B	FAM50B	-1.3353
NCS1	DTX2	-0.0570404
KLHL2	KLHL12	0.335825
CSTF2T	UBQLN1	0.220905
HNRNPK	RBM7	-2.13274
MTF1	AP1M1	-1.5323
SH3GL1	SH2D4A	-1.46556
CTNNBIP1	BEND5	-1.09542
NUDT18	KCTD13	0.156928
GABPB1	LMO3	-1.85025
IFT27	HSPB11	-0.623102
WDR5	MBIP	-0.710189
THAP1	NKAP	0.640508
RBPMS	GSE1	-1.36963
KRT6A	CCDC85B	1.70155
SIAH1	AFF4	0.556225
AP2B1	TUBGCP4	-0.670329
CDC23	RBPMS	-0.473445
GNMT	NUDT18	0.561773
COL8A1	KLHL12	-1.34701
EWSR1	HERPUD1	-0.302783
RPIA	NIF3L1	-1.22698
BLMH	KBTBD7	-0.410901
DAZAP2	TOLLIP	-0.216433
CCDC85B	SYTL4	-0.317525
MDFI	ZNF607	0.84007
APPL2	RAB22A	-1.03331
CCDC85B	MOAP1	0.369192
PSME3	KANSL1	-2.31711
MBIP	DGCR6L	-1.70789
TRAF2	TRPT1	1.99935
MDFI	THAP7	1.85313
MDFI	OTX1	-0.66959
UBE2I	IKZF3	-0.116932
TRAF2	ZBTB43	-0.172306
KRT15	KRT19	1.92703
OGDH	PLSCR1	-0.813337
EMD	CREB3	-0.53912
GPBP1L1	PLEKHF2	-0.755212
EWSR1	RPL31	-0.11046
HNRNPC	KRAS	1.02573
CALCOCO2	ZNF451	-0.169603
FBP1	FXR2	-1.77469
AMOTL2	GCC1	-1.60277
PLSCR1	MED15	-1.38487
TRIM37	ZNF655	0.170711
NBPF3	TSEN15	-1.0849
YWHAE	SORBS2	-1.46887
EWSR1	VPS72	-0.897523
ACTL6A	EWSR1	0.357482
MDFI	PIN1	1.58614
TRAF2	SPRY2	1.63489
ZNF205	CCDC85B	1.91687
TRAF2	APPL1	-1.01551
AQP1	EFEMP2	-0.884143
MDFI	TRAF3IP2	-0.905263
PHC1	SFMBT1	1.24511
HGS	MIF4GD	-1.05731
TRAF2	GORASP2	-1.56432
GABARAPL2	BCL2L13	-1.60054
HIF1AN	ASB13	-0.587853
ILF3	MDFI	1.15568
LPXN	IMP3	0.33752
UBE2D1	RNF126	0.0991993
MAPK9	SF3B4	-0.669295
CALCOCO2	ZNF638	-0.822632
KRT15	C1orf216	-0.162022
PLSCR1	IP6K2	-1.62619
PDLIM7	ENKD1	0.748806
EWSR1	RAD23A	0.123689
UTP14A	CEP70	0.676172
TRAF2	TRAF6	-1.83773
LDOC1	AATF	1.47902
ZNF263	ZNF446	-1.08222
LIMS1	LPXN	0.998623
SIX1	CCDC85B	0.0999359
CCDC85B	FASTKD5	0.225412
C20orf27	RALYL	-0.322995
AIMP2	LMO3	-0.419326
CCDC85B	RBM41	0.494159
RBBP8	HID1	0.0986964
RHOC	ARHGAP1	-0.90791
TRAPPC3	TRAPPC2L	0.826165
TRIM29	LZTS2	0.958686
ELF5	SIRT6	-0.789191
DVL3	KLHL12	0.144799
FXR2	LCMT1	0.0262635
KHDRBS3	NUDT18	-0.573998
ILK	PARVA	0.243801
CCNK	CEP76	2.30348
NDUFA5	NDUFB1	1.61295
SNF8	VPS25	1.09209
NT5C2	NME7	-0.699047
RPS14	TAF9	1.32158
LDOC1	ZNF250	-0.36554
CCDC85B	AKIRIN2	0.418944
LNX1	TIFA	-0.442162
DTNB	CCDC85B	0.209175
LDOC1	IKZF5	1.11502
TANK	ZC3H12A	0.551984
APEX2	HOOK2	0.855528
SAT1	TACO1	0.272153
FTH1	FXR2	-0.750976
APEH	UBA5	-0.102466
AP2B1	LDLRAP1	-0.781385
NCK2	ABI2	-1.86784
RTN3	RTN4	0.028247
DAZAP2	ZFAND2B	1.53387
EIF4A3	CCDC174	-0.439262
KRT17	CCDC85B	-1.52912
EWSR1	CFDP1	0.473429
TPM3	KXD1	0.0642088
KRT15	ABI3	0.0908795
HOOK2	ZNF250	0.636891
SGTA	EFEMP2	-2.10378
FASTK	RBPMS	1.56554
RABAC1	LNX1	-1.05632
AEBP2	RALYL	1.11414
ZFP36	CCDC85B	0.170477
RAB3IL1	RAB3IP	0.105022
CCDC85B	AGGF1	1.47068
RTN1	PLEKHF2	0.900248
TUBGCP4	RPRD1B	-0.418854
PSME3	NUDT18	-1.87858
BLOC1S6	EXOC8	-0.416809
CXADR	EWSR1	0.647079
LMO2	MAPRE3	-0.588168
NME1	POLR1C	-0.949264
CTBP2	AKTIP	-0.0554832
KRT19	EXOC8	0.518247
EIF3H	ABI3	0.12037
SPG21	MTMR9	-0.590119
ZNF446	DGCR6L	1.08925
DVL3	KAT7	-0.312175
PLSCR1	NECAP2	-2.13476
THAP1	ZNF408	0.466225
PCBD1	LNX1	-2.2288
EWSR1	SSBP2	-2.7682
EWSR1	TPGS2	0.71793
EWSR1	RAB37	0.167431
HNRNPC	RALYL	0.603561
SPP1	CTNNBL1	0.861483
PIH1D1	TSC22D4	-0.448786
TRIP6	NCK2	0.0715286
CBX5	PRR14	-0.0865775
SUFU	RCN3	-0.265142
HGS	LDOC1	-0.331095
PKN1	CCDC85B	-0.296738
NME7	TCHP	0.943012
CPSF6	KLHL12	-0.247483
VASP	NOL3	1.26718
MCM6	PSMA1	-0.342927
ZNF205	CALCOCO2	0.40443
DHPS	RPL9	-1.51473
MDFI	ZNF439	0.0124091
KRT6A	KRT15	-0.896706
MOB1A	KXD1	-1.72542
PLSCR1	PLSCR4	-0.803222
FHL3	AIMP2	1.15797
ZBTB25	KXD1	-0.844432
PITX1	RBPMS	1.66336
DAZAP2	NOC4L	0.712815
TSNAX	PBXIP1	-0.153025
NME3	SGTA	0.275331
BBS2	PSME3	0.355078
SERF2	PSME3	1.17687
CRK	PLSCR1	1.94515
FXR2	CALCOCO2	-0.558507
ZBTB16	VTA1	-1.59472
EWSR1	NDUFV1	0.610712
ACTB	ACTG1	-0.0153656
DVL2	RNPS1	-0.465066
ABLIM1	LDOC1	0.15514
SAT1	DNPEP	-0.384143
EMC2	EMC9	-0.502617
LMO3	KXD1	0.95777
MDFI	FBXW5	-2.25346
DVL2	CPSF7	1.43154
ZNF24	ZNF446	-0.488981
NME1	GORASP2	1.75356
LDB1	LMO3	-0.890203
DAZAP2	RBFOX2	-0.892934
PTK2	ATG12	1.45353
GLRX3	EFEMP2	0.826358
TRIM29	GCC1	1.57187
FHL3	MED15	-1.20293
VIM	APIP	-1.94711
TRIM21	NIF3L1	-0.153578
MEOX2	SAMM50	-0.79077
KRT6A	KRT17	-1.59512
HOMER3	DYNLL2	0.94699
PLSCR1	PCED1A	-0.545099
CCDC85B	TCHP	-0.123142
ZNF250	CEP44	-1.00467
MLH1	ZC3H11A	-1.48037
TRAF2	CHMP2B	-0.15116
EIF4H	C11orf68	-0.0792019
PDCD6	MAPK1IP1L	-2.4488
APIP	VPS25	-1.82091
APPBP2	WNT5B	0.00121236
NAGK	LNX1	0.487106
AP2B1	THAP1	-1.13574
SERTAD1	KLHL42	-0.527093
EPS8	AIMP2	0.261885
CUTC	NADSYN1	-0.188304
NCK2	KIAA1217	2.76836
SERF2	RBPMS	0.0095885
MDFI	RABL6	-0.821926
KRT19	ZNF638	-0.0232409
AP2B1	POM121	-0.617744
KRT18	LDOC1	-0.29676
TRAF2	ZFAND6	0.509379
FCHSD2	CCDC85B	0.845157
KRT18	EXOC8	2.51377
RBM7	RBMX	-1.39576
CALCOCO2	POLI	0.559952
CCDC85B	LMO3	-0.24131
FHL3	CDC42EP1	1.68874
EWSR1	DYNLL2	1.40717
PSMC5	RORA	0.0859316
AAR2	EAPP	1.50172
FANCG	SAMD3	-0.0622023
DVL2	SNF8	-0.801944
CCND3	DTNBP1	-0.350584
SAT1	SAT2	0.0329676
TRAF2	IPO11	-1.14861
ZMYND19	KCTD13	1.85052
SMAD4	SMAD9	0.141644
TRAF2	KANSL1	0.0049353
EEF1D	EEF1G	2.12905
APEX2	EFEMP2	-0.917684
TRIM37	PNKP	0.903516
PHC2	LMO3	-0.982504
PCM1	ABI2	1.14986
CCND2	CDKN1A	-1.53579
SEC24D	SEC23B	1.62511
DDX39A	SARNP	1.29769
VTA1	MBIP	-0.0136143
CCDC85B	MBIP	1.26578
VTA1	KLHL12	0.90986
SCAND1	ZSCAN32	0.240443
LNX1	KCTD13	1.07704
GCSH	NMI	-0.0844208
CALCOCO2	PTBP2	-0.815028
EWSR1	NBPF3	0.590182
NKAP	CEP70	-0.275842
SRSF4	SRSF6	1.51788
MDFI	DCAF8	1.93691
TREX1	IFT20	0.492806
VIM	TUBGCP4	0.881834
AIMP2	LNX1	1.08355
SF1	RBPMS	0.490367
POLR2L	CCDC85B	-0.355894
MDFI	TINAGL1	-0.490783
MORF4L1	MRFAP1L1	-0.631415
PCM1	EXOC8	-1.64021
MDFI	ZNF408	-0.170188
CCND3	EFEMP2	-1.07818
HNRNPK	NPDC1	-0.575795
DRG1	RWDD1	-0.801511
CCNDBP1	ZNF334	-0.717658
APIP	LNX1	0.0461732
ZNF232	ZNF446	0.858849
UBE2D4	DTX2	-0.460102
MDFI	SFI1	1.41208
GSE1	RCOR3	-0.000890535
ZNF263	SPG21	-0.579648
RABAC1	DUSP12	-0.430761
TRAF2	HINFP	-0.680727
CCDC85B	EXOC7	-0.823712
VPS72	CCDC85B	1.11928
VPS33B	VIPAS39	1.36369
DDX17	LNX1	1.14852
MAPRE2	NIF3L1	-1.52117
UBE2D4	RNF126	-0.641715
PIK3R3	DRAP1	0.808545
FHL3	LNX1	-0.314774
DYNLT3	TESC	1.20567
SFN	TBL3	-0.553384
KRT15	NOC4L	-0.447517
SF3B4	SF3B2	-0.409491
MDFI	SPG7	1.53895
HNRNPC	ZNF581	0.582176
GABARAPL2	UBA5	-0.0481678
HNRNPC	FXR2	-0.68864
TRIM37	PRC1	0.962679
CDC23	TSC22D4	-0.862957
RAP1GDS1	ZNF451	-1.55362
HNRNPC	PHKB	0.236065
FXR2	TSC22D4	-0.93753
ZNF263	TRIM41	0.0659856
KRT15	WAC	-0.971053
TSNAX	MRFAP1L1	0.0884076
NOL3	NIF3L1	-0.607379
MDFI	ZNF136	1.03639
AP2B1	NECAP2	-0.501518
MCRS1	CCDC85B	-0.74809
COPB1	TRIM37	1.09783
LMO2	DAZAP2	0.572625
ARL6IP1	INPP5K	-0.064469
TRIM23	LNX1	0.672574
EFS	TRAPPC6A	2.32088
APPBP2	RRS1	1.04198
ZNF408	RALYL	-0.0725595
SPRY2	ADAMTSL4	1.18669
PRPS1	SPG21	0.177034
UTP6	KXD1	-0.600218
CEACAM5	EWSR1	0.457982
GCC1	CPSF7	-0.554065
PITPNC1	AGTRAP	-2.28967
EWSR1	GPBP1L1	-0.738138
PAFAH1B3	CHMP7	-1.6799
KRT18	CCDC85B	-0.379338
FXR2	KXD1	-0.363409
CCDC85B	ZNF638	0.730714
EMD	BEND7	-0.0355159
CALCOCO2	AP5B1	0.54232
RABAC1	NUDT18	1.13935
RALBP1	HOOK2	-0.7933
STK16	RPIA	0.341624
KIAA1217	EXOSC5	1.13907
RCN3	HID1	1.22193
TRAF2	SETD5	-1.69177
HPCAL1	DTX2	-0.193541
DVL2	SNIP1	0.618975
TRAF2	BAHD1	-0.84259
CSNK1E	DVL2	-0.201781
CCDC85B	C19orf25	-1.56791
SORBS3	ADAMTSL4	0.248252
MDFI	METTL17	1.18632
DVL2	PRPF3	-0.568654
EEF1B2	EEF1G	1.87519
EEF1G	ILF2	1.62654
EWSR1	GNPDA1	1.09075
CALCOCO2	KAT7	-0.508855
VIM	PDLIM1	-0.102746
DAZAP2	UBAC1	0.603118
DDIT3	MCMBP	-0.0646261
EPB41L3	MBIP	1.09743
RTN3	PLEKHF2	0.551918
ABLIM1	TSC22D4	0.187794
MDFI	PGLS	2.01888
VASP	WWP2	-0.296932
CCDC85B	GCC1	0.266236
GPX7	SGTA	-0.681258
STX4	VAMP3	-0.0745539
ZSCAN32	ZKSCAN7	0.578809
RNF8	CCDC85B	0.861291
PHC1	UBE2I	0.947922
ZNF408	CEP70	-0.956969
PLSCR1	SPRY2	0.0399794
PDLIM7	WWP2	-0.697264
SAT1	LNX1	0.995736
FHL3	ADAMTSL4	-0.94306
CCDC85B	RALYL	-0.0806442
FXR2	ZNF451	-0.592947
BNIP3	TMEM11	0.154995
SNAPC5	BATF	0.604136
NUDT18	EVI5L	1.3427
NCK2	NCKIPSD	0.00494801
ELF5	RPS15A	0.663445
RWDD1	NUDT18	1.00294
MLH1	FRMD6	-0.621731
PPFIA1	MBIP	0.214377
SUFU	ZNF446	-0.00945992
KRT15	DGCR6L	0.472486
SF3A3	CCDC85B	0.995269
CTBP2	TGIF1	-1.50518
PSMA1	VIM	1.45172
YWHAE	GRAP2	-0.60386
CCDC85B	TTC14	0.432187
UBE2I	CHMP4B	1.53733
NCALD	DTX2	-1.3684
BLOC1S6	AGGF1	-1.94525
MCM7	MBIP	1.33695
STAM2	L3MBTL2	-1.60027
NAPA	RTN4	-0.621073
DVL2	BAHD1	-0.525573
AP2B1	ATP6V1G1	0.908167
E2F6	TFDP1	-0.614582
ZNF426	CEP70	-0.812061
NRBP1	TSC22D4	-1.72533
GNG11	AMOTL2	0.402916
ZBTB25	SORBS3	-0.0189167
UTP14A	LDOC1	1.41868
TSC22D4	LNX1	-0.492153
FHL3	LASP1	-0.947079
CRK	PSMC6	-1.92773
DVL2	TP53	0.433318
GLRX3	ADAMTSL4	0.978663
HMG20B	CCDC85B	-0.616449
DTNB	PRTFDC1	-0.329325
RPL23	BCCIP	1.08386
KRT15	TXNDC11	-1.67066
CUTC	SPG21	0.208618
STK25	PDCD10	0.511355
TRIM2	SIRPA	-0.487203
MDFI	ZNF646	2.22362
GOLGA2	TRIM29	-0.12538
RBM7	KHDRBS3	-0.202772
MDFI	NPDC1	-0.764324
RABAC1	PLEKHF2	-0.209912
SEC13	SEC16B	0.0502309
LDB1	SSBP2	-1.60229
CKS2	TSC22D4	-1.58487
MCRS1	MED4	-1.55069
CALCOCO2	PCGF1	-0.363729
PLSCR1	VASP	-0.846705
DVL2	BAG3	0.661463
MDFI	ATG12	0.485868
KRT15	CALCOCO1	0.13233
UBQLN1	RIC8A	-0.107973
ZBTB43	LNX1	1.1946
CDC42EP1	MAPKAP1	-0.253532
MLLT3	APPBP2	0.596326
ZBTB5	CCDC85B	-2.1532
COL8A1	EFEMP2	-2.10447
AP2B1	NUP54	-0.342674
RCN3	KLHL42	-0.463317
AP2M1	TBC1D5	0.24862
BAD	EWSR1	0.476922
SCAND1	ZKSCAN7	-1.17245
RUVBL2	DPCD	-0.542686
TCL1A	CALCOCO2	-1.59262
NMI	HDDC3	0.117696
PSMD2	UBLCP1	0.114513
ZNF263	SCAND1	-1.52096
HOOK2	AKTIP	0.167299
CLK2	CLK3	1.41087
MDFI	ZNF417	-0.340458
FXR2	LDOC1	0.887881
DCTD	NUDT18	-0.985136
CDKN2D	TBC1D17	0.179401
SORBS3	CPSF7	1.6637
MDFI	TRPV6	-1.45183
STK16	ADAMTSL4	0.357839
ABI2	IFT20	-2.36361
TRIM29	CEP70	0.42748
MCM5	MDFI	1.9466
HGS	DAZAP2	-1.7216
U2AF2	BEND7	0.381858
UBE2I	HGS	0.414535
RBBP8	FXR2	-1.11508
HNRNPK	KHDRBS3	-0.559598
ZNF24	ZSCAN32	-0.767721
EWSR1	CCDC7	0.46586
NUDT21	CPSF6	0.904169
HNRNPC	PIN1	0.531013
NDUFA5	CCDC85B	0.0353949
SMARCD1	CALCOCO2	1.52107
SUFU	MID1IP1	1.05244
SORBS3	EFS	2.04696
PDLIM7	AP5B1	0.642438
AP2B1	TERF2IP	0.377801
FXR2	RBMX	-0.15578
ABLIM1	CALCOCO2	1.51697
TPRKB	TP53RK	0.308803
PSMA1	CCDC85B	1.08138
PSMF1	RNF126	0.516556
DVL2	TRAF2	-0.685887
PLSCR1	CDC42EP1	0.262708
RABAC1	MIEF2	0.841551
JUP	NFKBIE	1.18647
BNIP3	BNIP3L	-0.715174
TRAF2	LZTS2	-1.158
LRCH4	MDFI	1.05258
EWSR1	CUEDC2	0.517893
TSC22D3	PLEKHF2	-0.271862
UBQLN1	EFEMP2	1.19259
S100A1	NIF3L1	1.43197
FAM107A	HOOK2	0.930978
SGTA	C1QTNF1	-0.854568
EYA2	RBPMS	-0.373847
TAF9	DRAP1	-1.44296
RBPMS	ARHGAP9	-0.312674
TRIM23	ZNF581	-0.454205
PRPF3	DPY30	-1.09866
RABGEF1	KXD1	-1.3413
MBIP	PLEKHF2	-0.196426
DR1	POLE3	-0.34246
STX5	NAPA	-0.572531
CALCOCO2	ENKD1	-0.274731
PCYT2	KDM8	-0.225732
TRIM37	ZNF417	-1.86515
NRIP1	CEP70	1.14813
CALCOCO2	ZNF426	0.747524
SNAPC5	BRCC3	-1.20617
AMOTL2	MAGOHB	0.995487
MDFI	ZNF440	0.884761
HCLS1	SH2D4A	0.485104
CCDC85B	EXOC8	0.65648
EWSR1	CNST	-0.486728
COPS4	MBIP	-0.576159
MDFI	LMO3	1.23343
ATF4	PTCD3	-0.942784
DVL2	ZNF263	-0.0966317
PSMF1	NUDT21	-1.06395
METTL1	WDR4	0.491881
SORBS3	DDX17	0.341533
PLSCR1	ZNF581	-1.19072
SRI	CALCOCO2	0.943216
ACTG1	DSTN	0.0267953
PIN1	RBPMS	0.918081
MCM6	ING5	-0.379703
PRKAR1A	PLEKHF2	-1.04177
DVL2	RBPMS	1.20118
DVL3	BAHD1	-1.49572
FHL3	TRIP6	-0.719092
WBP11	C5orf22	0.0778488
FXR2	MCRS1	-0.955022
UTP14A	CCDC85B	1.41206
PSMF1	BEND7	0.0108584
PSMC6	C1orf216	1.82623
LDB1	TOLLIP	0.663
CCDC85B	ENKD1	0.376964
DVL3	ZNF408	0.515244
SPG21	RTN4	0.00289189
PCBD1	GORASP2	0.310324
CALCOCO2	FASTK	-0.429098
GLRX3	CIAPIN1	1.08284
DVL2	ENKD1	0.383331
CPSF4	FIP1L1	0.632774
KRT15	FAM107A	-0.288916
EWSR1	TSPAN3	0.86338
FXR2	TRIM29	0.438881
CTBP2	NRIP1	-0.993583
NMI	HHLA3	1.59754
EIF3F	HAX1	-1.02789
NCK2	SF3B4	-0.790806
KAT7	KCTD13	-1.27317
NOC4L	TSC22D4	-1.30829
HNRNPM	RBM4B	-1.32443
SLU7	CCDC85B	1.13001
DRG2	RWDD1	0.595583
PPP3CA	C16orf74	0.938884
DDX19A	MIF4GD	-0.251437
EWSR1	CCDC91	1.27944
CDK4	VTA1	1.08158
TRAF2	RGS14	0.0877157
PRPS1	GORASP2	0.344248
CRY1	TRAF2	1.08018
RABAC1	NIF3L1	-1.12035
CIRBP	RBMX	-1.29609
CCDC85B	CEP70	1.22314
EFEMP2	ZNF426	-0.408118
SMARCD1	LDOC1	0.417491
TRAF2	CALCOCO2	-0.50775
CBLB	NCK2	-0.484465
FXR2	RTN4	0.173047
PPIE	XAB2	0.021441
CCND2	CDKN1B	1.1524
STAT1	EIF1AD	-1.13299
BSG	PDLIM7	1.41548
PRMT2	CPSF7	0.264359
BIRC2	TRAF2	0.191666
AKIRIN2	LNX1	2.33786
EWSR1	TRIM37	0.79774
KXD1	LNX1	0.546402
FXR2	AMOTL2	-0.167344
RBPMS	RBFOX2	0.336131
EIF3H	CCDC85B	0.900227
MDFI	ZNF581	0.585251
UBAC1	CPSF6	0.384007
PIN1	RBBP8	-0.993343
KLRG1	LEPROTL1	0.264166
SGTA	SPPL2A	-0.37965
APPBP2	TBL3	-2.02866
FXR2	ARL6IP1	-1.21145
PDE6D	RAD23A	-0.352468
PLSCR1	TFG	1.07121
PSMF1	CCDC85B	1.73032
RBPMS	SMUG1	-0.829118
PLSCR1	ADAMTSL4	-0.697312
UBQLN1	MIEF2	-0.00990807
MAPRE2	MAPRE3	-0.625438
DVL2	AP1M1	0.921797
HGS	STAM2	0.647724
EEF1G	ABCC9	-2.29553
PSMD4	RASSF8	0.464768
SNF8	NIF3L1	-0.602876
HSPA13	UBQLN1	0.175796
UBQLN1	KLHL42	1.03472
SNAP23	FXR2	-0.125958
TRIM37	MCRS1	-1.06078
EWSR1	CPSF7	0.191285
NUP62	THAP1	-0.082859
BAG3	HSPB8	0.613005
HSD17B14	NUDT18	-0.488808
UBE2Z	PLEKHF2	-0.14176
MDFI	CNNM3	0.517941
EWSR1	PGLS	0.764083
VIM	GOPC	1.03741
GMPPB	GMPPA	-0.399362
LASP1	MDFI	2.06142
BAG3	DAZAP2	0.713996
NMI	EMILIN1	1.07707
BNIP3L	TMEM11	0.521564
CCDC85B	APEX2	-0.798766
CDKN1A	CCDC85B	0.0331962
FHL3	RBM42	0.453133
KRT15	LNX1	0.105014
HGS	MED7	-0.4063
DDIT3	SPOP	-0.784175
CCDC85B	LDOC1	-0.250738
TEAD3	WWTR1	-1.46944
CBLB	SORBS3	0.142613
HNRNPC	AP1M1	0.199495
NCBP1	RNF40	-0.926462
ILF3	PLSCR1	-0.0609244
TRAF2	NRIP1	-0.835337
FXR2	MBIP	-0.256067
NFKBIA	POM121	-1.57444
ERCC1	UBL7	0.623797
FXR2	RPIA	-1.3345
PSMC6	PSMD9	0.464795
PLSCR1	NPDC1	0.104297
CDKN1B	TRAF2	0.37413
CPSF6	WWP2	-1.67921
ETF1	KEAP1	-0.84701
CEP70	KANSL1	1.25874
CCDC85B	PLEKHF2	0.995527
ING5	NAV2	-0.702939
EPS8	PCM1	-0.240056
TRIM37	NUDT18	0.805095
NIF3L1	KXD1	0.0985234
DVL2	SORBS3	1.67473
EWSR1	MYL6	0.285612
ITPK1	TRAF2	0.0773927
UBE2I	TRIM29	0.477129
KRT15	NUDT18	-1.44841
DNPEP	ADAMTSL4	1.38936
CALCOCO2	ZNF408	-0.501931
EWSR1	SMAD4	-2.44025
SLU7	PPIL3	-0.0218424
HPCAL1	HMG20A	0.691347
GABPB1	TDRD7	1.43114
NIF3L1	DCTPP1	-1.072
KRT18	HGS	-0.651866
DVL3	LNX1	1.2741
KRT18	NME7	1.42239
ZNF263	NME7	-1.7866
PAICS	NUDT18	1.6937
HNRNPK	RBMX	-1.11669
TRIP6	PPP1R16A	1.0195
SP100	SUMO1	-1.24305
CDK18	CCNK	-1.01209
EIF4EBP1	CHTF8	-0.566408
CEP70	ENKD1	-0.247458
MAD1L1	TRIM29	1.64819
DVL3	ZBTB48	-1.92051
EFEMP1	SGTA	-0.632364
RBM7	HMG20A	-1.95765
ZNF263	SUFU	-0.373469
YIPF2	YIPF6	-0.279397
DUT	NUDT18	0.2934
PRKAR1A	PYCARD	0.595651
PPIA	PRR13	-0.646543
NCK2	WBP11	0.751503
CCNK	HMG20A	0.332688
NCK2	CPSF6	-0.811497
CCDC85B	FAM13C	0.128304
NDC80	AMOTL2	0.535469
ZCCHC10	THAP1	0.0605438
YIPF3	YIPF4	1.05633
KRT15	ZNF638	-1.3047
NIF3L1	TSC22D4	-1.20877
MAD1L1	AMOTL2	0.197465
MDFI	CBFA2T2	0.780714
GEM	PDLIM7	-0.582358
MDFI	ZNF101	0.495571
FTH1	FTL	0.386729
TRAF2	ZNF205	0.483139
HOMER1	C1orf116	-0.390153
APPBP2	CHMP5	-2.70981
DVL3	PITX1	1.8239
PCBD1	NIF3L1	1.11316
TSC22D4	UBLCP1	-1.32211
PSMC1	CCDC85B	0.937197
KRT15	AMOTL2	-1.14123
ZNF263	PLEKHF2	-1.14935
EWSR1	MVK	0.199195
GOLGA2	POM121	2.12551
EPS8	HOOK2	0.326568
ZNF638	EFEMP2	0.913752
EML1	ISG20L2	-1.33578
ABLIM1	HOOK2	0.0462412
IRF4	TRAF2	-0.500272
DAZAP2	CALCOCO2	0.144081
RBPMS	CNNM3	1.18087
ITPKB	PSME3	0.882735
FANCG	KRT19	0.0960528
EWSR1	MAPK1IP1L	-1.28815
MDFI	DNPEP	0.896256
ZNF473	TRIM41	0.0992108
NMI	SNAPC5	-1.47659
AQP1	TRIP6	-0.980144
TRAF2	FAM107A	-0.653086
EWSR1	MDFI	1.29175
KRT15	NIF3L1	-0.121712
PAICS	LNX1	0.330634
CCND3	MAF1	-1.29824
NQO2	GORASP2	-0.447657
CYTH3	CALCOCO1	0.485312
ZNF24	SCAND1	-0.664816
FXR2	NT5C2	-0.572913
ZBTB16	CEP70	0.0703265
CCDC85B	FAM107A	1.92552
HNRNPK	QKI	0.759562
KIAA1217	GCC1	0.918602
EWSR1	MTMR9	0.670734
GAK	USO1	0.0518192
SPOP	RTN3	-0.168582
INVS	HIF1AN	0.230219
KRT15	KIAA1217	0.043819
RUNX1T1	WBP11	1.04378
HNRNPM	LMO3	0.362157
EWSR1	PLSCR1	-0.167183
DVL2	ZNF250	0.0840908
POM121	RBPMS	-0.535656
CSTF2	UBQLN1	-1.02769
HGS	UBQLN1	0.0521884
UBE2D3	RNF126	-0.358297
EWSR1	RALYL	0.730634
NOC2L	LRIF1	0.87856
PHC2	MCRS1	-0.129364
EWSR1	PDHX	-0.130106
PRC1	CCDC85B	-0.251091
MDFI	PHLDA1	-2.99676
PRPSAP1	PLEKHF2	-0.0571532
GLUL	NUDT18	-0.704172
NUP62	GORASP2	-1.64975
MCM6	MLLT3	-0.437471
DRAP1	TAF9B	0.441868
CCDC85B	C7orf50	0.59118
DTNB	HMG20A	0.338328
OTX1	CHIC2	-0.25245
TRIM23	ZNF250	-0.809087
CUTC	NIF3L1	1.07554
ZKSCAN7	TCEANC	-0.0368984
CCDC85B	MOB1A	1.21432
HNRNPC	UBE2I	-1.04362
KRT15	PSMA1	-0.516867
CSNK1D	DVL3	-1.17606
ZBTB16	CCDC85B	1.45774
HNRNPK	SORBS3	-1.64168
HNRNPC	LMO3	-0.308639
ITGB3BP	ARFIP2	2.80992
FXR2	KIAA1217	-0.187891
DAZAP2	WWP1	-0.23603
MYD88	SPOP	0.0540633
KRT15	ABI2	0.697348
TADA2A	HGS	-0.843183
KRT15	ABLIM1	1.79589
U2AF2	THAP1	0.203347
ABI3	CEP44	-1.13577
OTX1	RBPMS	-1.25837
PUF60	SAP30BP	0.496799
CCDC85B	C21orf91	0.911743
TRAF2	NUDT18	-0.203464
RBPMS	ENKD1	1.51021
AP1M1	LDOC1	0.373416
DAZAP2	RBPMS	-1.17612
ACP1	SFMBT1	-0.318237
NT5C2	MOB3B	0.0711833
STAT5A	PRTFDC1	-1.36355
MAX	PLEKHF2	1.13715
DCTD	NIF3L1	-0.374011
UTP14A	HOOK2	-0.515209
RBM41	RALYL	0.88899
NDC80	CALCOCO1	-1.06068
FBP1	LNX1	-0.380421
CALCOCO2	APEX2	-0.152581
NMI	NECAP2	1.18038
ACAP1	IFFO1	1.2284
RAD23A	TRAF2	-0.956828
WDR6	G2E3	0.450451
APPBP2	SYT11	0.120062
DBNL	SH2D4A	0.78706
EWSR1	KCNMB1	0.362023
S100A14	S100A16	-0.905133
CUTC	NUDT18	-0.902603
LPXN	POM121	-0.32252
ARAF	KLHL12	-0.285748
CTBP2	PSMF1	-0.720653
DTNB	PPFIBP2	-0.542122
NRIP1	CCDC85B	0.594003
SNAP23	NAPA	-1.74693
OPTN	TBC1D17	-1.66862
CALCOCO2	GABARAPL1	1.69446
NOL3	ETNK2	-1.18072
MAD1L1	TUBGCP4	0.138323
MDFI	VPS72	-0.340202
PHC2	SFMBT1	-0.0666895
CCDC85B	ZFC3H1	-0.0186494
UBE2I	ZNF451	-1.23524
SRSF1	U2AF2	-0.273868
DTNBP1	DGCR6L	2.36915
HNRNPK	UBE2I	-1.2639
PLSCR1	GLRX3	0.52393
PLSCR1	DHRS1	0.427593
KXD1	CEP63	0.774205
THAP1	STRBP	-0.427083
PSMF1	RBMX	-1.09092
CHIC2	PLEKHF2	0.148595
MLH1	UBOX5	-1.33542
IP6K1	EXOSC7	-0.374095
TRIP6	VCL	0.29917
UBA7	ISG15	1.29017
PLSCR1	DAZAP2	0.456466
PLSCR1	ZNF638	0.128784
OGT	NUP62CL	1.86477
PLSCR1	SLC35A2	0.275405
PLSCR1	ZBTB16	-0.571929
EWSR1	SUV39H2	0.555158
HPRT1	PRTFDC1	-0.565756
USP5	TADA3	0.640161
AQP1	CCDC85B	1.14151
NT5C2	NOC4L	-0.844758
MDFI	ZNF205	0.692639
KRT15	PSMC5	-0.436265
ZNF202	ZNF473	0.198168
PHC1	PHC2	0.0707986
MBIP	LMO3	-1.51415
CCDC85B	UTP6	1.03455
CALCOCO2	FAM107A	-2.37203
HHEX	EFEMP2	0.409488
IL16	EFEMP2	1.68331
NCK2	FXR2	-0.523305
CALCOCO2	KANSL1	-0.675895
SUFU	PEX26	-2.59034
KRT19	FAM107A	-1.16674
STX4	NAPA	-0.556603
CCDC85B	NUP54	0.866864
KRT15	MAD2L1BP	-0.619958
DVL2	THAP1	1.1553
RUNX1T1	TAF9B	0.549224
BNIP2	CREB3	0.195811
MCRS1	WBP11	0.052558
NCK2	CPSF7	-1.4715
NFYA	APPBP2	-0.568448
DVL3	PRPF3	0.676715
APEH	IST1	0.549196
EXOC7	PRPF19	-0.338234
ZNF638	HOOK2	-1.23827
RNF40	ZNF451	-0.183778
PSMC1	PSMD2	-0.224805
TRAF2	TIFA	-0.392741
NME1	NME3	1.89882
PSMC2	PSMD5	1.12352
RFC4	RFC5	2.00825
SF1	U2AF2	-1.58893
PRPS1	PRPSAP1	-0.484237
RALB	RALBP1	-1.35612
PEX19	PEX3	-0.914883
TADA2A	TADA3	-0.104258
PSME1	PSME2	-1.56361
[truncated: 338,154+ more rows]

## Sheet: Table S8
Table S8. dmGWAS results of MSG region (Discovery)
seed =the gene significant in the particualr network module_score=score a particular gene module n_edges=total number of edges in a particular gene module z_perm= test statstic for particular gene module
module_genes	seed	module_score	n_edges	z_perm
BLK CDC37 DDX6 FAM167A MAPT STAT1 STAT4 TNIP1 TNPO3 UBE3A	HPS1	17.7398	15	22.3974
FEN1 HNRNPL LPP MAPT PLEKHM1 RAVER1 STAT1 STAT4 TNPO3 TYK2	EOMES	17.6841	13	22.1844
BLK CDC37 DDX6 FAM167A MAPT MEOX1 MID1 NEIL2 STAT1 STAT4 TNIP1	F13A1	17.3514	16	22.2344
DDX6 FDFT1 KIF14 MAPT RAVER1 RPL3 SPDEF STAT1 STAT4	C6orf62	17.1241	11	21.4909
BLK CDC37 DDX6 FAM167A MAPT MID1 PSMA1 SPDEF STAT1 STAT4 TNIP1	DYDC1	16.9698	17	20.9458
DAP GATA4 HNRNPL JARID2 MAPT PLEKHM1 RAVER1 SETDB1 STAT1 STAT4 TYK2	C10orf12	16.7882	14	20.4487
CIDEA HNRNPL MAPT PKP3 PLEKHM1 RAVER1 STAT1 STAT4 TYK2	RBM24	16.7726	12	20.0654
BLK CD247 CDC37 CSK DDX6 HSPA6 MAPT STAT1 STAT4 TNIP1	SERP1	16.7392	15	20.5955
BLK CDC37 DDX6 GAPDH KEAP1 MAPT NEIL2 PPARD STAT1 STAT4 TNIP1	SPAG6	16.7231	18	20.7341
BLK CDC37 DDX6 FAM167A LYSMD1 MAPT MID1 PAX6 STAT1 STAT4 TNIP1	HOXB1	16.7171	17	19.7823
HNRNPL LMLN MAPT PLEKHM1 RAVER1 STAT1 STAT4 TYK2	F9	16.7153	11	21.1253
BLK CDC37 DDX6 DNAJB5 HSPA6 MAPT PPARD STAT1 STAT4 TNIP1	KLHL10	16.6586	15	20.9297
CIDEA HNRNPL MAPT PLEKHM1 RAVER1 STAT1 STAT4 TYK2 ZBTB16	THNSL2	16.644	13	20.0667
BLK CDC37 DDX6 FAM167A MAPT MID1 STAT1 STAT4 TNIP1	FABP5	16.5581	14	20.6127
DDX6 DRD4 GRB2 IRF5 MAPT PPARD STAT1 STAT4	APOH	16.4067	12	21.2247
BLK CDC37 DDX6 HSPA6 KEAP1 MAPT NEIL2 STAT1 STAT4 TERF1 TNIP1	TDRD6	16.3808	17	19.6607
BLK CDC37 DDX6 MAPT PPARD STAT1 STAT4 TNIP1	ANGPT1	16.3295	13	21.1392
HNRNPL LAMA3 MAPT MGAT5 PLEKHM1 RAVER1 SCGB2A2 STAT1 STAT4 TYK2	B4GALNT3	16.2702	13	19.9204
DDX6 MAPT PPARD STAT1 STAT4 TNFAIP3 TNIP1 TYK2	HCN1	16.2552	13	20.3965
BLK CDC37 DDX6 HSF2BP MAPT PPARD RAB3IL1 STAT1 STAT4 TNIP1	ZCWPW2	16.233	18	20.2031
BLK CDC37 DDX6 MAPT PPARD SCT STAT1 STAT4 TNIP1 USHBP1	CCDC42	16.2045	16	20.3043
HNRNPL MAPT PLEKHM1 RAVER1 STAT1 STAT4 TYK2	PLAT	16.204	10	20.2794
DDX6 IRF5 MAPT PPARD SGTA STAT1 STAT4 TNFRSF19 TYK2	ATP13A2	16.1634	14	20.2802
DDX6 MAPT RAVER1 RPL3 STAT1 STAT4 VCAM1	BAMBI	16.1075	8	20.4148
APH1B DLK1 HNRNPL MAPT PLEKHM1 PSEN2 RAVER1 SCAMP2 STAT1 STAT4 TYK2	PTGDR2	16.0221	15	19.4829
BOLL EHHADH PPARD SNRPC STAT1 STAT4 STH TNFAIP3 TNIP1 ULK3	HS3ST2	15.9436	14	19.1863
MOV10 NAB1 PPARD RAVER1 STAT1 STAT4 TYK2	CCL11	15.9033	9	19.4468
DDX6 E2F1 MAPT PPARD STAT1 STAT4 TEAD3 TYK2	MBIP	15.7789	12	19.529
BLK DDX6 MAPT PPARD STAT1 STAT3 STAT4 TYK2	ZCCHC8	15.7298	14	20.2169
OPRM1 PPARD STAT1 STAT4 TNFAIP3 TNIP1 TNPO3 ULK3	MCEE	15.6215	11	19.4472
BLK DDX6 ERBB2 MAPT PPARD STAT1 STAT4 TYK2	PPP1R15B	15.5721	13	19.8008
DDX6 FDFT1 MAPT PHRF1 PPARD RPRD2 STAT1 STAT4 WWOX	KIF21A	15.5149	12	19.6069
DDX6 FANCE MAPT PPARD STAT1 STAT4 TYK2	HES1	15.4879	11	19.079
DDX6 MAPT PPARD RAVER1 SMG7 STAT1 STAT4	SAMD4B	15.4504	9	19.7613
DDX6 MAPT MGAT5 PPARD PTCH1 STAT1 STAT4 TYK2	PRSS33	15.4264	12	19.5418
CCDC88A CTSD DDX6 EYA4 MAPT PPARD RASSF7 RFTN2 STAT1 STAT4	LOC102724334	15.4168	14	18.7261
ANXA9 DDX6 FDFT1 LYSMD1 MAPT PPARD STAT1 STAT4 TRIM69 WWOX	CNPY4	15.3927	14	18.4957
DDX6 DRD4 MAPT PPARD STAT1 STAT4 STUB1 TEAD3	VWFP1	15.3708	11	19.1525
DDX6 GLS MAPT PPARD STAT1 STAT4 TRAP1 TYK2	EXOC2	15.3524	11	18.7218
ABI2 FANCL MNS1 PPARD SCNM1 STAT1 STAT4 TNFAIP3 TNIP1 TYK2 ULK3 ZMYND12	CNFN	15.1612	19	17.5562
ANKS1A BAP1 BLK CDC37 FAM167A KEAP1 MAPT MEOX1 MID1 NEIL2 PSMD4 TNIP1 UBE2O USP28	ASXL3	15.159	22	17.696
ANKS1A BLK CDC37 DYNC1LI1 FAM167A KEAP1 MAPT MEOX1 MID1 NEIL2 TNIP1 ZFR	PKIA	15.1547	18	17.8438
ANKS1A BLK CDC37 FAM167A KEAP1 MAPT MEOX1 MID1 NEIL2 PRKAG1 STIM2 TNIP1 UBE2O	CCKAR	15.1471	20	17.2402
ANKS1A BLK CDC37 FAM167A KEAP1 MAF MAPT MEOX1 MID1 NEIL2 PSMD4 TNIP1 UBE2O	HOXD12	15.1356	21	17.4734
CEP76 DDX6 MAPT PPARD RAVER1 STAT1 STAT4	ZNF804B	15.1086	9	18.7759
DDX6 MAPT PPARD PPIE RPL3 STAT1 STAT4	SLC25A21	15.0285	9	18.1663
ADAMTSL4 CTSD DDX6 FANCL MAPT PPARD SCNM1 SPRED2 STAT1 STAT4 ZNF414	SPEM1	15.0045	15	17.725
ATG16L1 DDX6 ELMO1 MAPT PPARD STAT1 STAT4 TYK2	CHN2	14.988	12	18.5189
DDX6 FCGR2A FDFT1 MAPT NFYC PPARD STAT1 STAT4 TP73 WWOX	PON1	14.9705	14	18.0524
ABI2 ENSA PPARD RPP25 STAT1 STAT4 TNFAIP3 TNIP1 TYK2 ULK3	MCM3	14.9684	15	17.5811
ANKS1A BLK CCDC88B CDC37 DEF6 FAM167A KEAP1 MAPT MEOX1 MID1 NEIL2 TNIP1	KIF13B	14.9612	17	17.5933
DDX6 MAPT PPARD STAT1 STAT4 TYK2	MUSTN1	14.9243	9	18.9657
ANKS1A BLK CALR3 CDC37 FAM167A KEAP1 MAPT MEOX1 MID1 NEIL2 PDIA4 PSMD4 TNIP1	ZNF652	14.8578	19	17.2998
HSPA6 IRF7 PPARD RAF1 STAT1 STAT4 TNFAIP3 TNIP1 TYK2	RAF1	14.8553	15	17.6667
CTSD DDX6 FANCL MAPT PPARD SCNM1 SETDB1 SPRED2 STAT1 STAT4 ZDHHC17	FUT2	14.8488	15	17.3719
ANKS1A BLK CDC37 FAM167A HSPA6 KEAP1 MAPT MEOX1 MID1 NEIL2 PTPN12 TNIP1	PPP3R2	14.8445	18	17.3172
DDX6 FDFT1 MAPT PPARD STAT1 STAT4 WWOX	C8orf46	14.8218	10	18.5765
BOLL ECM1 FTH1 PPARD SNRPC STAT1 STAT4 STH	ZIC1	14.7472	11	18.5017
DDX6 FKBP5 HSPA6 ILK MAPT PPARD SHROOM3 STAT1 STAT4	ZNF568	14.7289	12	18.1458
CD40 CMTM6 DDX6 LAPTM4A MAPT PPARD SGK1 STAT1 STAT4 TMED8 TYK2	DEFB129	14.7277	16	18.0383
BRCA1 MAPT PPARD RPL3 STAT1 STAT4	MCM9	14.7225	9	17.8047
CLTA HSPA6 PPARD STAT1 STAT4 TNFAIP3 TNIP1 TYK2 ULK3	KLHL18	14.6573	13	17.6957
[truncated: 145 more rows]

## Sheet: Table S9
Table S9. dmGWAS results of MSG region (Replication)
[truncated: 235 more rows]

[truncated: 14 more sheets: Table S10, Table S11, Table S12, Table S13, Table S14, Table S15, Table S16, Table S17, Table S18, Table S19, Table S20, Table S21, Table S22, Table S23]
